# Supplementary material for: Design and fabrication of a nerve-stretching device for in vivo mechanotransduction of peripheral nerve fibers
Source: HardwareX. 2020 Feb 7;7:e00093. doi: 10.1016/j.ohx.2020.e00093 (PMC9041162; doi:10.1016/j.ohx.2020.e00093)
Supplement: Supplementary data 1 [file mmc1.zip]

Archive with 9 entries (9 files):
- Gerber_BoardOutline.GKO
- Gerber_BottomLayer.GBL
- Gerber_BottomSolderMaskLayer.GBS
- Gerber_Drill_NPTH.DRL
- Gerber_Drill_PTH.DRL
- Gerber_TopLayer.GTL
- Gerber_TopPasteMaskLayer.GTP
- Gerber_TopSilkLayer.GTO
- Gerber_TopSolderMaskLayer.GTS
