# Supplementary material for: Design and fabrication of a nerve-stretching device for in vivo mechanotransduction of peripheral nerve fibers
Source: HardwareX. 2020 Feb 7;7:e00093. doi: 10.1016/j.ohx.2020.e00093 (PMC9041162; doi:10.1016/j.ohx.2020.e00093)
Supplement: Supplementary data 1 [file mmc1.zip › Gerber_BoardOutline.GKO]

G04 Layer: BoardOutline*
G04 EasyEDA v6.1.51, Tue, 18 Jun 2019 02:30:52 GMT*
G04 1b3b8d4020d0407785ee95c1dab42df6,9421a77923b94fb0a3e363592dfbdcaa,10*
G04 Gerber Generator version 0.2*
G04 Scale: 100 percent, Rotated: No, Reflected: No *
G04 Dimensions in inches *
G04 leading zeros omitted , absolute positions ,2 integer and 4 decimal *
%FSLAX24Y24*%
%MOIN*%
G90*
G70D02*

%ADD10C,0.010000*%
G54D10*
G01X350Y33850D02*
G01X30250Y33850D01*
G01X30250Y0D01*
G01X0Y0D01*
G01X0Y33900D01*
G01X350Y33900D01*

%LPD*%
M00*
M02*
