# Supplementary material for: Design and fabrication of a nerve-stretching device for in vivo mechanotransduction of peripheral nerve fibers
Source: HardwareX. 2020 Feb 7;7:e00093. doi: 10.1016/j.ohx.2020.e00093 (PMC9041162; doi:10.1016/j.ohx.2020.e00093)
Supplement: Supplementary data 1 [file mmc1.zip › Gerber_BottomLayer.GBL]

G04 Layer: BottomLayer*
G04 EasyEDA v6.1.51, Tue, 18 Jun 2019 02:30:52 GMT*
G04 1b3b8d4020d0407785ee95c1dab42df6,9421a77923b94fb0a3e363592dfbdcaa,10*
G04 Gerber Generator version 0.2*
G04 Scale: 100 percent, Rotated: No, Reflected: No *
G04 Dimensions in inches *
G04 leading zeros omitted , absolute positions ,2 integer and 4 decimal *
%FSLAX24Y24*%
%MOIN*%
G90*
G70D02*

%ADD11C,0.006000*%
%ADD12C,0.024000*%
%ADD17C,0.059000*%
%ADD18C,0.055900*%
%ADD19C,0.062000*%
%ADD21C,0.065000*%
%ADD22R,0.060000X0.060000*%
%ADD23C,0.060000*%
%ADD25C,0.085000*%
%ADD26C,0.078740*%
%ADD27C,0.076770*%
%ADD28C,0.070866*%
%ADD29C,0.039370*%

%LPD*%
G54D11*
G01X7260Y10700D02*
G01X6859Y10700D01*
G01X6859Y10700D02*
G01X2699Y14859D01*
G01X1790Y14859D01*
G01X17035Y9616D02*
G01X17035Y10294D01*
G01X15390Y11939D01*
G01X22400Y8869D02*
G01X17782Y8869D01*
G01X17035Y9616D01*
G01X19206Y21819D02*
G01X20409Y21819D01*
G01X21198Y21029D01*
G01X17390Y21819D02*
G01X19206Y21819D01*
G01X15171Y25519D02*
G01X17014Y25519D01*
G01X19206Y23327D01*
G01X19206Y21819D01*
G01X12810Y26719D02*
G01X14010Y25519D01*
G01X15171Y25519D01*
G01X10840Y20621D02*
G01X12161Y19300D01*
G01X15390Y19300D01*
G01X10840Y21100D02*
G01X10840Y20621D01*
G01X10840Y20621D02*
G01X6319Y20621D01*
G01X5840Y21100D01*
G01X11471Y32148D02*
G01X12700Y32148D01*
G01X13180Y32629D01*
G01X14360Y32629D01*
G01X21610Y21029D02*
G01X21198Y21029D01*
G01X5840Y21100D02*
G01X3945Y19204D01*
G01X1990Y19204D01*
G01X3560Y25896D02*
G01X5231Y25896D01*
G01X5865Y26529D01*
G01X9696Y13671D02*
G01X7507Y15859D01*
G01X1790Y15859D01*
G01X16703Y19300D02*
G01X14225Y21778D01*
G01X17390Y19300D02*
G01X16703Y19300D01*
G01X16703Y19300D02*
G01X16703Y19143D01*
G01X8260Y10700D01*
G01X14225Y21778D02*
G01X12614Y23389D01*
G01X14225Y21778D02*
G01X13061Y20615D01*
G01X12094Y20615D01*
G01X11125Y21586D01*
G01X8327Y21586D01*
G01X7840Y21100D01*
G01X7840Y21100D02*
G01X6040Y22900D01*
G01X5446Y22900D01*
G01X8494Y22900D02*
G01X11040Y22900D01*
G01X12840Y21100D01*
G01X1001Y24123D02*
G01X1553Y23571D01*
G01X7823Y23571D01*
G01X8494Y22900D01*
G01X12810Y28719D02*
G01X14144Y28719D01*
G01X15480Y30054D01*
G01X10040Y29525D02*
G01X10844Y28719D01*
G01X12810Y28719D01*
G01X22342Y32100D02*
G01X21838Y32603D01*
G01X16934Y32603D01*
G01X16440Y32109D01*
G01X22442Y17400D02*
G01X20182Y19659D01*
G01X19819Y19659D01*
G01X19819Y19659D01*
G01X17390Y16850D02*
G01X21892Y16850D01*
G01X22442Y17400D01*
G01X19350Y32100D02*
G01X18880Y31629D01*
G01X14360Y31629D01*
G01X17450Y26905D02*
G01X15578Y26905D01*
G01X15480Y27004D01*
G01X10040Y26475D02*
G01X11626Y24888D01*
G01X12973Y24888D01*
G01X13342Y24519D01*
G01X15189Y24519D01*
G01X18796Y22579D02*
G01X16856Y24519D01*
G01X15189Y24519D01*
G01X11471Y32648D02*
G01X10972Y32648D01*
G01X8946Y33038D02*
G01X10582Y33038D01*
G01X10972Y32648D01*
G01X7173Y33038D02*
G01X5985Y33038D01*
G01X5685Y32739D01*
G01X8946Y30479D02*
G01X8946Y29425D01*
G01X7540Y28019D01*
G01X15390Y21819D02*
G01X12477Y24731D01*
G01X10827Y24731D01*
G01X7540Y28019D01*
G01X11823Y25379D02*
G01X12184Y25019D01*
G01X15180Y25019D01*
G01X19450Y12400D02*
G01X19869Y12400D01*
G01X23400Y8869D01*
G36*
G01X2085Y17154D02*
G01X2085Y16564D01*
G01X1495Y16564D01*
G01X1495Y17154D01*
G01X2085Y17154D01*
G37*
G54D17*
G01X1790Y15859D03*
G01X1790Y14859D03*
G54D18*
G01X1665Y3175D03*
G01X1665Y6223D03*
G01X12614Y23389D03*
G01X9565Y23389D03*
G01X5446Y22900D03*
G01X8494Y22900D03*
G54D19*
G01X1990Y21204D03*
G01X1990Y20204D03*
G36*
G01X1680Y18894D02*
G01X1680Y19514D01*
G01X2300Y19514D01*
G01X2300Y18894D01*
G01X1680Y18894D01*
G37*
G54D21*
G01X16440Y32109D03*
G01X17440Y32109D03*
G36*
G01X21919Y21339D02*
G01X21919Y20719D01*
G01X21300Y20719D01*
G01X21300Y21339D01*
G01X21919Y21339D01*
G37*
G54D19*
G01X22610Y21029D03*
G54D21*
G01X19819Y19659D03*
G01X19819Y20659D03*
G36*
G01X22710Y9179D02*
G01X22710Y8559D01*
G01X22090Y8559D01*
G01X22090Y9179D01*
G01X22710Y9179D01*
G37*
G54D19*
G01X23400Y8869D03*
G54D22*
G01X7260Y10700D03*
G54D23*
G01X8260Y10700D03*
G01X9260Y10700D03*
G01X10260Y10700D03*
G54D18*
G01X1700Y8475D03*
G01X1700Y11523D03*
G36*
G01X11868Y32452D02*
G01X11073Y32452D01*
G01X11073Y32846D01*
G01X11868Y32846D01*
G01X11868Y32452D01*
G37*
G36*
G01X11868Y31952D02*
G01X11073Y31952D01*
G01X11073Y32346D01*
G01X11868Y32346D01*
G01X11868Y31952D01*
G37*
G36*
G01X11868Y31452D02*
G01X11073Y31452D01*
G01X11073Y31846D01*
G01X11868Y31846D01*
G01X11868Y31452D01*
G37*
G54D25*
G01X2635Y32739D03*
G01X5685Y32739D03*
G01X15480Y27004D03*
G01X15480Y30054D03*
G01X10040Y26475D03*
G01X10040Y29525D03*
G54D26*
G01X7174Y33039D03*
G01X7174Y30480D03*
G01X8945Y30480D03*
G01X8945Y33039D03*
G54D27*
G01X19350Y32100D03*
G01X19350Y27100D03*
G01X22342Y26100D03*
G01X22342Y32100D03*
G01X19450Y17400D03*
G01X19450Y12400D03*
G01X22442Y11400D03*
G01X22442Y17400D03*
G54D18*
G01X20873Y24139D03*
G01X17826Y24139D03*
G01X11823Y25379D03*
G01X8776Y25379D03*
G01X17450Y29953D03*
G01X17450Y26905D03*
G01X18796Y22579D03*
G01X21844Y22579D03*
G54D28*
G01X15390Y21819D03*
G01X17390Y21819D03*
G01X17390Y19300D03*
G01X15390Y19300D03*
G01X5865Y24529D03*
G01X5865Y26529D03*
G01X12810Y28719D03*
G01X12810Y26719D03*
G01X15390Y16850D03*
G01X17390Y16850D03*
G01X15390Y14329D03*
G01X17390Y14329D03*
G01X15390Y11939D03*
G01X17390Y11939D03*
G01X10840Y21100D03*
G01X12840Y21100D03*
G01X5840Y21100D03*
G01X7840Y21100D03*
G54D26*
G01X3559Y25895D03*
G01X1000Y25895D03*
G01X1000Y24124D03*
G01X3559Y24124D03*
G54D12*
G01X17035Y9616D03*
G01X9696Y13671D03*
G54D29*
G01X6540Y28216D02*
G01X6540Y27823D01*
G01X7040Y28216D02*
G01X7040Y27823D01*
G01X7540Y28216D02*
G01X7540Y27823D01*
G01X14163Y31629D02*
G01X14556Y31629D01*
G01X14163Y32129D02*
G01X14556Y32129D01*
G01X14163Y32629D02*
G01X14556Y32629D01*
G01X14991Y24516D02*
G01X15385Y24523D01*
G01X14983Y25016D02*
G01X15376Y25023D01*
G01X14974Y25516D02*
G01X15368Y25523D01*
G54D28*
G01X4462Y29206D02*
G01X4462Y30073D01*
G01X2100Y30073D02*
G01X2100Y29206D01*
G01X2848Y27850D02*
G01X3714Y27850D01*
M00*
M02*
