# Supplementary material for: Design and fabrication of a nerve-stretching device for in vivo mechanotransduction of peripheral nerve fibers
Source: HardwareX. 2020 Feb 7;7:e00093. doi: 10.1016/j.ohx.2020.e00093 (PMC9041162; doi:10.1016/j.ohx.2020.e00093)
Supplement: Supplementary data 1 [file mmc1.zip › Gerber_Drill_NPTH.DRL]

;Layer: Drill NPTH
;EasyEDA v6.1.51, Tue, 18 Jun 2019 02:30:52 GMT
;1b3b8d4020d0407785ee95c1dab42df6,9421a77923b94fb0a3e363592dfbdcaa,10
;Gerber Generator version 0.2
M48
INCH,LZ,00.0000
;Holesize 1 = 0.100 INCH
T01C0.100
%
G05
G90
T01
X+029119Y+032759
X+029260Y+001119
X+001130Y+001150
X+001010Y+032939
M30
