# Supplementary material for: Design and fabrication of a nerve-stretching device for in vivo mechanotransduction of peripheral nerve fibers
Source: HardwareX. 2020 Feb 7;7:e00093. doi: 10.1016/j.ohx.2020.e00093 (PMC9041162; doi:10.1016/j.ohx.2020.e00093)
Supplement: Supplementary data 1 [file mmc1.zip › Gerber_Drill_PTH.DRL]

;Layer: Drill PTH
;EasyEDA v6.1.51, Tue, 18 Jun 2019 02:30:52 GMT
;1b3b8d4020d0407785ee95c1dab42df6,9421a77923b94fb0a3e363592dfbdcaa,10
;Gerber Generator version 0.2
M48
INCH,LZ,00.0000
;Holesize 1 = 0.012 INCH
T01C0.012
;Holesize 2 = 0.028 INCH
T02C0.028
;Holesize 3 = 0.032 INCH
T03C0.032
;Holesize 4 = 0.033 INCH
T04C0.033
;Holesize 5 = 0.035 INCH
T05C0.035
;Holesize 6 = 0.035 INCH
T06C0.035
;Holesize 7 = 0.036 INCH
T07C0.036
;Holesize 8 = 0.047 INCH
T08C0.047
;Holesize 9 = 0.051 INCH
T09C0.051
%
G05
G90
T01
X+017035Y+009616
X+009696Y+013671
T02
X+006540Y+028019
X+007040Y+028019
X+007540Y+028019
X+014360Y+031629
X+014360Y+032129
X+014360Y+032629
X+015188Y+024520
X+015180Y+025019
X+015171Y+025519
T03
X+011470Y+032649
X+011470Y+032149
X+011470Y+031649
T04
X+001665Y+003175
X+001665Y+006223
X+012614Y+023389
X+009565Y+023389
X+005446Y+022900
X+008494Y+022900
X+001700Y+008475
X+001700Y+011523
X+020873Y+024139
X+017826Y+024139
X+011823Y+025379
X+008776Y+025379
X+017450Y+029953
X+017450Y+026905
X+018796Y+022579
X+021844Y+022579
T05
X+001990Y+021204
X+001990Y+020204
X+001990Y+019204
X+021610Y+021029
X+022610Y+021029
X+022400Y+008869
X+023400Y+008869
T06
X+016440Y+032109
X+017440Y+032109
X+019819Y+019659
X+019819Y+020659
T07
X+001790Y+016859
X+001790Y+015859
X+001790Y+014859
X+007260Y+010700
X+008260Y+010700
X+009260Y+010700
X+010260Y+010700
T08
X+002635Y+032739
X+005685Y+032739
X+015480Y+027004
X+015480Y+030054
X+010040Y+026475
X+010040Y+029525
X+007174Y+033039
X+007174Y+030480
X+008945Y+030480
X+008945Y+033039
X+004462Y+029226G85X+004462Y+030053
X+002100Y+030053G85X+002100Y+029226
X+002867Y+027850G85X+003694Y+027850
X+015390Y+021819
X+017390Y+021819
X+017389Y+019300
X+015389Y+019300
X+005864Y+024529
X+005864Y+026529
X+012810Y+028719
X+012810Y+026719
X+015390Y+016850
X+017390Y+016850
X+015389Y+014329
X+017389Y+014329
X+015389Y+011939
X+017389Y+011939
X+010840Y+021100
X+012840Y+021100
X+005840Y+021100
X+007840Y+021100
X+003559Y+025895
X+001000Y+025895
X+001000Y+024124
X+003559Y+024124
T09
X+019350Y+032100G85X+019350Y+032098
X+019350Y+027100G85X+019350Y+027098
X+022342Y+026100G85X+022342Y+026098
X+022342Y+032100G85X+022342Y+032098
X+019450Y+017400G85X+019450Y+017398
X+019450Y+012400G85X+019450Y+012398
X+022442Y+011400G85X+022442Y+011398
X+022442Y+017400G85X+022442Y+017398
M30
