# Supplementary material for: Design and fabrication of a nerve-stretching device for in vivo mechanotransduction of peripheral nerve fibers
Source: HardwareX. 2020 Feb 7;7:e00093. doi: 10.1016/j.ohx.2020.e00093 (PMC9041162; doi:10.1016/j.ohx.2020.e00093)
Supplement: Supplementary data 1 [file mmc1.zip › Gerber_TopLayer.GTL]

G04 Layer: TopLayer*
G04 EasyEDA v6.1.51, Tue, 18 Jun 2019 02:30:52 GMT*
G04 1b3b8d4020d0407785ee95c1dab42df6,9421a77923b94fb0a3e363592dfbdcaa,10*
G04 Gerber Generator version 0.2*
G04 Scale: 100 percent, Rotated: No, Reflected: No *
G04 Dimensions in inches *
G04 leading zeros omitted , absolute positions ,2 integer and 4 decimal *
%FSLAX24Y24*%
%MOIN*%
G90*
G70D02*

%ADD11C,0.006000*%
%ADD12C,0.024000*%
%ADD14R,0.059100X0.039400*%
%ADD17C,0.059000*%
%ADD18C,0.055900*%
%ADD19C,0.062000*%
%ADD21C,0.065000*%
%ADD22R,0.060000X0.060000*%
%ADD23C,0.060000*%
%ADD25C,0.085000*%
%ADD26C,0.078740*%
%ADD27C,0.076770*%
%ADD28C,0.070866*%
%ADD29C,0.039370*%

%LPD*%
G36*
G01X620Y33739D02*
G01X614Y33739D01*
G01X608Y33738D01*
G01X603Y33736D01*
G01X593Y33730D01*
G01X589Y33726D01*
G01X583Y33716D01*
G01X581Y33711D01*
G01X579Y33699D01*
G01X579Y33448D01*
G01X580Y33442D01*
G01X581Y33437D01*
G01X583Y33431D01*
G01X586Y33426D01*
G01X589Y33422D01*
G01X593Y33418D01*
G01X598Y33414D01*
G01X608Y33410D01*
G01X614Y33408D01*
G01X619Y33408D01*
G01X626Y33409D01*
G01X632Y33410D01*
G01X644Y33416D01*
G01X662Y33430D01*
G01X681Y33443D01*
G01X721Y33467D01*
G01X742Y33478D01*
G01X763Y33487D01*
G01X784Y33497D01*
G01X805Y33505D01*
G01X849Y33519D01*
G01X872Y33525D01*
G01X895Y33529D01*
G01X917Y33533D01*
G01X963Y33539D01*
G01X986Y33540D01*
G01X1031Y33540D01*
G01X1053Y33539D01*
G01X1075Y33537D01*
G01X1119Y33531D01*
G01X1140Y33526D01*
G01X1162Y33521D01*
G01X1183Y33515D01*
G01X1204Y33508D01*
G01X1224Y33501D01*
G01X1245Y33493D01*
G01X1265Y33484D01*
G01X1284Y33474D01*
G01X1304Y33464D01*
G01X1323Y33453D01*
G01X1341Y33441D01*
G01X1377Y33415D01*
G01X1411Y33387D01*
G01X1427Y33372D01*
G01X1442Y33357D01*
G01X1457Y33341D01*
G01X1485Y33307D01*
G01X1511Y33271D01*
G01X1523Y33253D01*
G01X1534Y33234D01*
G01X1544Y33214D01*
G01X1554Y33195D01*
G01X1563Y33175D01*
G01X1571Y33154D01*
G01X1578Y33134D01*
G01X1585Y33113D01*
G01X1591Y33092D01*
G01X1596Y33070D01*
G01X1601Y33049D01*
G01X1607Y33005D01*
G01X1609Y32983D01*
G01X1611Y32939D01*
G01X1610Y32918D01*
G01X1609Y32896D01*
G01X1607Y32874D01*
G01X1601Y32830D01*
G01X1596Y32809D01*
G01X1591Y32787D01*
G01X1585Y32766D01*
G01X1578Y32745D01*
G01X1571Y32725D01*
G01X1563Y32704D01*
G01X1554Y32684D01*
G01X1544Y32665D01*
G01X1534Y32645D01*
G01X1523Y32626D01*
G01X1511Y32608D01*
G01X1485Y32572D01*
G01X1457Y32538D01*
G01X1442Y32522D01*
G01X1427Y32507D01*
G01X1411Y32492D01*
G01X1377Y32464D01*
G01X1341Y32438D01*
G01X1323Y32426D01*
G01X1304Y32415D01*
G01X1284Y32405D01*
G01X1265Y32395D01*
G01X1245Y32386D01*
G01X1224Y32378D01*
G01X1204Y32371D01*
G01X1183Y32364D01*
G01X1162Y32358D01*
G01X1140Y32353D01*
G01X1119Y32348D01*
G01X1075Y32342D01*
G01X1053Y32340D01*
G01X1031Y32339D01*
G01X1010Y32338D01*
G01X986Y32339D01*
G01X963Y32340D01*
G01X917Y32346D01*
G01X894Y32350D01*
G01X872Y32355D01*
G01X849Y32360D01*
G01X805Y32374D01*
G01X783Y32383D01*
G01X762Y32392D01*
G01X741Y32402D01*
G01X721Y32412D01*
G01X700Y32424D01*
G01X681Y32436D01*
G01X662Y32449D01*
G01X643Y32463D01*
G01X638Y32467D01*
G01X632Y32469D01*
G01X625Y32471D01*
G01X613Y32471D01*
G01X607Y32470D01*
G01X602Y32468D01*
G01X592Y32462D01*
G01X588Y32458D01*
G01X582Y32448D01*
G01X580Y32443D01*
G01X579Y32437D01*
G01X579Y32431D01*
G01X575Y26266D01*
G01X575Y26260D01*
G01X576Y26255D01*
G01X578Y26249D01*
G01X581Y26244D01*
G01X584Y26240D01*
G01X589Y26236D01*
G01X593Y26232D01*
G01X603Y26228D01*
G01X609Y26226D01*
G01X615Y26226D01*
G01X627Y26228D01*
G01X639Y26234D01*
G01X644Y26238D01*
G01X672Y26266D01*
G01X687Y26279D01*
G01X719Y26303D01*
G01X736Y26314D01*
G01X753Y26324D01*
G01X770Y26333D01*
G01X788Y26342D01*
G01X806Y26350D01*
G01X825Y26358D01*
G01X844Y26365D01*
G01X863Y26371D01*
G01X882Y26376D01*
G01X901Y26380D01*
G01X921Y26384D01*
G01X940Y26386D01*
G01X980Y26390D01*
G01X1020Y26390D01*
G01X1060Y26386D01*
G01X1079Y26384D01*
G01X1099Y26380D01*
G01X1118Y26376D01*
G01X1138Y26370D01*
G01X1157Y26365D01*
G01X1175Y26358D01*
G01X1194Y26350D01*
G01X1212Y26342D01*
G01X1230Y26333D01*
G01X1247Y26324D01*
G01X1281Y26302D01*
G01X1297Y26291D01*
G01X1313Y26278D01*
G01X1328Y26266D01*
G01X1343Y26252D01*
G01X1357Y26238D01*
G01X1383Y26208D01*
G01X1407Y26176D01*
G01X1418Y26160D01*
G01X1428Y26143D01*
G01X1438Y26125D01*
G01X1447Y26107D01*
G01X1463Y26071D01*
G01X1475Y26033D01*
G01X1480Y26014D01*
G01X1485Y25994D01*
G01X1488Y25975D01*
G01X1491Y25955D01*
G01X1493Y25935D01*
G01X1495Y25895D01*
G01X1493Y25855D01*
G01X1491Y25836D01*
G01X1485Y25796D01*
G01X1475Y25758D01*
G01X1463Y25720D01*
G01X1455Y25701D01*
G01X1447Y25683D01*
G01X1438Y25665D01*
G01X1418Y25631D01*
G01X1407Y25614D01*
G01X1383Y25582D01*
G01X1370Y25567D01*
G01X1357Y25553D01*
G01X1343Y25539D01*
G01X1328Y25525D01*
G01X1313Y25512D01*
G01X1281Y25488D01*
G01X1264Y25477D01*
G01X1230Y25457D01*
G01X1212Y25448D01*
G01X1194Y25440D01*
G01X1175Y25433D01*
G01X1157Y25426D01*
G01X1138Y25420D01*
G01X1118Y25415D01*
G01X1099Y25411D01*
G01X1079Y25407D01*
G01X1060Y25404D01*
G01X1040Y25402D01*
G01X1020Y25401D01*
G01X980Y25401D01*
G01X960Y25402D01*
G01X940Y25404D01*
G01X921Y25407D01*
G01X901Y25411D01*
G01X882Y25415D01*
G01X862Y25420D01*
G01X843Y25426D01*
G01X824Y25433D01*
G01X806Y25440D01*
G01X788Y25448D01*
G01X770Y25457D01*
G01X753Y25467D01*
G01X735Y25477D01*
G01X719Y25488D01*
G01X687Y25512D01*
G01X672Y25525D01*
G01X657Y25539D01*
G01X643Y25553D01*
G01X638Y25557D01*
G01X633Y25560D01*
G01X627Y25563D01*
G01X621Y25565D01*
G01X609Y25565D01*
G01X603Y25563D01*
G01X593Y25559D01*
G01X588Y25555D01*
G01X584Y25551D01*
G01X581Y25547D01*
G01X578Y25542D01*
G01X576Y25536D01*
G01X575Y25531D01*
G01X574Y25525D01*
G01X574Y24488D01*
G01X575Y24482D01*
G01X577Y24477D01*
G01X583Y24467D01*
G01X587Y24463D01*
G01X597Y24457D01*
G01X602Y24455D01*
G01X614Y24453D01*
G01X626Y24455D01*
G01X638Y24461D01*
G01X642Y24466D01*
G01X657Y24480D01*
G01X671Y24493D01*
G01X686Y24506D01*
G01X702Y24519D01*
G01X718Y24530D01*
G01X752Y24552D01*
G01X770Y24561D01*
G01X787Y24570D01*
G01X806Y24579D01*
G01X824Y24586D01*
G01X843Y24593D01*
G01X862Y24599D01*
G01X881Y24604D01*
G01X901Y24608D01*
G01X920Y24612D01*
G01X940Y24615D01*
G01X960Y24617D01*
G01X980Y24618D01*
G01X1020Y24618D01*
G01X1040Y24617D01*
G01X1060Y24615D01*
G01X1079Y24612D01*
G01X1099Y24608D01*
G01X1118Y24604D01*
G01X1138Y24599D01*
G01X1157Y24593D01*
G01X1175Y24586D01*
G01X1194Y24579D01*
G01X1212Y24571D01*
G01X1230Y24562D01*
G01X1264Y24542D01*
G01X1281Y24531D01*
G01X1313Y24507D01*
G01X1328Y24494D01*
G01X1343Y24480D01*
G01X1357Y24466D01*
G01X1370Y24452D01*
G01X1383Y24437D01*
G01X1407Y24405D01*
G01X1418Y24388D01*
G01X1438Y24354D01*
G01X1447Y24336D01*
G01X1455Y24318D01*
G01X1463Y24299D01*
G01X1475Y24261D01*
G01X1485Y24223D01*
G01X1491Y24183D01*
G01X1493Y24164D01*
G01X1495Y24124D01*
G01X1493Y24084D01*
G01X1491Y24064D01*
G01X1488Y24044D01*
G01X1485Y24025D01*
G01X1480Y24005D01*
G01X1475Y23986D01*
G01X1463Y23948D01*
G01X1447Y23912D01*
G01X1438Y23894D01*
G01X1428Y23876D01*
G01X1418Y23859D01*
G01X1407Y23843D01*
G01X1383Y23811D01*
G01X1357Y23781D01*
G01X1343Y23767D01*
G01X1328Y23753D01*
G01X1313Y23741D01*
G01X1297Y23728D01*
G01X1281Y23717D01*
G01X1247Y23695D01*
G01X1230Y23686D01*
G01X1212Y23677D01*
G01X1194Y23669D01*
G01X1175Y23661D01*
G01X1157Y23654D01*
G01X1138Y23649D01*
G01X1118Y23643D01*
G01X1099Y23639D01*
G01X1079Y23635D01*
G01X1060Y23633D01*
G01X1020Y23629D01*
G01X980Y23629D01*
G01X920Y23635D01*
G01X901Y23639D01*
G01X881Y23643D01*
G01X824Y23661D01*
G01X805Y23669D01*
G01X787Y23677D01*
G01X769Y23686D01*
G01X735Y23706D01*
G01X718Y23717D01*
G01X686Y23741D01*
G01X671Y23754D01*
G01X656Y23768D01*
G01X637Y23787D01*
G01X632Y23790D01*
G01X626Y23793D01*
G01X620Y23794D01*
G01X613Y23795D01*
G01X607Y23794D01*
G01X602Y23793D01*
G01X596Y23791D01*
G01X591Y23788D01*
G01X587Y23785D01*
G01X583Y23781D01*
G01X579Y23776D01*
G01X575Y23766D01*
G01X573Y23760D01*
G01X573Y23755D01*
G01X560Y2659D01*
G01X560Y2654D01*
G01X561Y2648D01*
G01X563Y2643D01*
G01X569Y2633D01*
G01X573Y2629D01*
G01X583Y2623D01*
G01X588Y2621D01*
G01X594Y2620D01*
G01X599Y2619D01*
G01X24699Y2590D01*
G01X24705Y2590D01*
G01X24711Y2591D01*
G01X24716Y2593D01*
G01X24726Y2599D01*
G01X24730Y2603D01*
G01X24736Y2613D01*
G01X24738Y2618D01*
G01X24740Y2630D01*
G01X24769Y33679D01*
G01X24769Y33685D01*
G01X24768Y33691D01*
G01X24766Y33696D01*
G01X24760Y33706D01*
G01X24756Y33710D01*
G01X24746Y33716D01*
G01X24741Y33718D01*
G01X24729Y33720D01*
G01X620Y33739D01*
G37*

%LPC*%
G36*
G01X15633Y25389D02*
G01X15641Y25404D01*
G01X15390Y25400D01*
G01X15391Y25361D01*
G01X15391Y25360D01*
G01X15389Y25348D01*
G01X15386Y25342D01*
G01X15383Y25337D01*
G01X15379Y25332D01*
G01X15374Y25328D01*
G01X15369Y25325D01*
G01X15364Y25323D01*
G01X15358Y25321D01*
G01X15351Y25320D01*
G01X14997Y25314D01*
G01X14990Y25315D01*
G01X14984Y25316D01*
G01X14979Y25318D01*
G01X14973Y25322D01*
G01X14965Y25330D01*
G01X14961Y25336D01*
G01X14959Y25341D01*
G01X14957Y25347D01*
G01X14957Y25354D01*
G01X14956Y25392D01*
G01X14705Y25388D01*
G01X14713Y25372D01*
G01X14722Y25358D01*
G01X14731Y25343D01*
G01X14742Y25329D01*
G01X14753Y25316D01*
G01X14785Y25284D01*
G01X14788Y25279D01*
G01X14790Y25273D01*
G01X14791Y25268D01*
G01X14791Y25256D01*
G01X14789Y25249D01*
G01X14786Y25243D01*
G01X14783Y25238D01*
G01X14779Y25233D01*
G01X14767Y25222D01*
G01X14756Y25209D01*
G01X14746Y25197D01*
G01X14737Y25184D01*
G01X14728Y25170D01*
G01X14720Y25156D01*
G01X14713Y25142D01*
G01X14706Y25127D01*
G01X14701Y25112D01*
G01X14696Y25096D01*
G01X14692Y25080D01*
G01X14689Y25064D01*
G01X14685Y25032D01*
G01X14685Y25000D01*
G01X14687Y24984D01*
G01X14689Y24969D01*
G01X14692Y24953D01*
G01X14695Y24938D01*
G01X14705Y24908D01*
G01X14711Y24893D01*
G01X14718Y24879D01*
G01X14726Y24865D01*
G01X14734Y24852D01*
G01X14743Y24839D01*
G01X14753Y24826D01*
G01X14764Y24814D01*
G01X14794Y24784D01*
G01X14796Y24779D01*
G01X14798Y24773D01*
G01X14799Y24768D01*
G01X14800Y24762D01*
G01X14799Y24756D01*
G01X14798Y24749D01*
G01X14795Y24743D01*
G01X14792Y24738D01*
G01X14776Y24722D01*
G01X14765Y24710D01*
G01X14745Y24684D01*
G01X14736Y24670D01*
G01X14728Y24656D01*
G01X14721Y24642D01*
G01X14709Y24612D01*
G01X14704Y24596D01*
G01X14701Y24580D01*
G01X14697Y24565D01*
G01X14695Y24548D01*
G01X14694Y24532D01*
G01X14694Y24500D01*
G01X14695Y24484D01*
G01X14701Y24452D01*
G01X14709Y24420D01*
G01X14721Y24390D01*
G01X14737Y24362D01*
G01X14746Y24348D01*
G01X14755Y24335D01*
G01X14759Y24329D01*
G01X14763Y24317D01*
G01X14763Y24305D01*
G01X14762Y24299D01*
G01X14760Y24294D01*
G01X14754Y24284D01*
G01X14750Y24280D01*
G01X14740Y24274D01*
G01X14735Y24272D01*
G01X14729Y24271D01*
G01X14547Y24271D01*
G01X14536Y24270D01*
G01X14526Y24269D01*
G01X14516Y24267D01*
G01X14496Y24261D01*
G01X14478Y24251D01*
G01X14470Y24245D01*
G01X14461Y24239D01*
G01X14454Y24232D01*
G01X11359Y21138D01*
G01X11130Y20909D01*
G01X11125Y20905D01*
G01X11120Y20902D01*
G01X11114Y20899D01*
G01X11102Y20897D01*
G01X11042Y20897D01*
G01X11042Y20837D01*
G01X11040Y20825D01*
G01X11037Y20819D01*
G01X11034Y20814D01*
G01X11030Y20809D01*
G01X10828Y20607D01*
G01X10823Y20603D01*
G01X10818Y20600D01*
G01X10812Y20597D01*
G01X10806Y20596D01*
G01X10666Y20596D01*
G01X10473Y20595D01*
G01X10463Y20595D01*
G01X10453Y20594D01*
G01X10443Y20592D01*
G01X10423Y20586D01*
G01X10405Y20576D01*
G01X10397Y20570D01*
G01X10388Y20564D01*
G01X9056Y19232D01*
G01X9051Y19228D01*
G01X9046Y19225D01*
G01X9040Y19222D01*
G01X9034Y19221D01*
G01X9027Y19220D01*
G01X9020Y19221D01*
G01X9014Y19223D01*
G01X9007Y19226D01*
G01X9002Y19230D01*
G01X8994Y19236D01*
G01X8985Y19241D01*
G01X8980Y19244D01*
G01X8971Y19253D01*
G01X8968Y19259D01*
G01X8966Y19264D01*
G01X8964Y19276D01*
G01X8965Y19283D01*
G01X8966Y19289D01*
G01X8968Y19294D01*
G01X8972Y19300D01*
G01X8976Y19305D01*
G01X9665Y19994D01*
G01X9671Y20003D01*
G01X9677Y20011D01*
G01X9687Y20029D01*
G01X9693Y20049D01*
G01X9695Y20059D01*
G01X9697Y20079D01*
G01X9697Y23011D01*
G01X9698Y23017D01*
G01X9700Y23022D01*
G01X9706Y23032D01*
G01X9711Y23036D01*
G01X9715Y23039D01*
G01X9720Y23042D01*
G01X9736Y23049D01*
G01X9752Y23058D01*
G01X9767Y23067D01*
G01X9781Y23076D01*
G01X9796Y23086D01*
G01X9809Y23097D01*
G01X9835Y23121D01*
G01X9859Y23147D01*
G01X9870Y23161D01*
G01X9880Y23175D01*
G01X9898Y23205D01*
G01X9906Y23220D01*
G01X9914Y23236D01*
G01X9920Y23252D01*
G01X9932Y23286D01*
G01X9940Y23320D01*
G01X9944Y23354D01*
G01X9946Y23372D01*
G01X9946Y23407D01*
G01X9944Y23425D01*
G01X9940Y23459D01*
G01X9936Y23477D01*
G01X9931Y23494D01*
G01X9926Y23510D01*
G01X9920Y23527D01*
G01X9914Y23543D01*
G01X9898Y23575D01*
G01X9889Y23590D01*
G01X9879Y23605D01*
G01X9869Y23619D01*
G01X9858Y23633D01*
G01X9847Y23646D01*
G01X9835Y23659D01*
G01X9822Y23671D01*
G01X9809Y23682D01*
G01X9795Y23693D01*
G01X9781Y23703D01*
G01X9766Y23713D01*
G01X9751Y23722D01*
G01X9719Y23738D01*
G01X9703Y23744D01*
G01X9686Y23750D01*
G01X9670Y23755D01*
G01X9653Y23760D01*
G01X9635Y23764D01*
G01X9601Y23768D01*
G01X9583Y23770D01*
G01X9548Y23770D01*
G01X9530Y23768D01*
G01X9496Y23764D01*
G01X9478Y23760D01*
G01X9461Y23755D01*
G01X9445Y23750D01*
G01X9428Y23744D01*
G01X9412Y23738D01*
G01X9380Y23722D01*
G01X9365Y23713D01*
G01X9350Y23703D01*
G01X9336Y23693D01*
G01X9322Y23682D01*
G01X9309Y23671D01*
G01X9296Y23659D01*
G01X9284Y23646D01*
G01X9273Y23633D01*
G01X9262Y23619D01*
G01X9252Y23605D01*
G01X9242Y23590D01*
G01X9233Y23575D01*
G01X9217Y23543D01*
G01X9211Y23527D01*
G01X9205Y23510D01*
G01X9200Y23494D01*
G01X9195Y23477D01*
G01X9191Y23459D01*
G01X9187Y23425D01*
G01X9185Y23407D01*
G01X9185Y23372D01*
G01X9187Y23354D01*
G01X9191Y23320D01*
G01X9199Y23286D01*
G01X9211Y23252D01*
G01X9217Y23236D01*
G01X9225Y23220D01*
G01X9233Y23205D01*
G01X9251Y23175D01*
G01X9261Y23161D01*
G01X9272Y23147D01*
G01X9296Y23121D01*
G01X9322Y23097D01*
G01X9335Y23086D01*
G01X9350Y23076D01*
G01X9364Y23067D01*
G01X9379Y23058D01*
G01X9395Y23049D01*
G01X9411Y23042D01*
G01X9416Y23039D01*
G01X9420Y23036D01*
G01X9425Y23032D01*
G01X9431Y23022D01*
G01X9433Y23017D01*
G01X9434Y23011D01*
G01X9434Y23005D01*
G01X9435Y20150D01*
G01X9433Y20138D01*
G01X9430Y20132D01*
G01X9427Y20127D01*
G01X9423Y20122D01*
G01X8640Y19339D01*
G01X8634Y19331D01*
G01X8628Y19322D01*
G01X8618Y19304D01*
G01X8612Y19284D01*
G01X8610Y19278D01*
G01X8608Y19273D01*
G01X8604Y19268D01*
G01X8596Y19260D01*
G01X8590Y19257D01*
G01X8585Y19255D01*
G01X8573Y19253D01*
G01X8533Y19253D01*
G01X8524Y19252D01*
G01X8515Y19250D01*
G01X8506Y19247D01*
G01X8497Y19243D01*
G01X8489Y19238D01*
G01X8482Y19233D01*
G01X8474Y19227D01*
G01X8468Y19221D01*
G01X8462Y19213D01*
G01X8457Y19206D01*
G01X8452Y19198D01*
G01X8448Y19189D01*
G01X8445Y19180D01*
G01X8443Y19171D01*
G01X8442Y19162D01*
G01X8442Y18356D01*
G01X8441Y18351D01*
G01X8440Y18345D01*
G01X8438Y18340D01*
G01X8432Y18330D01*
G01X8428Y18326D01*
G01X8418Y18320D01*
G01X8413Y18318D01*
G01X8407Y18317D01*
G01X8402Y18316D01*
G01X8288Y18316D01*
G01X8276Y18318D01*
G01X8271Y18320D01*
G01X8261Y18326D01*
G01X8257Y18330D01*
G01X8251Y18340D01*
G01X8249Y18345D01*
G01X8248Y18351D01*
G01X8248Y19152D01*
G01X8247Y19162D01*
G01X8246Y19171D01*
G01X8244Y19180D01*
G01X8241Y19189D01*
G01X8237Y19198D01*
G01X8232Y19206D01*
G01X8227Y19213D01*
G01X8221Y19221D01*
G01X8215Y19227D01*
G01X8207Y19233D01*
G01X8200Y19238D01*
G01X8192Y19243D01*
G01X8183Y19247D01*
G01X8174Y19250D01*
G01X8165Y19252D01*
G01X8156Y19253D01*
G01X7743Y19253D01*
G01X7734Y19252D01*
G01X7725Y19250D01*
G01X7716Y19247D01*
G01X7707Y19243D01*
G01X7699Y19238D01*
G01X7692Y19233D01*
G01X7684Y19227D01*
G01X7678Y19221D01*
G01X7672Y19213D01*
G01X7667Y19206D01*
G01X7662Y19198D01*
G01X7658Y19189D01*
G01X7655Y19180D01*
G01X7653Y19171D01*
G01X7652Y19162D01*
G01X7652Y18277D01*
G01X7653Y18268D01*
G01X7655Y18259D01*
G01X7658Y18250D01*
G01X7662Y18241D01*
G01X7667Y18233D01*
G01X7672Y18226D01*
G01X7678Y18218D01*
G01X7684Y18212D01*
G01X7692Y18206D01*
G01X7699Y18201D01*
G01X7707Y18196D01*
G01X7716Y18192D01*
G01X7725Y18189D01*
G01X7734Y18187D01*
G01X7752Y18185D01*
G01X7789Y18185D01*
G01X7795Y18184D01*
G01X7800Y18182D01*
G01X7806Y18179D01*
G01X7814Y18171D01*
G01X7818Y18166D01*
G01X7820Y18161D01*
G01X7822Y18155D01*
G01X7828Y18135D01*
G01X7838Y18117D01*
G01X7844Y18108D01*
G01X7850Y18100D01*
G01X7864Y18086D01*
G01X7873Y18080D01*
G01X7881Y18074D01*
G01X7899Y18064D01*
G01X7919Y18058D01*
G01X7929Y18056D01*
G01X7939Y18055D01*
G01X7950Y18054D01*
G01X9021Y18054D01*
G01X9041Y18056D01*
G01X9051Y18058D01*
G01X9071Y18064D01*
G01X9089Y18074D01*
G01X9097Y18080D01*
G01X9106Y18086D01*
G01X9137Y18117D01*
G01X9143Y18126D01*
G01X9149Y18134D01*
G01X9159Y18152D01*
G01X9165Y18172D01*
G01X9167Y18182D01*
G01X9169Y18202D01*
G01X9169Y18225D01*
G01X9170Y18231D01*
G01X9172Y18236D01*
G01X9178Y18246D01*
G01X9182Y18250D01*
G01X9192Y18256D01*
G01X9197Y18258D01*
G01X9203Y18259D01*
G01X9215Y18259D01*
G01X9221Y18258D01*
G01X9226Y18255D01*
G01X9232Y18252D01*
G01X9240Y18244D01*
G01X9244Y18238D01*
G01X9248Y18231D01*
G01X9254Y18223D01*
G01X9260Y18217D01*
G01X9266Y18210D01*
G01X9273Y18205D01*
G01X9289Y18195D01*
G01X9297Y18192D01*
G01X9306Y18189D01*
G01X9315Y18187D01*
G01X9323Y18186D01*
G01X9332Y18185D01*
G01X9364Y18185D01*
G01X9370Y18184D01*
G01X9375Y18182D01*
G01X9385Y18176D01*
G01X9389Y18172D01*
G01X9395Y18162D01*
G01X9397Y18157D01*
G01X9398Y18151D01*
G01X9398Y17090D01*
G01X9399Y17079D01*
G01X9400Y17069D01*
G01X9402Y17059D01*
G01X9408Y17039D01*
G01X9418Y17021D01*
G01X9424Y17013D01*
G01X9430Y17004D01*
G01X15892Y10542D01*
G01X15896Y10537D01*
G01X15899Y10532D01*
G01X15902Y10526D01*
G01X15903Y10520D01*
G01X15903Y9055D01*
G01X15902Y9049D01*
G01X15900Y9044D01*
G01X15894Y9034D01*
G01X15890Y9030D01*
G01X15880Y9024D01*
G01X15875Y9022D01*
G01X15869Y9021D01*
G01X15735Y9021D01*
G01X15725Y9020D01*
G01X15716Y9019D01*
G01X15707Y9017D01*
G01X15698Y9014D01*
G01X15689Y9010D01*
G01X15681Y9005D01*
G01X15674Y9000D01*
G01X15666Y8994D01*
G01X15660Y8988D01*
G01X15654Y8980D01*
G01X15649Y8973D01*
G01X15644Y8965D01*
G01X15640Y8956D01*
G01X15637Y8947D01*
G01X15635Y8938D01*
G01X15634Y8929D01*
G01X15634Y7910D01*
G01X15635Y7901D01*
G01X15637Y7892D01*
G01X15640Y7883D01*
G01X15644Y7874D01*
G01X15649Y7866D01*
G01X15654Y7859D01*
G01X15660Y7851D01*
G01X15666Y7845D01*
G01X15674Y7839D01*
G01X15681Y7834D01*
G01X15689Y7829D01*
G01X15698Y7825D01*
G01X15707Y7822D01*
G01X15716Y7820D01*
G01X15725Y7819D01*
G01X15735Y7818D01*
G01X16335Y7818D01*
G01X16353Y7820D01*
G01X16362Y7822D01*
G01X16371Y7825D01*
G01X16380Y7829D01*
G01X16388Y7834D01*
G01X16395Y7839D01*
G01X16403Y7845D01*
G01X16409Y7851D01*
G01X16415Y7859D01*
G01X16420Y7866D01*
G01X16425Y7874D01*
G01X16429Y7883D01*
G01X16432Y7892D01*
G01X16434Y7901D01*
G01X16436Y7919D01*
G01X16436Y8919D01*
G01X16435Y8929D01*
G01X16434Y8938D01*
G01X16432Y8947D01*
G01X16429Y8956D01*
G01X16425Y8965D01*
G01X16420Y8973D01*
G01X16415Y8980D01*
G01X16409Y8988D01*
G01X16403Y8994D01*
G01X16395Y9000D01*
G01X16388Y9005D01*
G01X16380Y9010D01*
G01X16371Y9014D01*
G01X16362Y9017D01*
G01X16353Y9019D01*
G01X16335Y9021D01*
G01X16200Y9021D01*
G01X16194Y9022D01*
G01X16189Y9024D01*
G01X16179Y9030D01*
G01X16175Y9034D01*
G01X16169Y9044D01*
G01X16167Y9049D01*
G01X16166Y9055D01*
G01X16165Y9060D01*
G01X16165Y10514D01*
G01X16167Y10526D01*
G01X16170Y10532D01*
G01X16173Y10537D01*
G01X16177Y10542D01*
G01X17153Y11518D01*
G01X17158Y11522D01*
G01X17164Y11526D01*
G01X17169Y11528D01*
G01X17175Y11529D01*
G01X17182Y11530D01*
G01X17187Y11529D01*
G01X17193Y11528D01*
G01X17198Y11526D01*
G01X17217Y11518D01*
G01X17235Y11511D01*
G01X17273Y11499D01*
G01X17311Y11491D01*
G01X17331Y11488D01*
G01X17350Y11486D01*
G01X17390Y11484D01*
G01X17428Y11486D01*
G01X17447Y11488D01*
G01X17467Y11491D01*
G01X17486Y11494D01*
G01X17504Y11499D01*
G01X17523Y11504D01*
G01X17541Y11510D01*
G01X17560Y11517D01*
G01X17577Y11525D01*
G01X17595Y11533D01*
G01X17612Y11542D01*
G01X17629Y11552D01*
G01X17661Y11574D01*
G01X17691Y11598D01*
G01X17705Y11611D01*
G01X17719Y11625D01*
G01X17732Y11639D01*
G01X17756Y11669D01*
G01X17767Y11685D01*
G01X17778Y11702D01*
G01X17787Y11718D01*
G01X17797Y11735D01*
G01X17805Y11753D01*
G01X17819Y11789D01*
G01X17827Y11813D01*
G01X17830Y11818D01*
G01X17833Y11822D01*
G01X17837Y11826D01*
G01X17847Y11832D01*
G01X17852Y11834D01*
G01X17864Y11836D01*
G01X17869Y11835D01*
G01X17875Y11834D01*
G01X17880Y11832D01*
G01X17890Y11826D01*
G01X17894Y11822D01*
G01X17900Y11812D01*
G01X17902Y11807D01*
G01X17903Y11801D01*
G01X17903Y9055D01*
G01X17902Y9049D01*
G01X17900Y9044D01*
G01X17894Y9034D01*
G01X17890Y9030D01*
G01X17880Y9024D01*
G01X17875Y9022D01*
G01X17869Y9021D01*
G01X17735Y9021D01*
G01X17725Y9020D01*
G01X17716Y9019D01*
G01X17707Y9017D01*
G01X17698Y9014D01*
G01X17689Y9010D01*
G01X17681Y9005D01*
G01X17674Y9000D01*
G01X17666Y8994D01*
G01X17660Y8988D01*
G01X17654Y8980D01*
G01X17649Y8973D01*
G01X17644Y8965D01*
G01X17640Y8956D01*
G01X17637Y8947D01*
G01X17635Y8938D01*
G01X17634Y8929D01*
G01X17634Y7910D01*
G01X17635Y7901D01*
G01X17637Y7892D01*
G01X17640Y7883D01*
G01X17644Y7874D01*
G01X17649Y7866D01*
G01X17654Y7859D01*
G01X17660Y7851D01*
G01X17666Y7845D01*
G01X17674Y7839D01*
G01X17681Y7834D01*
G01X17689Y7829D01*
G01X17698Y7825D01*
G01X17707Y7822D01*
G01X17716Y7820D01*
G01X17725Y7819D01*
G01X17735Y7818D01*
G01X18335Y7818D01*
G01X18353Y7820D01*
G01X18362Y7822D01*
G01X18371Y7825D01*
G01X18380Y7829D01*
G01X18388Y7834D01*
G01X18395Y7839D01*
G01X18403Y7845D01*
G01X18409Y7851D01*
G01X18415Y7859D01*
G01X18420Y7866D01*
G01X18425Y7874D01*
G01X18429Y7883D01*
G01X18432Y7892D01*
G01X18434Y7901D01*
G01X18436Y7919D01*
G01X18436Y8919D01*
G01X18435Y8929D01*
G01X18434Y8938D01*
G01X18432Y8947D01*
G01X18429Y8956D01*
G01X18425Y8965D01*
G01X18420Y8973D01*
G01X18415Y8980D01*
G01X18409Y8988D01*
G01X18403Y8994D01*
G01X18395Y9000D01*
G01X18388Y9005D01*
G01X18380Y9010D01*
G01X18371Y9014D01*
G01X18362Y9017D01*
G01X18353Y9019D01*
G01X18335Y9021D01*
G01X18200Y9021D01*
G01X18194Y9022D01*
G01X18189Y9024D01*
G01X18179Y9030D01*
G01X18175Y9034D01*
G01X18169Y9044D01*
G01X18167Y9049D01*
G01X18166Y9055D01*
G01X18165Y9060D01*
G01X18165Y13695D01*
G01X18164Y13705D01*
G01X18162Y13715D01*
G01X18156Y13735D01*
G01X18146Y13753D01*
G01X18140Y13761D01*
G01X18134Y13770D01*
G01X17811Y14093D01*
G01X17807Y14098D01*
G01X17803Y14104D01*
G01X17801Y14109D01*
G01X17800Y14115D01*
G01X17799Y14122D01*
G01X17800Y14127D01*
G01X17801Y14133D01*
G01X17803Y14138D01*
G01X17811Y14157D01*
G01X17818Y14175D01*
G01X17830Y14213D01*
G01X17838Y14251D01*
G01X17841Y14271D01*
G01X17843Y14290D01*
G01X17844Y14310D01*
G01X17845Y14329D01*
G01X17844Y14349D01*
G01X17843Y14368D01*
G01X17841Y14387D01*
G01X17838Y14406D01*
G01X17835Y14424D01*
G01X17830Y14443D01*
G01X17825Y14461D01*
G01X17819Y14480D01*
G01X17813Y14498D01*
G01X17805Y14515D01*
G01X17797Y14533D01*
G01X17788Y14549D01*
G01X17779Y14566D01*
G01X17757Y14598D01*
G01X17746Y14613D01*
G01X17734Y14628D01*
G01X17721Y14642D01*
G01X17707Y14656D01*
G01X17693Y14669D01*
G01X17679Y14681D01*
G01X17664Y14693D01*
G01X17632Y14715D01*
G01X17616Y14725D01*
G01X17599Y14734D01*
G01X17582Y14742D01*
G01X17564Y14750D01*
G01X17547Y14757D01*
G01X17541Y14759D01*
G01X17536Y14763D01*
G01X17528Y14771D01*
G01X17525Y14777D01*
G01X17522Y14782D01*
G01X17521Y14788D01*
G01X17521Y16391D01*
G01X17522Y16397D01*
G01X17525Y16402D01*
G01X17528Y16408D01*
G01X17536Y16416D01*
G01X17541Y16420D01*
G01X17547Y16422D01*
G01X17564Y16429D01*
G01X17582Y16437D01*
G01X17599Y16445D01*
G01X17616Y16454D01*
G01X17632Y16464D01*
G01X17664Y16486D01*
G01X17679Y16498D01*
G01X17693Y16510D01*
G01X17707Y16523D01*
G01X17721Y16537D01*
G01X17734Y16551D01*
G01X17746Y16566D01*
G01X17757Y16581D01*
G01X17779Y16613D01*
G01X17788Y16630D01*
G01X17797Y16646D01*
G01X17805Y16664D01*
G01X17813Y16681D01*
G01X17819Y16699D01*
G01X17825Y16718D01*
G01X17830Y16736D01*
G01X17835Y16755D01*
G01X17838Y16773D01*
G01X17841Y16792D01*
G01X17843Y16811D01*
G01X17844Y16830D01*
G01X17845Y16850D01*
G01X17843Y16888D01*
G01X17841Y16907D01*
G01X17835Y16945D01*
G01X17825Y16983D01*
G01X17819Y17001D01*
G01X17812Y17019D01*
G01X17804Y17037D01*
G01X17796Y17054D01*
G01X17787Y17072D01*
G01X17767Y17104D01*
G01X17756Y17120D01*
G01X17744Y17136D01*
G01X17731Y17150D01*
G01X17718Y17165D01*
G01X17705Y17178D01*
G01X17690Y17191D01*
G01X17676Y17204D01*
G01X17660Y17216D01*
G01X17644Y17227D01*
G01X17612Y17247D01*
G01X17594Y17256D01*
G01X17577Y17264D01*
G01X17559Y17272D01*
G01X17541Y17279D01*
G01X17523Y17285D01*
G01X17485Y17295D01*
G01X17447Y17301D01*
G01X17428Y17303D01*
G01X17390Y17305D01*
G01X17370Y17304D01*
G01X17351Y17303D01*
G01X17332Y17301D01*
G01X17294Y17295D01*
G01X17256Y17285D01*
G01X17238Y17279D01*
G01X17220Y17272D01*
G01X17202Y17264D01*
G01X17185Y17256D01*
G01X17167Y17247D01*
G01X17135Y17227D01*
G01X17119Y17216D01*
G01X17103Y17204D01*
G01X17089Y17191D01*
G01X17074Y17178D01*
G01X17061Y17165D01*
G01X17048Y17150D01*
G01X17035Y17136D01*
G01X17023Y17120D01*
G01X17012Y17104D01*
G01X16992Y17072D01*
G01X16983Y17054D01*
G01X16975Y17037D01*
G01X16967Y17019D01*
G01X16960Y17001D01*
G01X16954Y16983D01*
G01X16944Y16945D01*
G01X16938Y16907D01*
G01X16936Y16888D01*
G01X16934Y16850D01*
G01X16935Y16830D01*
G01X16936Y16811D01*
G01X16938Y16792D01*
G01X16941Y16773D01*
G01X16944Y16755D01*
G01X16949Y16736D01*
G01X16954Y16718D01*
G01X16960Y16699D01*
G01X16966Y16681D01*
G01X16974Y16664D01*
G01X16982Y16646D01*
G01X16991Y16630D01*
G01X17000Y16613D01*
G01X17022Y16581D01*
G01X17033Y16566D01*
G01X17045Y16551D01*
G01X17058Y16537D01*
G01X17072Y16523D01*
G01X17086Y16510D01*
G01X17100Y16498D01*
G01X17115Y16486D01*
G01X17147Y16464D01*
G01X17163Y16454D01*
G01X17180Y16445D01*
G01X17197Y16437D01*
G01X17215Y16429D01*
G01X17232Y16422D01*
G01X17238Y16420D01*
G01X17243Y16416D01*
G01X17251Y16408D01*
G01X17254Y16402D01*
G01X17257Y16397D01*
G01X17259Y16385D01*
G01X17259Y14794D01*
G01X17257Y14782D01*
G01X17254Y14777D01*
G01X17251Y14771D01*
G01X17243Y14763D01*
G01X17238Y14759D01*
G01X17232Y14757D01*
G01X17215Y14750D01*
G01X17197Y14742D01*
G01X17180Y14734D01*
G01X17163Y14725D01*
G01X17147Y14715D01*
G01X17115Y14693D01*
G01X17100Y14681D01*
G01X17086Y14669D01*
G01X17072Y14656D01*
G01X17058Y14642D01*
G01X17045Y14628D01*
G01X17033Y14613D01*
G01X17022Y14598D01*
G01X17000Y14566D01*
G01X16991Y14549D01*
G01X16982Y14533D01*
G01X16974Y14515D01*
G01X16966Y14498D01*
G01X16960Y14480D01*
G01X16954Y14461D01*
G01X16949Y14443D01*
G01X16944Y14424D01*
G01X16941Y14406D01*
G01X16938Y14387D01*
G01X16936Y14368D01*
G01X16935Y14349D01*
G01X16934Y14329D01*
G01X16936Y14291D01*
G01X16938Y14272D01*
G01X16944Y14234D01*
G01X16954Y14196D01*
G01X16960Y14178D01*
G01X16967Y14160D01*
G01X16975Y14142D01*
G01X16983Y14125D01*
G01X16992Y14107D01*
G01X17012Y14075D01*
G01X17023Y14059D01*
G01X17035Y14043D01*
G01X17048Y14029D01*
G01X17061Y14014D01*
G01X17074Y14001D01*
G01X17089Y13988D01*
G01X17103Y13975D01*
G01X17119Y13963D01*
G01X17135Y13952D01*
G01X17167Y13932D01*
G01X17185Y13923D01*
G01X17202Y13915D01*
G01X17220Y13907D01*
G01X17238Y13900D01*
G01X17256Y13894D01*
G01X17294Y13884D01*
G01X17332Y13878D01*
G01X17351Y13876D01*
G01X17370Y13875D01*
G01X17390Y13874D01*
G01X17409Y13875D01*
G01X17429Y13876D01*
G01X17448Y13878D01*
G01X17468Y13881D01*
G01X17506Y13889D01*
G01X17544Y13901D01*
G01X17562Y13908D01*
G01X17581Y13916D01*
G01X17586Y13918D01*
G01X17592Y13919D01*
G01X17597Y13920D01*
G01X17604Y13919D01*
G01X17610Y13918D01*
G01X17615Y13916D01*
G01X17621Y13912D01*
G01X17626Y13908D01*
G01X17892Y13642D01*
G01X17896Y13637D01*
G01X17899Y13632D01*
G01X17902Y13626D01*
G01X17903Y13620D01*
G01X17903Y12078D01*
G01X17902Y12072D01*
G01X17900Y12067D01*
G01X17894Y12057D01*
G01X17890Y12053D01*
G01X17880Y12047D01*
G01X17875Y12045D01*
G01X17869Y12044D01*
G01X17864Y12043D01*
G01X17852Y12045D01*
G01X17847Y12047D01*
G01X17837Y12053D01*
G01X17833Y12057D01*
G01X17830Y12061D01*
G01X17827Y12066D01*
G01X17819Y12090D01*
G01X17805Y12126D01*
G01X17797Y12144D01*
G01X17787Y12161D01*
G01X17778Y12177D01*
G01X17767Y12194D01*
G01X17756Y12210D01*
G01X17732Y12240D01*
G01X17719Y12254D01*
G01X17705Y12268D01*
G01X17691Y12281D01*
G01X17661Y12305D01*
G01X17629Y12327D01*
G01X17612Y12337D01*
G01X17595Y12346D01*
G01X17577Y12354D01*
G01X17560Y12362D01*
G01X17541Y12369D01*
G01X17523Y12375D01*
G01X17504Y12380D01*
G01X17486Y12385D01*
G01X17467Y12388D01*
G01X17447Y12391D01*
G01X17428Y12393D01*
G01X17390Y12395D01*
G01X17370Y12394D01*
G01X17351Y12393D01*
G01X17332Y12391D01*
G01X17294Y12385D01*
G01X17256Y12375D01*
G01X17238Y12369D01*
G01X17220Y12362D01*
G01X17202Y12354D01*
G01X17185Y12346D01*
G01X17167Y12337D01*
G01X17135Y12317D01*
G01X17119Y12306D01*
G01X17103Y12294D01*
G01X17089Y12281D01*
G01X17074Y12268D01*
G01X17061Y12255D01*
G01X17048Y12240D01*
G01X17035Y12226D01*
G01X17023Y12210D01*
G01X17012Y12194D01*
G01X16992Y12162D01*
G01X16983Y12144D01*
G01X16975Y12127D01*
G01X16967Y12109D01*
G01X16960Y12091D01*
G01X16954Y12073D01*
G01X16944Y12035D01*
G01X16938Y11997D01*
G01X16936Y11978D01*
G01X16934Y11940D01*
G01X16936Y11900D01*
G01X16938Y11881D01*
G01X16941Y11861D01*
G01X16949Y11823D01*
G01X16961Y11785D01*
G01X16968Y11767D01*
G01X16976Y11748D01*
G01X16978Y11743D01*
G01X16979Y11737D01*
G01X16980Y11732D01*
G01X16979Y11725D01*
G01X16978Y11719D01*
G01X16976Y11714D01*
G01X16972Y11708D01*
G01X16968Y11703D01*
G01X16063Y10798D01*
G01X16058Y10794D01*
G01X16053Y10791D01*
G01X16047Y10788D01*
G01X16035Y10786D01*
G01X16028Y10787D01*
G01X16022Y10788D01*
G01X16016Y10791D01*
G01X16011Y10794D01*
G01X16006Y10798D01*
G01X15388Y11417D01*
G01X15199Y11605D01*
G01X15195Y11610D01*
G01X15192Y11615D01*
G01X15189Y11621D01*
G01X15187Y11633D01*
G01X15187Y11737D01*
G01X15083Y11737D01*
G01X15071Y11739D01*
G01X15065Y11742D01*
G01X15060Y11745D01*
G01X15055Y11749D01*
G01X14867Y11938D01*
G01X9672Y17132D01*
G01X9668Y17137D01*
G01X9665Y17142D01*
G01X9662Y17148D01*
G01X9661Y17154D01*
G01X9661Y18151D01*
G01X9662Y18157D01*
G01X9664Y18162D01*
G01X9670Y18172D01*
G01X9674Y18176D01*
G01X9684Y18182D01*
G01X9689Y18184D01*
G01X9695Y18185D01*
G01X9727Y18185D01*
G01X9745Y18187D01*
G01X9754Y18189D01*
G01X9763Y18192D01*
G01X9772Y18196D01*
G01X9780Y18201D01*
G01X9787Y18206D01*
G01X9795Y18212D01*
G01X9801Y18218D01*
G01X9807Y18226D01*
G01X9812Y18233D01*
G01X9817Y18241D01*
G01X9821Y18250D01*
G01X9824Y18259D01*
G01X9826Y18268D01*
G01X9828Y18286D01*
G01X9828Y19152D01*
G01X9827Y19162D01*
G01X9826Y19171D01*
G01X9824Y19180D01*
G01X9821Y19189D01*
G01X9817Y19198D01*
G01X9812Y19206D01*
G01X9807Y19213D01*
G01X9801Y19221D01*
G01X9795Y19227D01*
G01X9787Y19233D01*
G01X9780Y19238D01*
G01X9772Y19243D01*
G01X9763Y19247D01*
G01X9754Y19250D01*
G01X9745Y19252D01*
G01X9736Y19253D01*
G01X9544Y19253D01*
G01X9539Y19254D01*
G01X9533Y19255D01*
G01X9528Y19257D01*
G01X9518Y19263D01*
G01X9514Y19267D01*
G01X9508Y19277D01*
G01X9506Y19282D01*
G01X9504Y19294D01*
G01X9506Y19306D01*
G01X9509Y19312D01*
G01X9512Y19317D01*
G01X9516Y19322D01*
G01X10516Y20322D01*
G01X10521Y20326D01*
G01X10526Y20329D01*
G01X10532Y20332D01*
G01X10538Y20333D01*
G01X10871Y20333D01*
G01X10891Y20335D01*
G01X10901Y20337D01*
G01X10921Y20343D01*
G01X10939Y20353D01*
G01X10947Y20359D01*
G01X10956Y20365D01*
G01X10963Y20372D01*
G01X14589Y23997D01*
G01X14594Y24001D01*
G01X14599Y24004D01*
G01X14605Y24007D01*
G01X14611Y24008D01*
G01X17447Y24008D01*
G01X17453Y24007D01*
G01X17458Y24005D01*
G01X17468Y23999D01*
G01X17472Y23994D01*
G01X17475Y23990D01*
G01X17478Y23985D01*
G01X17485Y23969D01*
G01X17494Y23953D01*
G01X17503Y23938D01*
G01X17512Y23924D01*
G01X17522Y23909D01*
G01X17533Y23896D01*
G01X17557Y23870D01*
G01X17583Y23846D01*
G01X17597Y23835D01*
G01X17611Y23825D01*
G01X17641Y23807D01*
G01X17656Y23799D01*
G01X17672Y23791D01*
G01X17688Y23785D01*
G01X17722Y23773D01*
G01X17756Y23765D01*
G01X17790Y23761D01*
G01X17808Y23759D01*
G01X17843Y23759D01*
G01X17861Y23761D01*
G01X17895Y23765D01*
G01X17913Y23769D01*
G01X17930Y23774D01*
G01X17946Y23779D01*
G01X17963Y23785D01*
G01X17979Y23791D01*
G01X18011Y23807D01*
G01X18026Y23816D01*
G01X18041Y23826D01*
G01X18055Y23836D01*
G01X18069Y23847D01*
G01X18082Y23858D01*
G01X18095Y23870D01*
G01X18107Y23883D01*
G01X18118Y23896D01*
G01X18129Y23910D01*
G01X18139Y23924D01*
G01X18149Y23939D01*
G01X18158Y23954D01*
G01X18174Y23986D01*
G01X18180Y24002D01*
G01X18186Y24019D01*
G01X18191Y24035D01*
G01X18196Y24052D01*
G01X18200Y24070D01*
G01X18204Y24104D01*
G01X18206Y24122D01*
G01X18206Y24157D01*
G01X18204Y24175D01*
G01X18200Y24209D01*
G01X18196Y24227D01*
G01X18191Y24244D01*
G01X18186Y24260D01*
G01X18180Y24277D01*
G01X18174Y24293D01*
G01X18158Y24325D01*
G01X18149Y24340D01*
G01X18139Y24355D01*
G01X18129Y24369D01*
G01X18118Y24383D01*
G01X18107Y24396D01*
G01X18095Y24409D01*
G01X18082Y24421D01*
G01X18069Y24432D01*
G01X18055Y24443D01*
G01X18041Y24453D01*
G01X18026Y24463D01*
G01X18011Y24472D01*
G01X17979Y24488D01*
G01X17963Y24494D01*
G01X17946Y24500D01*
G01X17930Y24505D01*
G01X17913Y24510D01*
G01X17895Y24514D01*
G01X17861Y24518D01*
G01X17843Y24520D01*
G01X17808Y24520D01*
G01X17790Y24518D01*
G01X17756Y24514D01*
G01X17722Y24506D01*
G01X17688Y24494D01*
G01X17672Y24488D01*
G01X17656Y24480D01*
G01X17641Y24472D01*
G01X17611Y24454D01*
G01X17597Y24444D01*
G01X17583Y24433D01*
G01X17557Y24409D01*
G01X17533Y24383D01*
G01X17522Y24370D01*
G01X17512Y24355D01*
G01X17503Y24341D01*
G01X17494Y24326D01*
G01X17485Y24310D01*
G01X17478Y24294D01*
G01X17475Y24289D01*
G01X17472Y24285D01*
G01X17468Y24280D01*
G01X17458Y24274D01*
G01X17453Y24272D01*
G01X17447Y24271D01*
G01X15642Y24271D01*
G01X15636Y24272D01*
G01X15631Y24274D01*
G01X15621Y24280D01*
G01X15617Y24284D01*
G01X15611Y24294D01*
G01X15609Y24299D01*
G01X15608Y24305D01*
G01X15608Y24317D01*
G01X15610Y24324D01*
G01X15613Y24330D01*
G01X15617Y24336D01*
G01X15626Y24348D01*
G01X15635Y24361D01*
G01X15643Y24374D01*
G01X15657Y24402D01*
G01X15663Y24416D01*
G01X15673Y24446D01*
G01X15679Y24476D01*
G01X15681Y24492D01*
G01X15682Y24507D01*
G01X15683Y24523D01*
G01X15681Y24555D01*
G01X15679Y24570D01*
G01X15676Y24586D01*
G01X15668Y24616D01*
G01X15656Y24646D01*
G01X15642Y24674D01*
G01X15615Y24713D01*
G01X15604Y24725D01*
G01X15574Y24755D01*
G01X15571Y24760D01*
G01X15569Y24766D01*
G01X15568Y24771D01*
G01X15568Y24783D01*
G01X15570Y24790D01*
G01X15573Y24796D01*
G01X15576Y24801D01*
G01X15580Y24806D01*
G01X15592Y24817D01*
G01X15603Y24830D01*
G01X15613Y24842D01*
G01X15622Y24855D01*
G01X15631Y24869D01*
G01X15639Y24883D01*
G01X15646Y24897D01*
G01X15653Y24912D01*
G01X15658Y24927D01*
G01X15663Y24943D01*
G01X15667Y24959D01*
G01X15670Y24975D01*
G01X15674Y25007D01*
G01X15674Y25039D01*
G01X15672Y25055D01*
G01X15670Y25070D01*
G01X15667Y25086D01*
G01X15664Y25101D01*
G01X15654Y25131D01*
G01X15648Y25146D01*
G01X15641Y25160D01*
G01X15633Y25174D01*
G01X15625Y25187D01*
G01X15616Y25200D01*
G01X15606Y25213D01*
G01X15595Y25225D01*
G01X15565Y25255D01*
G01X15563Y25260D01*
G01X15561Y25266D01*
G01X15560Y25271D01*
G01X15559Y25277D01*
G01X15560Y25283D01*
G01X15561Y25290D01*
G01X15564Y25296D01*
G01X15567Y25301D01*
G01X15584Y25318D01*
G01X15595Y25331D01*
G01X15606Y25345D01*
G01X15616Y25359D01*
G01X15625Y25373D01*
G01X15633Y25389D01*
G37*
G36*
G01X2008Y20615D02*
G01X1971Y20615D01*
G01X1953Y20614D01*
G01X1934Y20612D01*
G01X1916Y20609D01*
G01X1880Y20601D01*
G01X1862Y20595D01*
G01X1845Y20589D01*
G01X1811Y20575D01*
G01X1763Y20548D01*
G01X1733Y20526D01*
G01X1705Y20502D01*
G01X1692Y20489D01*
G01X1668Y20461D01*
G01X1646Y20431D01*
G01X1619Y20383D01*
G01X1605Y20349D01*
G01X1599Y20332D01*
G01X1593Y20314D01*
G01X1585Y20278D01*
G01X1582Y20260D01*
G01X1580Y20241D01*
G01X1579Y20223D01*
G01X1578Y20204D01*
G01X1579Y20184D01*
G01X1583Y20144D01*
G01X1591Y20104D01*
G01X1597Y20084D01*
G01X1603Y20065D01*
G01X1610Y20046D01*
G01X1613Y20038D01*
G01X1613Y20024D01*
G01X1612Y20018D01*
G01X1609Y20012D01*
G01X1606Y20007D01*
G01X1602Y20002D01*
G01X1163Y19563D01*
G01X1157Y19554D01*
G01X1151Y19546D01*
G01X1141Y19528D01*
G01X1135Y19508D01*
G01X1133Y19498D01*
G01X1132Y19488D01*
G01X1132Y11950D01*
G01X1133Y11940D01*
G01X1135Y11930D01*
G01X1141Y11910D01*
G01X1151Y11892D01*
G01X1157Y11884D01*
G01X1163Y11875D01*
G01X1335Y11703D01*
G01X1339Y11698D01*
G01X1343Y11692D01*
G01X1345Y11687D01*
G01X1346Y11680D01*
G01X1347Y11674D01*
G01X1346Y11667D01*
G01X1344Y11660D01*
G01X1332Y11622D01*
G01X1327Y11603D01*
G01X1321Y11563D01*
G01X1319Y11523D01*
G01X1319Y11506D01*
G01X1321Y11488D01*
G01X1325Y11454D01*
G01X1329Y11436D01*
G01X1334Y11419D01*
G01X1339Y11403D01*
G01X1345Y11386D01*
G01X1351Y11370D01*
G01X1367Y11338D01*
G01X1376Y11323D01*
G01X1386Y11308D01*
G01X1396Y11294D01*
G01X1407Y11280D01*
G01X1418Y11267D01*
G01X1430Y11254D01*
G01X1443Y11242D01*
G01X1456Y11231D01*
G01X1470Y11220D01*
G01X1484Y11210D01*
G01X1499Y11200D01*
G01X1514Y11191D01*
G01X1546Y11175D01*
G01X1562Y11169D01*
G01X1579Y11163D01*
G01X1595Y11158D01*
G01X1612Y11153D01*
G01X1630Y11149D01*
G01X1664Y11145D01*
G01X1682Y11143D01*
G01X1717Y11143D01*
G01X1735Y11145D01*
G01X1769Y11149D01*
G01X1787Y11153D01*
G01X1804Y11158D01*
G01X1820Y11163D01*
G01X1837Y11169D01*
G01X1853Y11175D01*
G01X1885Y11191D01*
G01X1900Y11200D01*
G01X1915Y11210D01*
G01X1929Y11220D01*
G01X1943Y11231D01*
G01X1956Y11242D01*
G01X1969Y11254D01*
G01X1981Y11267D01*
G01X1992Y11280D01*
G01X2003Y11294D01*
G01X2013Y11308D01*
G01X2023Y11323D01*
G01X2032Y11338D01*
G01X2048Y11370D01*
G01X2054Y11386D01*
G01X2060Y11403D01*
G01X2065Y11419D01*
G01X2070Y11436D01*
G01X2074Y11454D01*
G01X2078Y11488D01*
G01X2080Y11506D01*
G01X2080Y11541D01*
G01X2078Y11559D01*
G01X2074Y11593D01*
G01X2070Y11611D01*
G01X2065Y11628D01*
G01X2060Y11644D01*
G01X2054Y11661D01*
G01X2048Y11677D01*
G01X2032Y11709D01*
G01X2023Y11724D01*
G01X2013Y11739D01*
G01X2003Y11753D01*
G01X1992Y11767D01*
G01X1981Y11780D01*
G01X1969Y11793D01*
G01X1956Y11805D01*
G01X1943Y11816D01*
G01X1929Y11827D01*
G01X1915Y11837D01*
G01X1900Y11847D01*
G01X1885Y11856D01*
G01X1853Y11872D01*
G01X1837Y11878D01*
G01X1820Y11884D01*
G01X1804Y11889D01*
G01X1787Y11894D01*
G01X1769Y11898D01*
G01X1735Y11902D01*
G01X1717Y11904D01*
G01X1700Y11904D01*
G01X1660Y11902D01*
G01X1620Y11896D01*
G01X1601Y11891D01*
G01X1563Y11879D01*
G01X1556Y11877D01*
G01X1549Y11876D01*
G01X1543Y11877D01*
G01X1536Y11878D01*
G01X1531Y11880D01*
G01X1525Y11884D01*
G01X1520Y11888D01*
G01X1405Y12003D01*
G01X1401Y12008D01*
G01X1398Y12013D01*
G01X1395Y12019D01*
G01X1394Y12025D01*
G01X1394Y14613D01*
G01X1395Y14619D01*
G01X1397Y14624D01*
G01X1403Y14634D01*
G01X1407Y14638D01*
G01X1417Y14644D01*
G01X1422Y14646D01*
G01X1434Y14648D01*
G01X1446Y14646D01*
G01X1452Y14643D01*
G01X1457Y14640D01*
G01X1462Y14636D01*
G01X1466Y14631D01*
G01X1477Y14616D01*
G01X1488Y14602D01*
G01X1501Y14589D01*
G01X1513Y14576D01*
G01X1527Y14563D01*
G01X1540Y14552D01*
G01X1570Y14530D01*
G01X1585Y14520D01*
G01X1601Y14511D01*
G01X1617Y14503D01*
G01X1617Y14687D01*
G01X1428Y14687D01*
G01X1422Y14689D01*
G01X1412Y14693D01*
G01X1407Y14697D01*
G01X1403Y14701D01*
G01X1400Y14705D01*
G01X1397Y14710D01*
G01X1395Y14716D01*
G01X1394Y14721D01*
G01X1394Y14998D01*
G01X1395Y15003D01*
G01X1397Y15009D01*
G01X1400Y15014D01*
G01X1403Y15018D01*
G01X1407Y15022D01*
G01X1412Y15026D01*
G01X1422Y15030D01*
G01X1428Y15032D01*
G01X1617Y15032D01*
G01X1617Y15216D01*
G01X1601Y15208D01*
G01X1585Y15199D01*
G01X1570Y15189D01*
G01X1540Y15167D01*
G01X1527Y15156D01*
G01X1513Y15143D01*
G01X1501Y15130D01*
G01X1488Y15117D01*
G01X1477Y15103D01*
G01X1466Y15088D01*
G01X1462Y15083D01*
G01X1457Y15079D01*
G01X1452Y15076D01*
G01X1446Y15073D01*
G01X1434Y15071D01*
G01X1422Y15073D01*
G01X1417Y15075D01*
G01X1407Y15081D01*
G01X1403Y15085D01*
G01X1397Y15095D01*
G01X1395Y15100D01*
G01X1394Y15106D01*
G01X1394Y15613D01*
G01X1395Y15619D01*
G01X1397Y15624D01*
G01X1403Y15634D01*
G01X1407Y15638D01*
G01X1417Y15644D01*
G01X1422Y15646D01*
G01X1434Y15648D01*
G01X1446Y15646D01*
G01X1452Y15643D01*
G01X1457Y15640D01*
G01X1462Y15636D01*
G01X1466Y15631D01*
G01X1477Y15616D01*
G01X1488Y15602D01*
G01X1500Y15589D01*
G01X1513Y15576D01*
G01X1526Y15564D01*
G01X1540Y15552D01*
G01X1554Y15541D01*
G01X1584Y15521D01*
G01X1600Y15512D01*
G01X1615Y15504D01*
G01X1632Y15496D01*
G01X1649Y15489D01*
G01X1666Y15483D01*
G01X1683Y15478D01*
G01X1700Y15474D01*
G01X1718Y15470D01*
G01X1736Y15467D01*
G01X1754Y15465D01*
G01X1771Y15464D01*
G01X1790Y15463D01*
G01X1826Y15465D01*
G01X1844Y15467D01*
G01X1862Y15470D01*
G01X1880Y15474D01*
G01X1898Y15479D01*
G01X1915Y15484D01*
G01X1933Y15490D01*
G01X1949Y15497D01*
G01X1966Y15505D01*
G01X1998Y15523D01*
G01X2028Y15543D01*
G01X2070Y15579D01*
G01X2106Y15621D01*
G01X2126Y15651D01*
G01X2144Y15683D01*
G01X2152Y15700D01*
G01X2159Y15716D01*
G01X2165Y15734D01*
G01X2170Y15751D01*
G01X2175Y15769D01*
G01X2179Y15787D01*
G01X2182Y15805D01*
G01X2184Y15823D01*
G01X2186Y15859D01*
G01X2185Y15878D01*
G01X2184Y15896D01*
G01X2182Y15914D01*
G01X2179Y15932D01*
G01X2175Y15950D01*
G01X2170Y15968D01*
G01X2165Y15985D01*
G01X2159Y16003D01*
G01X2152Y16019D01*
G01X2144Y16036D01*
G01X2126Y16068D01*
G01X2106Y16098D01*
G01X2070Y16140D01*
G01X2028Y16176D01*
G01X1998Y16196D01*
G01X1966Y16214D01*
G01X1949Y16222D01*
G01X1933Y16229D01*
G01X1915Y16235D01*
G01X1898Y16240D01*
G01X1880Y16245D01*
G01X1862Y16249D01*
G01X1844Y16252D01*
G01X1826Y16254D01*
G01X1790Y16256D01*
G01X1771Y16255D01*
G01X1754Y16254D01*
G01X1736Y16252D01*
G01X1718Y16249D01*
G01X1700Y16245D01*
G01X1683Y16241D01*
G01X1666Y16236D01*
G01X1649Y16230D01*
G01X1632Y16223D01*
G01X1615Y16215D01*
G01X1600Y16207D01*
G01X1584Y16198D01*
G01X1554Y16178D01*
G01X1540Y16167D01*
G01X1526Y16155D01*
G01X1513Y16143D01*
G01X1500Y16130D01*
G01X1488Y16117D01*
G01X1477Y16103D01*
G01X1466Y16088D01*
G01X1462Y16083D01*
G01X1457Y16079D01*
G01X1452Y16076D01*
G01X1446Y16073D01*
G01X1434Y16071D01*
G01X1422Y16073D01*
G01X1417Y16075D01*
G01X1407Y16081D01*
G01X1403Y16085D01*
G01X1397Y16095D01*
G01X1395Y16100D01*
G01X1394Y16106D01*
G01X1394Y16443D01*
G01X1395Y16449D01*
G01X1397Y16454D01*
G01X1403Y16464D01*
G01X1407Y16468D01*
G01X1417Y16474D01*
G01X1422Y16476D01*
G01X1428Y16477D01*
G01X1439Y16477D01*
G01X1445Y16476D01*
G01X1451Y16473D01*
G01X1459Y16470D01*
G01X1468Y16467D01*
G01X1477Y16465D01*
G01X1485Y16464D01*
G01X1495Y16463D01*
G01X2085Y16463D01*
G01X2103Y16465D01*
G01X2112Y16467D01*
G01X2121Y16470D01*
G01X2130Y16474D01*
G01X2138Y16479D01*
G01X2145Y16484D01*
G01X2153Y16490D01*
G01X2159Y16496D01*
G01X2165Y16504D01*
G01X2170Y16511D01*
G01X2175Y16519D01*
G01X2179Y16528D01*
G01X2182Y16537D01*
G01X2184Y16546D01*
G01X2186Y16564D01*
G01X2186Y16583D01*
G01X2187Y16589D01*
G01X2189Y16594D01*
G01X2195Y16604D01*
G01X2199Y16608D01*
G01X2209Y16614D01*
G01X2214Y16616D01*
G01X2226Y16618D01*
G01X2238Y16616D01*
G01X2244Y16613D01*
G01X2249Y16610D01*
G01X2254Y16606D01*
G01X3231Y15629D01*
G01X3240Y15623D01*
G01X3248Y15617D01*
G01X3266Y15607D01*
G01X3286Y15601D01*
G01X3296Y15599D01*
G01X3306Y15598D01*
G01X3794Y15598D01*
G01X3799Y15597D01*
G01X3805Y15596D01*
G01X3810Y15594D01*
G01X3820Y15588D01*
G01X3824Y15584D01*
G01X3830Y15574D01*
G01X3832Y15569D01*
G01X3834Y15557D01*
G01X3834Y15213D01*
G01X3835Y15204D01*
G01X3837Y15195D01*
G01X3840Y15186D01*
G01X3844Y15177D01*
G01X3849Y15169D01*
G01X3854Y15162D01*
G01X3860Y15154D01*
G01X3866Y15148D01*
G01X3874Y15142D01*
G01X3881Y15137D01*
G01X3889Y15132D01*
G01X3898Y15128D01*
G01X3907Y15125D01*
G01X3916Y15123D01*
G01X3925Y15122D01*
G01X3935Y15121D01*
G01X4526Y15121D01*
G01X4544Y15123D01*
G01X4553Y15125D01*
G01X4562Y15128D01*
G01X4571Y15132D01*
G01X4579Y15137D01*
G01X4586Y15142D01*
G01X4594Y15148D01*
G01X4600Y15154D01*
G01X4606Y15162D01*
G01X4611Y15169D01*
G01X4616Y15177D01*
G01X4620Y15186D01*
G01X4623Y15195D01*
G01X4625Y15204D01*
G01X4626Y15213D01*
G01X4627Y15223D01*
G01X4627Y15563D01*
G01X4628Y15569D01*
G01X4630Y15574D01*
G01X4636Y15584D01*
G01X4640Y15588D01*
G01X4650Y15594D01*
G01X4655Y15596D01*
G01X4667Y15598D01*
G01X7954Y15597D01*
G01X7960Y15597D01*
G01X7966Y15596D01*
G01X7972Y15593D01*
G01X7977Y15590D01*
G01X7982Y15586D01*
G01X9627Y13941D01*
G01X9631Y13936D01*
G01X9634Y13931D01*
G01X9638Y13919D01*
G01X9638Y13907D01*
G01X9637Y13901D01*
G01X9634Y13896D01*
G01X9632Y13890D01*
G01X9624Y13882D01*
G01X9619Y13878D01*
G01X9613Y13876D01*
G01X9601Y13870D01*
G01X9588Y13864D01*
G01X9576Y13857D01*
G01X9565Y13849D01*
G01X9554Y13840D01*
G01X9544Y13831D01*
G01X9534Y13821D01*
G01X9525Y13811D01*
G01X9516Y13800D01*
G01X9509Y13789D01*
G01X9502Y13777D01*
G01X9495Y13764D01*
G01X9490Y13752D01*
G01X9485Y13739D01*
G01X9481Y13725D01*
G01X9478Y13712D01*
G01X9476Y13698D01*
G01X9474Y13670D01*
G01X9476Y13644D01*
G01X9478Y13630D01*
G01X9481Y13617D01*
G01X9485Y13604D01*
G01X9486Y13598D01*
G01X9486Y13586D01*
G01X9485Y13580D01*
G01X9482Y13574D01*
G01X9479Y13569D01*
G01X9475Y13564D01*
G01X9430Y13519D01*
G01X9424Y13511D01*
G01X9418Y13502D01*
G01X9408Y13484D01*
G01X9402Y13464D01*
G01X9400Y13458D01*
G01X9398Y13453D01*
G01X9394Y13448D01*
G01X9386Y13440D01*
G01X9380Y13437D01*
G01X9375Y13435D01*
G01X9363Y13433D01*
G01X9323Y13433D01*
G01X9315Y13432D01*
G01X9306Y13430D01*
G01X9297Y13427D01*
G01X9289Y13424D01*
G01X9273Y13414D01*
G01X9266Y13409D01*
G01X9260Y13402D01*
G01X9254Y13396D01*
G01X9248Y13388D01*
G01X9244Y13381D01*
G01X9240Y13375D01*
G01X9232Y13367D01*
G01X9226Y13364D01*
G01X9221Y13361D01*
G01X9215Y13360D01*
G01X9203Y13360D01*
G01X9197Y13361D01*
G01X9192Y13363D01*
G01X9182Y13369D01*
G01X9178Y13373D01*
G01X9172Y13383D01*
G01X9170Y13388D01*
G01X9169Y13394D01*
G01X9169Y13416D01*
G01X9168Y13427D01*
G01X9167Y13437D01*
G01X9161Y13459D01*
G01X9157Y13469D01*
G01X9152Y13479D01*
G01X9140Y13497D01*
G01X9133Y13505D01*
G01X9116Y13523D01*
G01X9108Y13531D01*
G01X9100Y13538D01*
G01X9091Y13544D01*
G01X9082Y13549D01*
G01X9072Y13554D01*
G01X9062Y13558D01*
G01X9052Y13561D01*
G01X9042Y13563D01*
G01X9031Y13564D01*
G01X7939Y13564D01*
G01X7929Y13563D01*
G01X7919Y13561D01*
G01X7899Y13555D01*
G01X7881Y13545D01*
G01X7873Y13539D01*
G01X7864Y13533D01*
G01X7850Y13519D01*
G01X7844Y13511D01*
G01X7838Y13502D01*
G01X7828Y13484D01*
G01X7822Y13464D01*
G01X7820Y13458D01*
G01X7818Y13453D01*
G01X7814Y13448D01*
G01X7806Y13440D01*
G01X7800Y13437D01*
G01X7795Y13435D01*
G01X7783Y13433D01*
G01X7752Y13433D01*
G01X7752Y13434D01*
G01X7734Y13432D01*
G01X7725Y13430D01*
G01X7716Y13427D01*
G01X7707Y13423D01*
G01X7699Y13418D01*
G01X7692Y13413D01*
G01X7684Y13407D01*
G01X7678Y13401D01*
G01X7672Y13393D01*
G01X7667Y13386D01*
G01X7662Y13378D01*
G01X7658Y13369D01*
G01X7655Y13360D01*
G01X7653Y13351D01*
G01X7652Y13342D01*
G01X7652Y12457D01*
G01X7653Y12448D01*
G01X7655Y12439D01*
G01X7658Y12430D01*
G01X7662Y12421D01*
G01X7667Y12413D01*
G01X7672Y12406D01*
G01X7678Y12398D01*
G01X7684Y12392D01*
G01X7692Y12386D01*
G01X7699Y12381D01*
G01X7707Y12376D01*
G01X7716Y12372D01*
G01X7725Y12369D01*
G01X7734Y12367D01*
G01X7752Y12365D01*
G01X8147Y12365D01*
G01X8165Y12367D01*
G01X8174Y12369D01*
G01X8183Y12372D01*
G01X8192Y12376D01*
G01X8200Y12381D01*
G01X8207Y12386D01*
G01X8215Y12392D01*
G01X8221Y12398D01*
G01X8227Y12406D01*
G01X8232Y12413D01*
G01X8237Y12421D01*
G01X8241Y12430D01*
G01X8244Y12439D01*
G01X8246Y12448D01*
G01X8248Y12466D01*
G01X8248Y13268D01*
G01X8249Y13274D01*
G01X8251Y13279D01*
G01X8257Y13289D01*
G01X8261Y13293D01*
G01X8271Y13299D01*
G01X8276Y13301D01*
G01X8288Y13303D01*
G01X8402Y13303D01*
G01X8407Y13302D01*
G01X8413Y13301D01*
G01X8418Y13299D01*
G01X8428Y13293D01*
G01X8432Y13289D01*
G01X8438Y13279D01*
G01X8440Y13274D01*
G01X8441Y13268D01*
G01X8442Y13263D01*
G01X8442Y12457D01*
G01X8443Y12448D01*
G01X8445Y12439D01*
G01X8448Y12430D01*
G01X8452Y12421D01*
G01X8457Y12413D01*
G01X8462Y12406D01*
G01X8468Y12398D01*
G01X8474Y12392D01*
G01X8482Y12386D01*
G01X8489Y12381D01*
G01X8497Y12376D01*
G01X8506Y12372D01*
G01X8515Y12369D01*
G01X8524Y12367D01*
G01X8533Y12366D01*
G01X8543Y12365D01*
G01X8569Y12366D01*
G01X8574Y12365D01*
G01X8580Y12364D01*
G01X8585Y12362D01*
G01X8595Y12356D01*
G01X8599Y12352D01*
G01X8605Y12342D01*
G01X8607Y12337D01*
G01X8608Y12331D01*
G01X8609Y12326D01*
G01X8609Y11209D01*
G01X8610Y11199D01*
G01X8612Y11189D01*
G01X8618Y11169D01*
G01X8628Y11151D01*
G01X8634Y11143D01*
G01X8640Y11134D01*
G01X8647Y11127D01*
G01X8879Y10894D01*
G01X8884Y10890D01*
G01X8887Y10884D01*
G01X8891Y10872D01*
G01X8891Y10866D01*
G01X8890Y10858D01*
G01X8888Y10851D01*
G01X8881Y10833D01*
G01X8875Y10814D01*
G01X8870Y10796D01*
G01X8866Y10777D01*
G01X8863Y10758D01*
G01X8860Y10738D01*
G01X8859Y10719D01*
G01X8859Y10682D01*
G01X8860Y10664D01*
G01X8862Y10646D01*
G01X8865Y10628D01*
G01X8869Y10610D01*
G01X8873Y10593D01*
G01X8878Y10576D01*
G01X8884Y10559D01*
G01X8891Y10542D01*
G01X8898Y10526D01*
G01X8906Y10509D01*
G01X8915Y10494D01*
G01X8935Y10464D01*
G01X8946Y10449D01*
G01X8958Y10436D01*
G01X8970Y10422D01*
G01X8982Y10410D01*
G01X8996Y10398D01*
G01X9009Y10386D01*
G01X9024Y10375D01*
G01X9054Y10355D01*
G01X9069Y10346D01*
G01X9086Y10338D01*
G01X9102Y10331D01*
G01X9119Y10324D01*
G01X9136Y10318D01*
G01X9153Y10313D01*
G01X9170Y10309D01*
G01X9188Y10305D01*
G01X9206Y10302D01*
G01X9224Y10300D01*
G01X9260Y10298D01*
G01X9277Y10299D01*
G01X9295Y10300D01*
G01X9313Y10302D01*
G01X9331Y10305D01*
G01X9349Y10309D01*
G01X9366Y10313D01*
G01X9383Y10318D01*
G01X9400Y10324D01*
G01X9417Y10331D01*
G01X9433Y10338D01*
G01X9450Y10346D01*
G01X9465Y10355D01*
G01X9495Y10375D01*
G01X9510Y10386D01*
G01X9523Y10398D01*
G01X9537Y10410D01*
G01X9549Y10422D01*
G01X9561Y10436D01*
G01X9573Y10449D01*
G01X9584Y10464D01*
G01X9604Y10494D01*
G01X9613Y10509D01*
G01X9621Y10526D01*
G01X9628Y10542D01*
G01X9635Y10559D01*
G01X9641Y10576D01*
G01X9646Y10593D01*
G01X9650Y10610D01*
G01X9654Y10628D01*
G01X9657Y10646D01*
G01X9659Y10664D01*
G01X9661Y10700D01*
G01X9660Y10717D01*
G01X9659Y10735D01*
G01X9657Y10753D01*
G01X9654Y10771D01*
G01X9650Y10789D01*
G01X9646Y10806D01*
G01X9641Y10823D01*
G01X9635Y10840D01*
G01X9628Y10857D01*
G01X9621Y10873D01*
G01X9613Y10890D01*
G01X9604Y10905D01*
G01X9584Y10935D01*
G01X9573Y10950D01*
G01X9561Y10963D01*
G01X9549Y10977D01*
G01X9537Y10989D01*
G01X9523Y11001D01*
G01X9510Y11013D01*
G01X9495Y11024D01*
G01X9465Y11044D01*
G01X9450Y11053D01*
G01X9433Y11061D01*
G01X9417Y11068D01*
G01X9400Y11075D01*
G01X9383Y11081D01*
G01X9366Y11086D01*
G01X9349Y11090D01*
G01X9331Y11094D01*
G01X9313Y11097D01*
G01X9295Y11099D01*
G01X9277Y11100D01*
G01X9240Y11100D01*
G01X9221Y11099D01*
G01X9201Y11096D01*
G01X9182Y11093D01*
G01X9163Y11089D01*
G01X9145Y11084D01*
G01X9126Y11078D01*
G01X9108Y11071D01*
G01X9101Y11069D01*
G01X9093Y11068D01*
G01X9087Y11068D01*
G01X9075Y11072D01*
G01X9069Y11075D01*
G01X9065Y11080D01*
G01X8882Y11262D01*
G01X8878Y11267D01*
G01X8875Y11272D01*
G01X8872Y11278D01*
G01X8871Y11284D01*
G01X8871Y11813D01*
G01X8872Y11818D01*
G01X8874Y11824D01*
G01X8877Y11829D01*
G01X8880Y11833D01*
G01X8884Y11837D01*
G01X8889Y11841D01*
G01X8899Y11845D01*
G01X8905Y11847D01*
G01X8910Y11847D01*
G01X8924Y11845D01*
G01X8930Y11842D01*
G01X8940Y11834D01*
G01X8945Y11829D01*
G01X9879Y10894D01*
G01X9884Y10890D01*
G01X9887Y10884D01*
G01X9891Y10872D01*
G01X9891Y10866D01*
G01X9890Y10858D01*
G01X9888Y10851D01*
G01X9881Y10833D01*
G01X9875Y10814D01*
G01X9870Y10796D01*
G01X9866Y10777D01*
G01X9863Y10758D01*
G01X9860Y10738D01*
G01X9859Y10719D01*
G01X9859Y10682D01*
G01X9860Y10664D01*
G01X9862Y10646D01*
G01X9865Y10628D01*
G01X9869Y10610D01*
G01X9873Y10593D01*
G01X9878Y10576D01*
G01X9884Y10559D01*
G01X9891Y10542D01*
G01X9898Y10526D01*
G01X9906Y10509D01*
G01X9915Y10494D01*
G01X9935Y10464D01*
G01X9946Y10449D01*
G01X9958Y10436D01*
G01X9970Y10422D01*
G01X9982Y10410D01*
G01X9996Y10398D01*
G01X10009Y10386D01*
G01X10024Y10375D01*
G01X10054Y10355D01*
G01X10069Y10346D01*
G01X10086Y10338D01*
G01X10102Y10331D01*
G01X10119Y10324D01*
G01X10136Y10318D01*
G01X10153Y10313D01*
G01X10170Y10309D01*
G01X10188Y10305D01*
G01X10206Y10302D01*
G01X10224Y10300D01*
G01X10260Y10298D01*
G01X10277Y10299D01*
G01X10295Y10300D01*
G01X10313Y10302D01*
G01X10331Y10305D01*
G01X10349Y10309D01*
G01X10366Y10313D01*
G01X10383Y10318D01*
G01X10400Y10324D01*
G01X10417Y10331D01*
G01X10433Y10338D01*
G01X10450Y10346D01*
G01X10465Y10355D01*
G01X10495Y10375D01*
G01X10510Y10386D01*
G01X10523Y10398D01*
G01X10537Y10410D01*
G01X10549Y10422D01*
G01X10561Y10436D01*
G01X10573Y10449D01*
G01X10584Y10464D01*
G01X10604Y10494D01*
G01X10613Y10509D01*
G01X10621Y10526D01*
G01X10628Y10542D01*
G01X10635Y10559D01*
G01X10641Y10576D01*
G01X10646Y10593D01*
G01X10650Y10610D01*
G01X10654Y10628D01*
G01X10657Y10646D01*
G01X10659Y10664D01*
G01X10661Y10700D01*
G01X10660Y10717D01*
G01X10659Y10735D01*
G01X10657Y10753D01*
G01X10654Y10771D01*
G01X10650Y10789D01*
G01X10646Y10806D01*
G01X10641Y10823D01*
G01X10635Y10840D01*
G01X10628Y10857D01*
G01X10621Y10873D01*
G01X10613Y10890D01*
G01X10604Y10905D01*
G01X10584Y10935D01*
G01X10573Y10950D01*
G01X10561Y10963D01*
G01X10549Y10977D01*
G01X10537Y10989D01*
G01X10523Y11001D01*
G01X10510Y11013D01*
G01X10495Y11024D01*
G01X10465Y11044D01*
G01X10450Y11053D01*
G01X10433Y11061D01*
G01X10417Y11068D01*
G01X10400Y11075D01*
G01X10383Y11081D01*
G01X10366Y11086D01*
G01X10349Y11090D01*
G01X10331Y11094D01*
G01X10313Y11097D01*
G01X10295Y11099D01*
G01X10277Y11100D01*
G01X10240Y11100D01*
G01X10221Y11099D01*
G01X10201Y11096D01*
G01X10182Y11093D01*
G01X10163Y11089D01*
G01X10145Y11084D01*
G01X10126Y11078D01*
G01X10108Y11071D01*
G01X10101Y11069D01*
G01X10093Y11068D01*
G01X10087Y11068D01*
G01X10075Y11072D01*
G01X10069Y11075D01*
G01X10065Y11080D01*
G01X9180Y11964D01*
G01X9176Y11969D01*
G01X9173Y11974D01*
G01X9170Y11980D01*
G01X9169Y11986D01*
G01X9169Y12405D01*
G01X9170Y12411D01*
G01X9172Y12416D01*
G01X9178Y12426D01*
G01X9182Y12430D01*
G01X9192Y12436D01*
G01X9197Y12438D01*
G01X9203Y12439D01*
G01X9215Y12439D01*
G01X9221Y12438D01*
G01X9226Y12435D01*
G01X9232Y12432D01*
G01X9240Y12424D01*
G01X9244Y12418D01*
G01X9248Y12411D01*
G01X9254Y12403D01*
G01X9260Y12397D01*
G01X9266Y12390D01*
G01X9273Y12385D01*
G01X9289Y12375D01*
G01X9297Y12372D01*
G01X9306Y12369D01*
G01X9315Y12367D01*
G01X9323Y12366D01*
G01X9333Y12366D01*
G01X9332Y12365D01*
G01X9727Y12365D01*
G01X9745Y12367D01*
G01X9754Y12369D01*
G01X9763Y12372D01*
G01X9772Y12376D01*
G01X9780Y12381D01*
G01X9787Y12386D01*
G01X9795Y12392D01*
G01X9801Y12398D01*
G01X9807Y12406D01*
G01X9812Y12413D01*
G01X9817Y12421D01*
G01X9821Y12430D01*
G01X9824Y12439D01*
G01X9826Y12448D01*
G01X9828Y12466D01*
G01X9827Y13333D01*
G01X9827Y13342D01*
G01X9826Y13352D01*
G01X9820Y13370D01*
G01X9816Y13379D01*
G01X9811Y13388D01*
G01X9805Y13396D01*
G01X9799Y13403D01*
G01X9792Y13409D01*
G01X9788Y13414D01*
G01X9784Y13418D01*
G01X9782Y13423D01*
G01X9779Y13429D01*
G01X9778Y13434D01*
G01X9778Y13446D01*
G01X9782Y13458D01*
G01X9785Y13463D01*
G01X9789Y13468D01*
G01X9794Y13472D01*
G01X9799Y13475D01*
G01X9811Y13482D01*
G01X9823Y13490D01*
G01X9845Y13508D01*
G01X9865Y13528D01*
G01X9873Y13539D01*
G01X9889Y13563D01*
G01X9895Y13575D01*
G01X9901Y13588D01*
G01X9903Y13594D01*
G01X9907Y13599D01*
G01X9915Y13607D01*
G01X9921Y13609D01*
G01X9926Y13612D01*
G01X9932Y13613D01*
G01X9944Y13613D01*
G01X9956Y13609D01*
G01X9961Y13606D01*
G01X9966Y13602D01*
G01X10083Y13485D01*
G01X10087Y13480D01*
G01X10091Y13474D01*
G01X10093Y13469D01*
G01X10094Y13463D01*
G01X10095Y13456D01*
G01X10093Y13444D01*
G01X10091Y13439D01*
G01X10088Y13433D01*
G01X10079Y13424D01*
G01X10074Y13421D01*
G01X10066Y13416D01*
G01X10059Y13411D01*
G01X10052Y13405D01*
G01X10046Y13399D01*
G01X10041Y13392D01*
G01X10031Y13376D01*
G01X10028Y13368D01*
G01X10025Y13359D01*
G01X10023Y13350D01*
G01X10022Y13342D01*
G01X10022Y12457D01*
G01X10023Y12448D01*
G01X10025Y12439D01*
G01X10028Y12430D01*
G01X10032Y12421D01*
G01X10037Y12413D01*
G01X10042Y12406D01*
G01X10048Y12398D01*
G01X10054Y12392D01*
G01X10062Y12386D01*
G01X10069Y12381D01*
G01X10077Y12376D01*
G01X10086Y12372D01*
G01X10095Y12369D01*
G01X10104Y12367D01*
G01X10113Y12366D01*
G01X10123Y12365D01*
G01X10517Y12365D01*
G01X10535Y12367D01*
G01X10544Y12369D01*
G01X10553Y12372D01*
G01X10562Y12376D01*
G01X10570Y12381D01*
G01X10577Y12386D01*
G01X10585Y12392D01*
G01X10591Y12398D01*
G01X10597Y12406D01*
G01X10602Y12413D01*
G01X10607Y12421D01*
G01X10611Y12430D01*
G01X10614Y12439D01*
G01X10616Y12448D01*
G01X10618Y12466D01*
G01X10618Y13332D01*
G01X10617Y13342D01*
G01X10616Y13351D01*
G01X10614Y13360D01*
G01X10611Y13369D01*
G01X10607Y13378D01*
G01X10602Y13386D01*
G01X10597Y13393D01*
G01X10591Y13401D01*
G01X10585Y13407D01*
G01X10577Y13413D01*
G01X10570Y13418D01*
G01X10562Y13423D01*
G01X10553Y13427D01*
G01X10544Y13430D01*
G01X10535Y13432D01*
G01X10517Y13434D01*
G01X10517Y13433D01*
G01X10486Y13433D01*
G01X10474Y13435D01*
G01X10469Y13437D01*
G01X10463Y13440D01*
G01X10455Y13448D01*
G01X10451Y13453D01*
G01X10449Y13458D01*
G01X10447Y13464D01*
G01X10441Y13484D01*
G01X10431Y13502D01*
G01X10425Y13511D01*
G01X10419Y13519D01*
G01X8110Y15828D01*
G01X8101Y15834D01*
G01X8093Y15840D01*
G01X8075Y15850D01*
G01X8055Y15856D01*
G01X8045Y15858D01*
G01X8035Y15859D01*
G01X4622Y15859D01*
G01X4616Y15860D01*
G01X4611Y15861D01*
G01X4605Y15863D01*
G01X4600Y15866D01*
G01X4596Y15869D01*
G01X4592Y15873D01*
G01X4588Y15878D01*
G01X4585Y15883D01*
G01X4583Y15888D01*
G01X4582Y15894D01*
G01X4582Y15906D01*
G01X4584Y15912D01*
G01X4590Y15924D01*
G01X4594Y15929D01*
G01X4601Y15935D01*
G01X4607Y15942D01*
G01X4612Y15950D01*
G01X4616Y15958D01*
G01X4620Y15967D01*
G01X4623Y15975D01*
G01X4625Y15984D01*
G01X4627Y16002D01*
G01X4627Y16396D01*
G01X4626Y16406D01*
G01X4625Y16415D01*
G01X4623Y16424D01*
G01X4620Y16433D01*
G01X4616Y16442D01*
G01X4611Y16450D01*
G01X4606Y16457D01*
G01X4600Y16465D01*
G01X4594Y16471D01*
G01X4586Y16477D01*
G01X4579Y16482D01*
G01X4571Y16487D01*
G01X4562Y16491D01*
G01X4553Y16494D01*
G01X4544Y16496D01*
G01X4526Y16498D01*
G01X3935Y16498D01*
G01X3925Y16497D01*
G01X3916Y16496D01*
G01X3907Y16494D01*
G01X3898Y16491D01*
G01X3889Y16487D01*
G01X3881Y16482D01*
G01X3874Y16477D01*
G01X3866Y16471D01*
G01X3860Y16465D01*
G01X3854Y16457D01*
G01X3849Y16450D01*
G01X3844Y16442D01*
G01X3840Y16433D01*
G01X3837Y16424D01*
G01X3835Y16415D01*
G01X3834Y16406D01*
G01X3834Y15993D01*
G01X3835Y15984D01*
G01X3837Y15975D01*
G01X3840Y15967D01*
G01X3844Y15958D01*
G01X3848Y15950D01*
G01X3853Y15942D01*
G01X3859Y15935D01*
G01X3866Y15929D01*
G01X3870Y15924D01*
G01X3876Y15912D01*
G01X3878Y15906D01*
G01X3878Y15894D01*
G01X3877Y15888D01*
G01X3875Y15883D01*
G01X3872Y15878D01*
G01X3868Y15873D01*
G01X3864Y15869D01*
G01X3860Y15866D01*
G01X3855Y15863D01*
G01X3849Y15861D01*
G01X3844Y15860D01*
G01X3838Y15859D01*
G01X3387Y15859D01*
G01X3375Y15861D01*
G01X3369Y15864D01*
G01X3364Y15867D01*
G01X3359Y15871D01*
G01X2271Y16959D01*
G01X2263Y16965D01*
G01X2254Y16971D01*
G01X2236Y16981D01*
G01X2216Y16987D01*
G01X2210Y16989D01*
G01X2205Y16991D01*
G01X2200Y16995D01*
G01X2192Y17003D01*
G01X2189Y17009D01*
G01X2187Y17014D01*
G01X2186Y17020D01*
G01X2186Y17154D01*
G01X2185Y17164D01*
G01X2184Y17173D01*
G01X2182Y17182D01*
G01X2179Y17191D01*
G01X2175Y17200D01*
G01X2170Y17208D01*
G01X2165Y17215D01*
G01X2159Y17223D01*
G01X2153Y17229D01*
G01X2145Y17235D01*
G01X2138Y17240D01*
G01X2130Y17245D01*
G01X2121Y17249D01*
G01X2112Y17252D01*
G01X2103Y17254D01*
G01X2094Y17255D01*
G01X1485Y17255D01*
G01X1477Y17254D01*
G01X1468Y17252D01*
G01X1459Y17249D01*
G01X1451Y17246D01*
G01X1445Y17243D01*
G01X1439Y17242D01*
G01X1428Y17242D01*
G01X1422Y17243D01*
G01X1417Y17245D01*
G01X1407Y17251D01*
G01X1403Y17255D01*
G01X1397Y17265D01*
G01X1395Y17270D01*
G01X1394Y17276D01*
G01X1394Y19413D01*
G01X1395Y19419D01*
G01X1398Y19425D01*
G01X1401Y19430D01*
G01X1405Y19435D01*
G01X1510Y19540D01*
G01X1515Y19544D01*
G01X1520Y19547D01*
G01X1526Y19550D01*
G01X1532Y19551D01*
G01X1539Y19552D01*
G01X1544Y19551D01*
G01X1550Y19550D01*
G01X1555Y19548D01*
G01X1565Y19542D01*
G01X1569Y19538D01*
G01X1575Y19528D01*
G01X1577Y19523D01*
G01X1578Y19517D01*
G01X1579Y19512D01*
G01X1579Y19384D01*
G01X1810Y19384D01*
G01X1810Y19615D01*
G01X1682Y19615D01*
G01X1677Y19616D01*
G01X1671Y19617D01*
G01X1666Y19619D01*
G01X1656Y19625D01*
G01X1652Y19629D01*
G01X1646Y19639D01*
G01X1644Y19644D01*
G01X1642Y19656D01*
G01X1644Y19668D01*
G01X1647Y19674D01*
G01X1650Y19679D01*
G01X1654Y19684D01*
G01X1787Y19817D01*
G01X1792Y19821D01*
G01X1797Y19824D01*
G01X1803Y19827D01*
G01X1809Y19828D01*
G01X1823Y19828D01*
G01X1831Y19825D01*
G01X1850Y19818D01*
G01X1869Y19812D01*
G01X1889Y19806D01*
G01X1929Y19798D01*
G01X1969Y19794D01*
G01X1990Y19793D01*
G01X2026Y19795D01*
G01X2045Y19797D01*
G01X2063Y19800D01*
G01X2099Y19808D01*
G01X2117Y19814D01*
G01X2134Y19820D01*
G01X2168Y19834D01*
G01X2216Y19861D01*
G01X2246Y19883D01*
G01X2274Y19907D01*
G01X2287Y19920D01*
G01X2311Y19948D01*
G01X2333Y19978D01*
G01X2360Y20026D01*
G01X2374Y20060D01*
G01X2380Y20077D01*
G01X2386Y20095D01*
G01X2394Y20131D01*
G01X2397Y20149D01*
G01X2399Y20168D01*
G01X2401Y20204D01*
G01X2400Y20223D01*
G01X2399Y20241D01*
G01X2397Y20260D01*
G01X2394Y20278D01*
G01X2386Y20314D01*
G01X2380Y20332D01*
G01X2374Y20349D01*
G01X2360Y20383D01*
G01X2333Y20431D01*
G01X2311Y20461D01*
G01X2287Y20489D01*
G01X2274Y20502D01*
G01X2246Y20526D01*
G01X2216Y20548D01*
G01X2168Y20575D01*
G01X2134Y20589D01*
G01X2117Y20595D01*
G01X2099Y20601D01*
G01X2063Y20609D01*
G01X2045Y20612D01*
G01X2026Y20614D01*
G01X2008Y20615D01*
G37*
G36*
G01X22362Y32584D02*
G01X22322Y32584D01*
G01X22302Y32583D01*
G01X22282Y32581D01*
G01X22262Y32578D01*
G01X22242Y32574D01*
G01X22223Y32570D01*
G01X22203Y32564D01*
G01X22184Y32558D01*
G01X22165Y32551D01*
G01X22147Y32544D01*
G01X22111Y32526D01*
G01X22093Y32516D01*
G01X22076Y32505D01*
G01X22060Y32494D01*
G01X22044Y32482D01*
G01X22028Y32469D01*
G01X22013Y32456D01*
G01X21985Y32428D01*
G01X21972Y32413D01*
G01X21959Y32397D01*
G01X21947Y32381D01*
G01X21936Y32365D01*
G01X21925Y32348D01*
G01X21915Y32330D01*
G01X21906Y32312D01*
G01X21890Y32276D01*
G01X21883Y32257D01*
G01X21877Y32238D01*
G01X21872Y32219D01*
G01X21867Y32199D01*
G01X21863Y32179D01*
G01X21860Y32159D01*
G01X21858Y32140D01*
G01X21857Y32120D01*
G01X21857Y32079D01*
G01X21858Y32060D01*
G01X21860Y32040D01*
G01X21863Y32020D01*
G01X21867Y32000D01*
G01X21872Y31981D01*
G01X21877Y31961D01*
G01X21883Y31942D01*
G01X21890Y31923D01*
G01X21897Y31905D01*
G01X21915Y31869D01*
G01X21925Y31852D01*
G01X21947Y31818D01*
G01X21971Y31786D01*
G01X21985Y31771D01*
G01X21998Y31757D01*
G01X22013Y31743D01*
G01X22043Y31717D01*
G01X22059Y31705D01*
G01X22093Y31683D01*
G01X22110Y31673D01*
G01X22128Y31664D01*
G01X22146Y31656D01*
G01X22165Y31648D01*
G01X22184Y31641D01*
G01X22189Y31639D01*
G01X22199Y31631D01*
G01X22203Y31627D01*
G01X22206Y31621D01*
G01X22209Y31616D01*
G01X22210Y31609D01*
G01X22210Y26590D01*
G01X22209Y26583D01*
G01X22206Y26578D01*
G01X22203Y26572D01*
G01X22199Y26568D01*
G01X22189Y26560D01*
G01X22184Y26558D01*
G01X22165Y26551D01*
G01X22146Y26543D01*
G01X22128Y26535D01*
G01X22110Y26526D01*
G01X22093Y26516D01*
G01X22059Y26494D01*
G01X22043Y26482D01*
G01X22013Y26456D01*
G01X21998Y26442D01*
G01X21985Y26428D01*
G01X21971Y26413D01*
G01X21947Y26381D01*
G01X21925Y26347D01*
G01X21915Y26330D01*
G01X21897Y26294D01*
G01X21890Y26276D01*
G01X21883Y26257D01*
G01X21877Y26238D01*
G01X21872Y26218D01*
G01X21867Y26199D01*
G01X21863Y26179D01*
G01X21860Y26159D01*
G01X21858Y26139D01*
G01X21857Y26120D01*
G01X21857Y26079D01*
G01X21858Y26059D01*
G01X21860Y26040D01*
G01X21863Y26020D01*
G01X21867Y26000D01*
G01X21872Y25980D01*
G01X21877Y25961D01*
G01X21883Y25942D01*
G01X21890Y25923D01*
G01X21906Y25887D01*
G01X21915Y25869D01*
G01X21925Y25851D01*
G01X21936Y25834D01*
G01X21947Y25818D01*
G01X21959Y25802D01*
G01X21972Y25786D01*
G01X21985Y25771D01*
G01X22013Y25743D01*
G01X22028Y25730D01*
G01X22044Y25717D01*
G01X22060Y25705D01*
G01X22076Y25694D01*
G01X22093Y25683D01*
G01X22111Y25673D01*
G01X22147Y25655D01*
G01X22165Y25648D01*
G01X22184Y25641D01*
G01X22203Y25635D01*
G01X22223Y25629D01*
G01X22242Y25625D01*
G01X22262Y25621D01*
G01X22282Y25618D01*
G01X22302Y25616D01*
G01X22322Y25615D01*
G01X22362Y25615D01*
G01X22382Y25616D01*
G01X22401Y25618D01*
G01X22421Y25621D01*
G01X22441Y25625D01*
G01X22460Y25629D01*
G01X22480Y25635D01*
G01X22499Y25641D01*
G01X22517Y25648D01*
G01X22536Y25655D01*
G01X22554Y25664D01*
G01X22560Y25666D01*
G01X22565Y25667D01*
G01X22571Y25668D01*
G01X22578Y25667D01*
G01X22584Y25666D01*
G01X22590Y25663D01*
G01X22595Y25660D01*
G01X22600Y25656D01*
G01X22892Y25364D01*
G01X22896Y25359D01*
G01X22899Y25354D01*
G01X22902Y25348D01*
G01X22903Y25342D01*
G01X22903Y21396D01*
G01X22902Y21391D01*
G01X22900Y21386D01*
G01X22894Y21376D01*
G01X22890Y21372D01*
G01X22880Y21366D01*
G01X22875Y21364D01*
G01X22869Y21363D01*
G01X22864Y21362D01*
G01X22852Y21364D01*
G01X22846Y21366D01*
G01X22841Y21369D01*
G01X22823Y21381D01*
G01X22785Y21401D01*
G01X22765Y21410D01*
G01X22760Y21412D01*
G01X22755Y21416D01*
G01X22751Y21420D01*
G01X22747Y21425D01*
G01X22744Y21430D01*
G01X22742Y21435D01*
G01X22740Y21447D01*
G01X22740Y23850D01*
G01X22739Y23860D01*
G01X22737Y23870D01*
G01X22731Y23890D01*
G01X22721Y23908D01*
G01X22715Y23916D01*
G01X22709Y23925D01*
G01X19793Y26841D01*
G01X19789Y26846D01*
G01X19786Y26851D01*
G01X19783Y26857D01*
G01X19782Y26863D01*
G01X19781Y26870D01*
G01X19782Y26876D01*
G01X19783Y26881D01*
G01X19785Y26887D01*
G01X19794Y26905D01*
G01X19801Y26924D01*
G01X19808Y26942D01*
G01X19814Y26962D01*
G01X19820Y26981D01*
G01X19824Y27000D01*
G01X19828Y27020D01*
G01X19831Y27040D01*
G01X19833Y27060D01*
G01X19834Y27080D01*
G01X19834Y27120D01*
G01X19833Y27140D01*
G01X19831Y27159D01*
G01X19828Y27179D01*
G01X19820Y27219D01*
G01X19808Y27257D01*
G01X19801Y27276D01*
G01X19794Y27294D01*
G01X19776Y27330D01*
G01X19766Y27348D01*
G01X19755Y27365D01*
G01X19744Y27381D01*
G01X19732Y27397D01*
G01X19719Y27413D01*
G01X19706Y27428D01*
G01X19678Y27456D01*
G01X19663Y27469D01*
G01X19647Y27482D01*
G01X19631Y27494D01*
G01X19615Y27505D01*
G01X19598Y27516D01*
G01X19580Y27526D01*
G01X19544Y27544D01*
G01X19526Y27551D01*
G01X19507Y27558D01*
G01X19469Y27570D01*
G01X19429Y27578D01*
G01X19409Y27581D01*
G01X19390Y27583D01*
G01X19370Y27584D01*
G01X19329Y27584D01*
G01X19309Y27583D01*
G01X19290Y27581D01*
G01X19270Y27578D01*
G01X19230Y27570D01*
G01X19192Y27558D01*
G01X19173Y27551D01*
G01X19155Y27544D01*
G01X19119Y27526D01*
G01X19101Y27516D01*
G01X19084Y27505D01*
G01X19068Y27494D01*
G01X19052Y27482D01*
G01X19036Y27469D01*
G01X19021Y27456D01*
G01X18993Y27428D01*
G01X18980Y27413D01*
G01X18967Y27397D01*
G01X18955Y27381D01*
G01X18944Y27365D01*
G01X18933Y27348D01*
G01X18923Y27330D01*
G01X18905Y27294D01*
G01X18898Y27276D01*
G01X18891Y27257D01*
G01X18879Y27219D01*
G01X18871Y27179D01*
G01X18868Y27159D01*
G01X18866Y27140D01*
G01X18865Y27120D01*
G01X18865Y27079D01*
G01X18866Y27059D01*
G01X18868Y27040D01*
G01X18871Y27020D01*
G01X18879Y26980D01*
G01X18891Y26942D01*
G01X18898Y26923D01*
G01X18905Y26905D01*
G01X18923Y26869D01*
G01X18933Y26851D01*
G01X18944Y26834D01*
G01X18955Y26818D01*
G01X18967Y26802D01*
G01X18980Y26786D01*
G01X18993Y26771D01*
G01X19021Y26743D01*
G01X19036Y26730D01*
G01X19052Y26717D01*
G01X19068Y26705D01*
G01X19084Y26694D01*
G01X19101Y26683D01*
G01X19119Y26673D01*
G01X19155Y26655D01*
G01X19173Y26648D01*
G01X19192Y26641D01*
G01X19230Y26629D01*
G01X19270Y26621D01*
G01X19290Y26618D01*
G01X19309Y26616D01*
G01X19329Y26615D01*
G01X19369Y26615D01*
G01X19389Y26616D01*
G01X19409Y26618D01*
G01X19429Y26621D01*
G01X19449Y26625D01*
G01X19468Y26629D01*
G01X19487Y26635D01*
G01X19507Y26641D01*
G01X19525Y26648D01*
G01X19544Y26655D01*
G01X19562Y26664D01*
G01X19568Y26666D01*
G01X19573Y26667D01*
G01X19579Y26668D01*
G01X19586Y26667D01*
G01X19592Y26666D01*
G01X19598Y26663D01*
G01X19603Y26660D01*
G01X19608Y26656D01*
G01X22467Y23797D01*
G01X22471Y23792D01*
G01X22474Y23787D01*
G01X22477Y23781D01*
G01X22478Y23775D01*
G01X22478Y21441D01*
G01X22477Y21435D01*
G01X22475Y21430D01*
G01X22472Y21425D01*
G01X22468Y21420D01*
G01X22464Y21416D01*
G01X22459Y21412D01*
G01X22454Y21410D01*
G01X22420Y21394D01*
G01X22403Y21385D01*
G01X22387Y21375D01*
G01X22372Y21365D01*
G01X22357Y21354D01*
G01X22329Y21330D01*
G01X22315Y21316D01*
G01X22303Y21303D01*
G01X22290Y21289D01*
G01X22279Y21274D01*
G01X22268Y21258D01*
G01X22258Y21243D01*
G01X22249Y21227D01*
G01X22240Y21210D01*
G01X22232Y21193D01*
G01X22225Y21176D01*
G01X22219Y21158D01*
G01X22209Y21122D01*
G01X22205Y21104D01*
G01X22202Y21085D01*
G01X22200Y21067D01*
G01X22198Y21029D01*
G01X22200Y20993D01*
G01X22202Y20974D01*
G01X22205Y20956D01*
G01X22213Y20920D01*
G01X22219Y20902D01*
G01X22225Y20885D01*
G01X22239Y20851D01*
G01X22266Y20803D01*
G01X22288Y20773D01*
G01X22312Y20745D01*
G01X22325Y20732D01*
G01X22353Y20708D01*
G01X22383Y20686D01*
G01X22431Y20659D01*
G01X22465Y20645D01*
G01X22482Y20639D01*
G01X22500Y20633D01*
G01X22536Y20625D01*
G01X22554Y20622D01*
G01X22573Y20620D01*
G01X22591Y20619D01*
G01X22610Y20618D01*
G01X22628Y20619D01*
G01X22647Y20620D01*
G01X22666Y20622D01*
G01X22685Y20625D01*
G01X22703Y20629D01*
G01X22722Y20634D01*
G01X22740Y20640D01*
G01X22757Y20646D01*
G01X22775Y20653D01*
G01X22792Y20661D01*
G01X22809Y20670D01*
G01X22841Y20690D01*
G01X22846Y20693D01*
G01X22852Y20695D01*
G01X22864Y20697D01*
G01X22869Y20696D01*
G01X22875Y20695D01*
G01X22880Y20693D01*
G01X22890Y20687D01*
G01X22894Y20683D01*
G01X22900Y20673D01*
G01X22902Y20668D01*
G01X22903Y20663D01*
G01X22903Y18057D01*
G01X22902Y18051D01*
G01X22899Y18045D01*
G01X22896Y18040D01*
G01X22892Y18035D01*
G01X22700Y17843D01*
G01X22695Y17839D01*
G01X22690Y17836D01*
G01X22684Y17833D01*
G01X22678Y17832D01*
G01X22671Y17831D01*
G01X22665Y17832D01*
G01X22660Y17833D01*
G01X22654Y17835D01*
G01X22636Y17844D01*
G01X22617Y17851D01*
G01X22599Y17858D01*
G01X22580Y17864D01*
G01X22560Y17870D01*
G01X22541Y17874D01*
G01X22521Y17878D01*
G01X22501Y17881D01*
G01X22482Y17883D01*
G01X22462Y17884D01*
G01X22422Y17884D01*
G01X22402Y17883D01*
G01X22382Y17881D01*
G01X22362Y17878D01*
G01X22342Y17874D01*
G01X22323Y17870D01*
G01X22303Y17864D01*
G01X22284Y17858D01*
G01X22265Y17851D01*
G01X22247Y17844D01*
G01X22211Y17826D01*
G01X22193Y17816D01*
G01X22176Y17805D01*
G01X22160Y17794D01*
G01X22144Y17782D01*
G01X22128Y17769D01*
G01X22113Y17756D01*
G01X22085Y17728D01*
G01X22072Y17713D01*
G01X22059Y17697D01*
G01X22047Y17681D01*
G01X22036Y17665D01*
G01X22025Y17648D01*
G01X22015Y17630D01*
G01X22006Y17612D01*
G01X21990Y17576D01*
G01X21983Y17557D01*
G01X21977Y17538D01*
G01X21972Y17519D01*
G01X21967Y17499D01*
G01X21963Y17479D01*
G01X21960Y17459D01*
G01X21958Y17440D01*
G01X21957Y17420D01*
G01X21957Y17379D01*
G01X21958Y17360D01*
G01X21960Y17340D01*
G01X21963Y17320D01*
G01X21967Y17300D01*
G01X21972Y17281D01*
G01X21977Y17261D01*
G01X21983Y17242D01*
G01X21990Y17223D01*
G01X21997Y17205D01*
G01X22015Y17169D01*
G01X22025Y17152D01*
G01X22047Y17118D01*
G01X22071Y17086D01*
G01X22085Y17071D01*
G01X22098Y17057D01*
G01X22113Y17043D01*
G01X22143Y17017D01*
G01X22159Y17005D01*
G01X22193Y16983D01*
G01X22210Y16973D01*
G01X22228Y16964D01*
G01X22246Y16956D01*
G01X22265Y16948D01*
G01X22284Y16941D01*
G01X22289Y16939D01*
G01X22299Y16931D01*
G01X22303Y16927D01*
G01X22306Y16921D01*
G01X22309Y16916D01*
G01X22310Y16909D01*
G01X22310Y11890D01*
G01X22309Y11883D01*
G01X22306Y11878D01*
G01X22303Y11872D01*
G01X22299Y11868D01*
G01X22289Y11860D01*
G01X22284Y11858D01*
G01X22265Y11851D01*
G01X22246Y11843D01*
G01X22228Y11835D01*
G01X22210Y11826D01*
G01X22193Y11816D01*
G01X22159Y11794D01*
G01X22143Y11782D01*
G01X22113Y11756D01*
G01X22098Y11742D01*
G01X22085Y11728D01*
G01X22071Y11713D01*
G01X22047Y11681D01*
G01X22025Y11647D01*
G01X22015Y11630D01*
G01X21997Y11594D01*
G01X21990Y11576D01*
G01X21983Y11557D01*
G01X21977Y11538D01*
G01X21972Y11518D01*
G01X21967Y11499D01*
G01X21963Y11479D01*
G01X21960Y11459D01*
G01X21958Y11439D01*
G01X21957Y11420D01*
G01X21957Y11379D01*
G01X21958Y11359D01*
G01X21960Y11340D01*
G01X21963Y11320D01*
G01X21967Y11300D01*
G01X21972Y11280D01*
G01X21977Y11261D01*
G01X21983Y11242D01*
G01X21990Y11223D01*
G01X22006Y11187D01*
G01X22015Y11169D01*
G01X22025Y11151D01*
G01X22036Y11134D01*
G01X22047Y11118D01*
G01X22059Y11102D01*
G01X22072Y11086D01*
G01X22085Y11071D01*
G01X22113Y11043D01*
G01X22128Y11030D01*
G01X22144Y11017D01*
G01X22160Y11005D01*
G01X22176Y10994D01*
G01X22193Y10983D01*
G01X22211Y10973D01*
G01X22247Y10955D01*
G01X22265Y10948D01*
G01X22284Y10941D01*
G01X22303Y10935D01*
G01X22323Y10929D01*
G01X22342Y10925D01*
G01X22362Y10921D01*
G01X22382Y10918D01*
G01X22402Y10916D01*
G01X22422Y10915D01*
G01X22462Y10915D01*
G01X22482Y10916D01*
G01X22502Y10918D01*
G01X22521Y10921D01*
G01X22561Y10929D01*
G01X22599Y10941D01*
G01X22618Y10948D01*
G01X22636Y10955D01*
G01X22655Y10964D01*
G01X22672Y10973D01*
G01X22690Y10983D01*
G01X22707Y10994D01*
G01X22723Y11005D01*
G01X22739Y11017D01*
G01X22755Y11030D01*
G01X22770Y11043D01*
G01X22798Y11071D01*
G01X22812Y11086D01*
G01X22848Y11134D01*
G01X22858Y11151D01*
G01X22868Y11169D01*
G01X22886Y11205D01*
G01X22893Y11223D01*
G01X22900Y11242D01*
G01X22912Y11280D01*
G01X22920Y11320D01*
G01X22923Y11340D01*
G01X22925Y11359D01*
G01X22926Y11379D01*
G01X22926Y11420D01*
G01X22925Y11440D01*
G01X22923Y11459D01*
G01X22920Y11479D01*
G01X22916Y11499D01*
G01X22912Y11518D01*
G01X22906Y11538D01*
G01X22900Y11557D01*
G01X22893Y11576D01*
G01X22886Y11594D01*
G01X22868Y11630D01*
G01X22858Y11648D01*
G01X22848Y11665D01*
G01X22812Y11713D01*
G01X22799Y11728D01*
G01X22785Y11742D01*
G01X22770Y11756D01*
G01X22740Y11782D01*
G01X22724Y11794D01*
G01X22690Y11816D01*
G01X22673Y11826D01*
G01X22655Y11835D01*
G01X22637Y11843D01*
G01X22618Y11851D01*
G01X22599Y11858D01*
G01X22594Y11860D01*
G01X22584Y11868D01*
G01X22580Y11873D01*
G01X22577Y11878D01*
G01X22574Y11884D01*
G01X22573Y11890D01*
G01X22573Y16909D01*
G01X22574Y16915D01*
G01X22577Y16921D01*
G01X22580Y16926D01*
G01X22584Y16931D01*
G01X22594Y16939D01*
G01X22599Y16941D01*
G01X22618Y16948D01*
G01X22637Y16956D01*
G01X22655Y16964D01*
G01X22673Y16973D01*
G01X22690Y16983D01*
G01X22724Y17005D01*
G01X22740Y17017D01*
G01X22770Y17043D01*
G01X22785Y17057D01*
G01X22799Y17071D01*
G01X22812Y17086D01*
G01X22848Y17134D01*
G01X22858Y17151D01*
G01X22868Y17169D01*
G01X22886Y17205D01*
G01X22893Y17223D01*
G01X22900Y17242D01*
G01X22906Y17261D01*
G01X22912Y17281D01*
G01X22916Y17300D01*
G01X22920Y17320D01*
G01X22923Y17340D01*
G01X22925Y17359D01*
G01X22926Y17379D01*
G01X22926Y17419D01*
G01X22925Y17439D01*
G01X22923Y17459D01*
G01X22920Y17479D01*
G01X22916Y17499D01*
G01X22912Y17518D01*
G01X22906Y17538D01*
G01X22900Y17557D01*
G01X22893Y17575D01*
G01X22886Y17594D01*
G01X22877Y17612D01*
G01X22875Y17618D01*
G01X22873Y17630D01*
G01X22875Y17642D01*
G01X22878Y17648D01*
G01X22881Y17653D01*
G01X22885Y17658D01*
G01X23134Y17907D01*
G01X23140Y17916D01*
G01X23146Y17924D01*
G01X23156Y17942D01*
G01X23162Y17962D01*
G01X23164Y17972D01*
G01X23165Y17982D01*
G01X23165Y25417D01*
G01X23164Y25427D01*
G01X23162Y25437D01*
G01X23156Y25457D01*
G01X23146Y25475D01*
G01X23140Y25483D01*
G01X23134Y25492D01*
G01X22785Y25841D01*
G01X22781Y25846D01*
G01X22778Y25851D01*
G01X22775Y25857D01*
G01X22773Y25869D01*
G01X22775Y25881D01*
G01X22777Y25887D01*
G01X22786Y25905D01*
G01X22793Y25924D01*
G01X22800Y25942D01*
G01X22806Y25961D01*
G01X22812Y25981D01*
G01X22816Y26000D01*
G01X22820Y26020D01*
G01X22823Y26040D01*
G01X22825Y26060D01*
G01X22826Y26080D01*
G01X22826Y26120D01*
G01X22825Y26140D01*
G01X22823Y26159D01*
G01X22820Y26179D01*
G01X22816Y26199D01*
G01X22812Y26218D01*
G01X22806Y26238D01*
G01X22800Y26257D01*
G01X22793Y26276D01*
G01X22786Y26294D01*
G01X22768Y26330D01*
G01X22758Y26348D01*
G01X22748Y26365D01*
G01X22712Y26413D01*
G01X22699Y26428D01*
G01X22685Y26442D01*
G01X22670Y26456D01*
G01X22640Y26482D01*
G01X22624Y26494D01*
G01X22590Y26516D01*
G01X22573Y26526D01*
G01X22555Y26535D01*
G01X22537Y26543D01*
G01X22518Y26551D01*
G01X22499Y26558D01*
G01X22494Y26560D01*
G01X22484Y26568D01*
G01X22480Y26573D01*
G01X22477Y26578D01*
G01X22474Y26584D01*
G01X22473Y26590D01*
G01X22473Y31609D01*
G01X22474Y31615D01*
G01X22477Y31621D01*
G01X22480Y31626D01*
G01X22484Y31631D01*
G01X22494Y31639D01*
G01X22499Y31641D01*
G01X22518Y31648D01*
G01X22537Y31656D01*
G01X22555Y31664D01*
G01X22573Y31673D01*
G01X22590Y31683D01*
G01X22624Y31705D01*
G01X22640Y31717D01*
G01X22670Y31743D01*
G01X22685Y31757D01*
G01X22699Y31771D01*
G01X22712Y31786D01*
G01X22748Y31834D01*
G01X22758Y31851D01*
G01X22768Y31869D01*
G01X22786Y31905D01*
G01X22793Y31923D01*
G01X22800Y31942D01*
G01X22806Y31961D01*
G01X22812Y31981D01*
G01X22816Y32000D01*
G01X22820Y32020D01*
G01X22823Y32040D01*
G01X22825Y32059D01*
G01X22826Y32079D01*
G01X22826Y32120D01*
G01X22825Y32140D01*
G01X22823Y32159D01*
G01X22820Y32179D01*
G01X22812Y32219D01*
G01X22800Y32257D01*
G01X22793Y32276D01*
G01X22786Y32294D01*
G01X22768Y32330D01*
G01X22758Y32348D01*
G01X22748Y32365D01*
G01X22712Y32413D01*
G01X22698Y32428D01*
G01X22670Y32456D01*
G01X22655Y32469D01*
G01X22639Y32482D01*
G01X22623Y32494D01*
G01X22607Y32505D01*
G01X22590Y32516D01*
G01X22572Y32526D01*
G01X22555Y32535D01*
G01X22536Y32544D01*
G01X22518Y32551D01*
G01X22499Y32558D01*
G01X22461Y32570D01*
G01X22421Y32578D01*
G01X22402Y32581D01*
G01X22382Y32583D01*
G01X22362Y32584D01*
G37*
G36*
G01X8985Y33532D02*
G01X8945Y33534D01*
G01X8905Y33532D01*
G01X8886Y33530D01*
G01X8846Y33524D01*
G01X8808Y33514D01*
G01X8770Y33502D01*
G01X8751Y33494D01*
G01X8733Y33486D01*
G01X8715Y33477D01*
G01X8681Y33457D01*
G01X8664Y33446D01*
G01X8632Y33422D01*
G01X8617Y33409D01*
G01X8603Y33396D01*
G01X8589Y33382D01*
G01X8575Y33367D01*
G01X8562Y33352D01*
G01X8538Y33320D01*
G01X8527Y33303D01*
G01X8507Y33269D01*
G01X8498Y33251D01*
G01X8490Y33233D01*
G01X8483Y33214D01*
G01X8476Y33196D01*
G01X8470Y33177D01*
G01X8465Y33157D01*
G01X8461Y33138D01*
G01X8457Y33118D01*
G01X8454Y33099D01*
G01X8452Y33079D01*
G01X8451Y33059D01*
G01X8451Y33018D01*
G01X8452Y32998D01*
G01X8454Y32977D01*
G01X8458Y32957D01*
G01X8461Y32936D01*
G01X8466Y32916D01*
G01X8478Y32876D01*
G01X8485Y32857D01*
G01X8493Y32838D01*
G01X8502Y32819D01*
G01X8504Y32814D01*
G01X8506Y32808D01*
G01X8506Y32795D01*
G01X8502Y32783D01*
G01X8499Y32778D01*
G01X8495Y32773D01*
G01X7967Y32246D01*
G01X7960Y32239D01*
G01X7954Y32231D01*
G01X7948Y32222D01*
G01X7938Y32204D01*
G01X7932Y32184D01*
G01X7930Y32174D01*
G01X7928Y32154D01*
G01X7928Y26789D01*
G01X7927Y26783D01*
G01X7924Y26777D01*
G01X7921Y26772D01*
G01X7917Y26767D01*
G01X6101Y24951D01*
G01X6096Y24947D01*
G01X6090Y24943D01*
G01X6085Y24941D01*
G01X6079Y24940D01*
G01X6072Y24939D01*
G01X6067Y24940D01*
G01X6061Y24941D01*
G01X6056Y24943D01*
G01X6037Y24951D01*
G01X6019Y24958D01*
G01X5981Y24970D01*
G01X5943Y24978D01*
G01X5923Y24981D01*
G01X5904Y24983D01*
G01X5884Y24984D01*
G01X5865Y24985D01*
G01X5825Y24983D01*
G01X5806Y24981D01*
G01X5786Y24978D01*
G01X5748Y24970D01*
G01X5729Y24964D01*
G01X5711Y24958D01*
G01X5692Y24951D01*
G01X5674Y24943D01*
G01X5657Y24935D01*
G01X5639Y24925D01*
G01X5622Y24915D01*
G01X5590Y24893D01*
G01X5575Y24881D01*
G01X5560Y24868D01*
G01X5545Y24854D01*
G01X5519Y24826D01*
G01X5506Y24811D01*
G01X5494Y24795D01*
G01X5483Y24779D01*
G01X5463Y24745D01*
G01X5454Y24727D01*
G01X5446Y24710D01*
G01X5439Y24691D01*
G01X5433Y24681D01*
G01X5429Y24676D01*
G01X5419Y24670D01*
G01X5413Y24667D01*
G01X5408Y24666D01*
G01X5396Y24666D01*
G01X5390Y24667D01*
G01X5385Y24669D01*
G01X5375Y24675D01*
G01X5371Y24679D01*
G01X5365Y24689D01*
G01X5363Y24694D01*
G01X5362Y24700D01*
G01X5362Y24706D01*
G01X5361Y26353D01*
G01X5362Y26360D01*
G01X5361Y26367D01*
G01X5361Y26640D01*
G01X5363Y26652D01*
G01X5366Y26658D01*
G01X5369Y26663D01*
G01X5373Y26668D01*
G01X5425Y26720D01*
G01X5430Y26724D01*
G01X5435Y26727D01*
G01X5441Y26730D01*
G01X5453Y26732D01*
G01X5662Y26732D01*
G01X5662Y26941D01*
G01X5664Y26953D01*
G01X5667Y26959D01*
G01X5670Y26964D01*
G01X5674Y26969D01*
G01X6296Y27591D01*
G01X6301Y27595D01*
G01X6306Y27598D01*
G01X6318Y27602D01*
G01X6331Y27602D01*
G01X6338Y27600D01*
G01X6344Y27597D01*
G01X6350Y27593D01*
G01X6362Y27583D01*
G01X6375Y27574D01*
G01X6389Y27566D01*
G01X6402Y27558D01*
G01X6417Y27551D01*
G01X6431Y27545D01*
G01X6461Y27535D01*
G01X6477Y27532D01*
G01X6492Y27529D01*
G01X6508Y27526D01*
G01X6524Y27525D01*
G01X6555Y27525D01*
G01X6570Y27526D01*
G01X6586Y27528D01*
G01X6601Y27531D01*
G01X6631Y27539D01*
G01X6646Y27544D01*
G01X6660Y27550D01*
G01X6688Y27564D01*
G01X6701Y27572D01*
G01X6714Y27581D01*
G01X6726Y27590D01*
G01X6738Y27600D01*
G01X6765Y27627D01*
G01X6770Y27631D01*
G01X6776Y27633D01*
G01X6783Y27635D01*
G01X6796Y27635D01*
G01X6803Y27633D01*
G01X6809Y27631D01*
G01X6814Y27627D01*
G01X6831Y27610D01*
G01X6844Y27598D01*
G01X6857Y27587D01*
G01X6871Y27577D01*
G01X6901Y27559D01*
G01X6916Y27552D01*
G01X6916Y27802D01*
G01X6877Y27802D01*
G01X6872Y27803D01*
G01X6866Y27804D01*
G01X6861Y27806D01*
G01X6851Y27812D01*
G01X6847Y27816D01*
G01X6841Y27826D01*
G01X6839Y27831D01*
G01X6838Y27837D01*
G01X6837Y27842D01*
G01X6837Y28197D01*
G01X6838Y28202D01*
G01X6839Y28208D01*
G01X6841Y28213D01*
G01X6847Y28223D01*
G01X6851Y28227D01*
G01X6861Y28233D01*
G01X6866Y28235D01*
G01X6872Y28236D01*
G01X6877Y28237D01*
G01X6916Y28237D01*
G01X6916Y28487D01*
G01X6901Y28480D01*
G01X6871Y28462D01*
G01X6857Y28452D01*
G01X6844Y28441D01*
G01X6831Y28429D01*
G01X6814Y28412D01*
G01X6809Y28408D01*
G01X6803Y28406D01*
G01X6796Y28404D01*
G01X6783Y28404D01*
G01X6776Y28406D01*
G01X6770Y28408D01*
G01X6765Y28412D01*
G01X6738Y28439D01*
G01X6726Y28449D01*
G01X6714Y28458D01*
G01X6701Y28467D01*
G01X6688Y28475D01*
G01X6660Y28489D01*
G01X6646Y28495D01*
G01X6631Y28500D01*
G01X6601Y28508D01*
G01X6586Y28511D01*
G01X6570Y28513D01*
G01X6555Y28514D01*
G01X6524Y28514D01*
G01X6508Y28513D01*
G01X6493Y28511D01*
G01X6478Y28508D01*
G01X6462Y28504D01*
G01X6447Y28500D01*
G01X6433Y28494D01*
G01X6418Y28488D01*
G01X6404Y28482D01*
G01X6391Y28474D01*
G01X6377Y28466D01*
G01X6364Y28457D01*
G01X6352Y28448D01*
G01X6340Y28438D01*
G01X6318Y28416D01*
G01X6308Y28404D01*
G01X6299Y28391D01*
G01X6290Y28379D01*
G01X6282Y28365D01*
G01X6274Y28352D01*
G01X6267Y28337D01*
G01X6261Y28323D01*
G01X6256Y28308D01*
G01X6248Y28278D01*
G01X6245Y28263D01*
G01X6243Y28247D01*
G01X6242Y28232D01*
G01X6242Y27923D01*
G01X6240Y27911D01*
G01X6237Y27905D01*
G01X6234Y27900D01*
G01X6230Y27895D01*
G01X5131Y26796D01*
G01X5125Y26787D01*
G01X5119Y26779D01*
G01X5109Y26761D01*
G01X5103Y26741D01*
G01X5101Y26731D01*
G01X5100Y26721D01*
G01X5100Y23100D01*
G01X5103Y23085D01*
G01X5104Y23076D01*
G01X5103Y23070D01*
G01X5102Y23065D01*
G01X5100Y23059D01*
G01X5086Y23025D01*
G01X5081Y23008D01*
G01X5076Y22990D01*
G01X5072Y22972D01*
G01X5069Y22954D01*
G01X5065Y22918D01*
G01X5065Y22899D01*
G01X5066Y22880D01*
G01X5067Y22860D01*
G01X5073Y22820D01*
G01X5078Y22801D01*
G01X5090Y22763D01*
G01X5092Y22756D01*
G01X5093Y22749D01*
G01X5092Y22743D01*
G01X5091Y22736D01*
G01X5089Y22731D01*
G01X5085Y22725D01*
G01X5081Y22720D01*
G01X4700Y22339D01*
G01X4694Y22330D01*
G01X4688Y22322D01*
G01X4678Y22304D01*
G01X4672Y22284D01*
G01X4670Y22274D01*
G01X4669Y22264D01*
G01X4669Y19294D01*
G01X4667Y19282D01*
G01X4665Y19277D01*
G01X4659Y19267D01*
G01X4655Y19263D01*
G01X4645Y19257D01*
G01X4640Y19255D01*
G01X4634Y19254D01*
G01X4629Y19253D01*
G01X4593Y19253D01*
G01X4584Y19252D01*
G01X4575Y19250D01*
G01X4566Y19247D01*
G01X4557Y19243D01*
G01X4549Y19238D01*
G01X4542Y19233D01*
G01X4534Y19227D01*
G01X4528Y19221D01*
G01X4522Y19213D01*
G01X4517Y19206D01*
G01X4512Y19198D01*
G01X4508Y19189D01*
G01X4505Y19180D01*
G01X4503Y19171D01*
G01X4502Y19162D01*
G01X4502Y18277D01*
G01X4503Y18268D01*
G01X4505Y18259D01*
G01X4508Y18250D01*
G01X4512Y18241D01*
G01X4517Y18233D01*
G01X4522Y18226D01*
G01X4528Y18218D01*
G01X4534Y18212D01*
G01X4542Y18206D01*
G01X4549Y18201D01*
G01X4557Y18196D01*
G01X4566Y18192D01*
G01X4575Y18189D01*
G01X4584Y18187D01*
G01X4602Y18185D01*
G01X4997Y18185D01*
G01X5015Y18187D01*
G01X5024Y18189D01*
G01X5033Y18192D01*
G01X5042Y18196D01*
G01X5050Y18201D01*
G01X5057Y18206D01*
G01X5065Y18212D01*
G01X5071Y18218D01*
G01X5077Y18226D01*
G01X5082Y18233D01*
G01X5087Y18241D01*
G01X5091Y18250D01*
G01X5094Y18259D01*
G01X5096Y18268D01*
G01X5098Y18286D01*
G01X5098Y19152D01*
G01X5097Y19162D01*
G01X5096Y19171D01*
G01X5094Y19180D01*
G01X5091Y19189D01*
G01X5087Y19198D01*
G01X5082Y19206D01*
G01X5077Y19213D01*
G01X5071Y19221D01*
G01X5065Y19227D01*
G01X5057Y19233D01*
G01X5050Y19238D01*
G01X5042Y19243D01*
G01X5033Y19247D01*
G01X5024Y19250D01*
G01X5015Y19252D01*
G01X5006Y19253D01*
G01X4971Y19253D01*
G01X4959Y19255D01*
G01X4954Y19257D01*
G01X4944Y19263D01*
G01X4940Y19267D01*
G01X4934Y19277D01*
G01X4932Y19282D01*
G01X4931Y19288D01*
G01X4931Y22189D01*
G01X4932Y22195D01*
G01X4935Y22201D01*
G01X4938Y22206D01*
G01X4942Y22211D01*
G01X5266Y22535D01*
G01X5271Y22539D01*
G01X5277Y22543D01*
G01X5282Y22545D01*
G01X5289Y22546D01*
G01X5295Y22547D01*
G01X5302Y22546D01*
G01X5309Y22544D01*
G01X5347Y22532D01*
G01X5366Y22527D01*
G01X5406Y22521D01*
G01X5446Y22519D01*
G01X5463Y22519D01*
G01X5481Y22521D01*
G01X5515Y22525D01*
G01X5533Y22529D01*
G01X5550Y22534D01*
G01X5566Y22539D01*
G01X5583Y22545D01*
G01X5599Y22551D01*
G01X5631Y22567D01*
G01X5646Y22576D01*
G01X5661Y22586D01*
G01X5675Y22596D01*
G01X5689Y22607D01*
G01X5702Y22618D01*
G01X5715Y22630D01*
G01X5727Y22643D01*
G01X5738Y22656D01*
G01X5749Y22670D01*
G01X5759Y22684D01*
G01X5769Y22699D01*
G01X5778Y22714D01*
G01X5794Y22746D01*
G01X5800Y22762D01*
G01X5806Y22779D01*
G01X5811Y22795D01*
G01X5816Y22812D01*
G01X5820Y22830D01*
G01X5824Y22864D01*
G01X5826Y22882D01*
G01X5826Y22917D01*
G01X5824Y22935D01*
G01X5820Y22969D01*
G01X5816Y22987D01*
G01X5811Y23004D01*
G01X5806Y23020D01*
G01X5800Y23037D01*
G01X5794Y23053D01*
G01X5778Y23085D01*
G01X5769Y23100D01*
G01X5759Y23115D01*
G01X5749Y23129D01*
G01X5738Y23143D01*
G01X5727Y23156D01*
G01X5715Y23169D01*
G01X5702Y23181D01*
G01X5689Y23192D01*
G01X5675Y23203D01*
G01X5661Y23213D01*
G01X5646Y23223D01*
G01X5631Y23232D01*
G01X5599Y23248D01*
G01X5583Y23254D01*
G01X5566Y23260D01*
G01X5550Y23265D01*
G01X5533Y23270D01*
G01X5515Y23274D01*
G01X5481Y23278D01*
G01X5463Y23280D01*
G01X5445Y23280D01*
G01X5426Y23279D01*
G01X5406Y23278D01*
G01X5396Y23278D01*
G01X5390Y23279D01*
G01X5385Y23281D01*
G01X5375Y23287D01*
G01X5371Y23291D01*
G01X5365Y23301D01*
G01X5363Y23306D01*
G01X5362Y23312D01*
G01X5362Y24359D01*
G01X5363Y24365D01*
G01X5365Y24370D01*
G01X5371Y24380D01*
G01X5375Y24384D01*
G01X5385Y24390D01*
G01X5390Y24392D01*
G01X5396Y24393D01*
G01X5408Y24393D01*
G01X5413Y24392D01*
G01X5419Y24389D01*
G01X5429Y24383D01*
G01X5433Y24378D01*
G01X5439Y24368D01*
G01X5446Y24349D01*
G01X5454Y24332D01*
G01X5463Y24314D01*
G01X5483Y24280D01*
G01X5494Y24264D01*
G01X5506Y24248D01*
G01X5519Y24233D01*
G01X5545Y24205D01*
G01X5560Y24191D01*
G01X5575Y24178D01*
G01X5590Y24166D01*
G01X5622Y24144D01*
G01X5639Y24134D01*
G01X5657Y24124D01*
G01X5674Y24116D01*
G01X5692Y24108D01*
G01X5711Y24101D01*
G01X5729Y24095D01*
G01X5748Y24089D01*
G01X5786Y24081D01*
G01X5806Y24078D01*
G01X5825Y24076D01*
G01X5865Y24074D01*
G01X5903Y24076D01*
G01X5922Y24078D01*
G01X5960Y24084D01*
G01X5998Y24094D01*
G01X6016Y24100D01*
G01X6034Y24107D01*
G01X6052Y24115D01*
G01X6069Y24123D01*
G01X6087Y24132D01*
G01X6119Y24152D01*
G01X6135Y24163D01*
G01X6151Y24175D01*
G01X6165Y24188D01*
G01X6180Y24201D01*
G01X6193Y24214D01*
G01X6206Y24229D01*
G01X6219Y24243D01*
G01X6231Y24259D01*
G01X6242Y24275D01*
G01X6262Y24307D01*
G01X6271Y24325D01*
G01X6279Y24342D01*
G01X6287Y24360D01*
G01X6294Y24378D01*
G01X6300Y24396D01*
G01X6310Y24434D01*
G01X6316Y24472D01*
G01X6318Y24491D01*
G01X6320Y24529D01*
G01X6318Y24569D01*
G01X6316Y24588D01*
G01X6313Y24608D01*
G01X6305Y24646D01*
G01X6293Y24684D01*
G01X6286Y24702D01*
G01X6278Y24721D01*
G01X6276Y24726D01*
G01X6275Y24732D01*
G01X6274Y24737D01*
G01X6275Y24744D01*
G01X6276Y24750D01*
G01X6278Y24755D01*
G01X6282Y24761D01*
G01X6286Y24766D01*
G01X8159Y26639D01*
G01X8165Y26648D01*
G01X8171Y26656D01*
G01X8181Y26674D01*
G01X8187Y26694D01*
G01X8189Y26704D01*
G01X8190Y26714D01*
G01X8190Y32083D01*
G01X8192Y32095D01*
G01X8195Y32101D01*
G01X8198Y32106D01*
G01X8202Y32111D01*
G01X8680Y32588D01*
G01X8685Y32592D01*
G01X8690Y32595D01*
G01X8696Y32598D01*
G01X8708Y32600D01*
G01X8720Y32598D01*
G01X8726Y32596D01*
G01X8745Y32587D01*
G01X8764Y32579D01*
G01X8783Y32572D01*
G01X8803Y32565D01*
G01X8843Y32555D01*
G01X8863Y32551D01*
G01X8883Y32548D01*
G01X8904Y32546D01*
G01X8925Y32545D01*
G01X8945Y32544D01*
G01X8985Y32546D01*
G01X9005Y32548D01*
G01X9025Y32551D01*
G01X9044Y32554D01*
G01X9064Y32559D01*
G01X9083Y32564D01*
G01X9121Y32576D01*
G01X9157Y32592D01*
G01X9175Y32601D01*
G01X9193Y32611D01*
G01X9210Y32621D01*
G01X9226Y32632D01*
G01X9258Y32656D01*
G01X9288Y32682D01*
G01X9302Y32696D01*
G01X9316Y32711D01*
G01X9328Y32726D01*
G01X9341Y32742D01*
G01X9352Y32758D01*
G01X9374Y32792D01*
G01X9383Y32809D01*
G01X9392Y32827D01*
G01X9400Y32845D01*
G01X9408Y32864D01*
G01X9415Y32882D01*
G01X9420Y32901D01*
G01X9426Y32921D01*
G01X9430Y32940D01*
G01X9434Y32960D01*
G01X9436Y32979D01*
G01X9440Y33019D01*
G01X9440Y33059D01*
G01X9436Y33099D01*
G01X9434Y33118D01*
G01X9430Y33138D01*
G01X9426Y33157D01*
G01X9420Y33177D01*
G01X9415Y33196D01*
G01X9408Y33214D01*
G01X9400Y33233D01*
G01X9392Y33251D01*
G01X9383Y33269D01*
G01X9374Y33286D01*
G01X9352Y33320D01*
G01X9341Y33336D01*
G01X9328Y33352D01*
G01X9316Y33367D01*
G01X9302Y33382D01*
G01X9288Y33396D01*
G01X9258Y33422D01*
G01X9226Y33446D01*
G01X9210Y33457D01*
G01X9193Y33467D01*
G01X9175Y33477D01*
G01X9157Y33486D01*
G01X9121Y33502D01*
G01X9083Y33514D01*
G01X9064Y33519D01*
G01X9044Y33524D01*
G01X9025Y33527D01*
G01X9005Y33530D01*
G01X8985Y33532D01*
G37*
G36*
G01X3935Y14137D02*
G01X3935Y14138D01*
G01X3925Y14137D01*
G01X3916Y14136D01*
G01X3907Y14134D01*
G01X3898Y14131D01*
G01X3889Y14127D01*
G01X3881Y14122D01*
G01X3874Y14117D01*
G01X3866Y14111D01*
G01X3860Y14105D01*
G01X3854Y14097D01*
G01X3849Y14090D01*
G01X3844Y14082D01*
G01X3840Y14073D01*
G01X3837Y14064D01*
G01X3835Y14055D01*
G01X3834Y14046D01*
G01X3834Y13633D01*
G01X3835Y13624D01*
G01X3837Y13615D01*
G01X3840Y13606D01*
G01X3844Y13597D01*
G01X3849Y13589D01*
G01X3854Y13582D01*
G01X3860Y13574D01*
G01X3866Y13568D01*
G01X3874Y13562D01*
G01X3881Y13557D01*
G01X3889Y13552D01*
G01X3898Y13548D01*
G01X3907Y13545D01*
G01X3916Y13543D01*
G01X3925Y13542D01*
G01X3935Y13541D01*
G01X4362Y13541D01*
G01X4368Y13540D01*
G01X4373Y13538D01*
G01X4383Y13532D01*
G01X4387Y13528D01*
G01X4393Y13518D01*
G01X4395Y13513D01*
G01X4397Y13501D01*
G01X4395Y13489D01*
G01X4392Y13483D01*
G01X4389Y13478D01*
G01X4385Y13473D01*
G01X1600Y10688D01*
G01X1594Y10679D01*
G01X1588Y10671D01*
G01X1578Y10653D01*
G01X1572Y10633D01*
G01X1570Y10623D01*
G01X1569Y10613D01*
G01X1569Y8860D01*
G01X1567Y8848D01*
G01X1565Y8843D01*
G01X1559Y8833D01*
G01X1554Y8829D01*
G01X1550Y8826D01*
G01X1545Y8823D01*
G01X1529Y8816D01*
G01X1513Y8807D01*
G01X1498Y8798D01*
G01X1484Y8789D01*
G01X1469Y8779D01*
G01X1456Y8768D01*
G01X1430Y8744D01*
G01X1406Y8718D01*
G01X1395Y8704D01*
G01X1385Y8690D01*
G01X1367Y8660D01*
G01X1359Y8645D01*
G01X1351Y8629D01*
G01X1345Y8613D01*
G01X1333Y8579D01*
G01X1325Y8545D01*
G01X1321Y8511D01*
G01X1319Y8493D01*
G01X1319Y8458D01*
G01X1321Y8440D01*
G01X1325Y8406D01*
G01X1329Y8388D01*
G01X1334Y8371D01*
G01X1339Y8355D01*
G01X1345Y8338D01*
G01X1351Y8322D01*
G01X1367Y8290D01*
G01X1376Y8275D01*
G01X1386Y8260D01*
G01X1396Y8246D01*
G01X1407Y8232D01*
G01X1418Y8219D01*
G01X1430Y8206D01*
G01X1443Y8194D01*
G01X1456Y8183D01*
G01X1470Y8172D01*
G01X1484Y8162D01*
G01X1499Y8152D01*
G01X1514Y8143D01*
G01X1546Y8127D01*
G01X1562Y8121D01*
G01X1579Y8115D01*
G01X1595Y8110D01*
G01X1612Y8105D01*
G01X1630Y8101D01*
G01X1664Y8097D01*
G01X1682Y8095D01*
G01X1717Y8095D01*
G01X1735Y8097D01*
G01X1769Y8101D01*
G01X1787Y8105D01*
G01X1804Y8110D01*
G01X1820Y8115D01*
G01X1837Y8121D01*
G01X1853Y8127D01*
G01X1885Y8143D01*
G01X1900Y8152D01*
G01X1915Y8162D01*
G01X1929Y8172D01*
G01X1943Y8183D01*
G01X1956Y8194D01*
G01X1969Y8206D01*
G01X1981Y8219D01*
G01X1992Y8232D01*
G01X2003Y8246D01*
G01X2013Y8260D01*
G01X2023Y8275D01*
G01X2032Y8290D01*
G01X2048Y8322D01*
G01X2054Y8338D01*
G01X2060Y8355D01*
G01X2065Y8371D01*
G01X2070Y8388D01*
G01X2074Y8406D01*
G01X2078Y8440D01*
G01X2080Y8458D01*
G01X2080Y8493D01*
G01X2078Y8511D01*
G01X2074Y8545D01*
G01X2066Y8579D01*
G01X2054Y8613D01*
G01X2048Y8629D01*
G01X2040Y8645D01*
G01X2032Y8660D01*
G01X2014Y8690D01*
G01X2004Y8704D01*
G01X1993Y8718D01*
G01X1969Y8744D01*
G01X1943Y8768D01*
G01X1930Y8779D01*
G01X1915Y8789D01*
G01X1901Y8798D01*
G01X1886Y8807D01*
G01X1870Y8816D01*
G01X1854Y8823D01*
G01X1849Y8826D01*
G01X1845Y8829D01*
G01X1840Y8833D01*
G01X1834Y8843D01*
G01X1832Y8848D01*
G01X1831Y8854D01*
G01X1831Y10538D01*
G01X1832Y10544D01*
G01X1835Y10550D01*
G01X1838Y10555D01*
G01X1842Y10560D01*
G01X4433Y13151D01*
G01X4438Y13155D01*
G01X4443Y13158D01*
G01X4449Y13161D01*
G01X4461Y13163D01*
G01X4468Y13162D01*
G01X4474Y13161D01*
G01X4480Y13158D01*
G01X4485Y13155D01*
G01X4490Y13151D01*
G01X4494Y13146D01*
G01X4497Y13141D01*
G01X4676Y13141D01*
G01X4676Y13383D01*
G01X4678Y13390D01*
G01X4680Y13395D01*
G01X4684Y13401D01*
G01X4688Y13405D01*
G01X4704Y13422D01*
G01X4709Y13426D01*
G01X4714Y13429D01*
G01X4720Y13432D01*
G01X4726Y13433D01*
G01X4889Y13433D01*
G01X4894Y13432D01*
G01X4900Y13430D01*
G01X4905Y13427D01*
G01X4909Y13424D01*
G01X4913Y13420D01*
G01X4917Y13415D01*
G01X4921Y13405D01*
G01X4923Y13399D01*
G01X4923Y13141D01*
G01X5098Y13141D01*
G01X5098Y13333D01*
G01X5097Y13342D01*
G01X5096Y13350D01*
G01X5094Y13359D01*
G01X5091Y13368D01*
G01X5088Y13376D01*
G01X5085Y13382D01*
G01X5084Y13388D01*
G01X5084Y13399D01*
G01X5085Y13405D01*
G01X5087Y13410D01*
G01X5093Y13420D01*
G01X5097Y13424D01*
G01X5107Y13430D01*
G01X5112Y13432D01*
G01X5118Y13433D01*
G01X5271Y13433D01*
G01X5277Y13432D01*
G01X5282Y13430D01*
G01X5292Y13424D01*
G01X5296Y13420D01*
G01X5302Y13410D01*
G01X5304Y13405D01*
G01X5305Y13399D01*
G01X5305Y13388D01*
G01X5304Y13382D01*
G01X5301Y13376D01*
G01X5298Y13368D01*
G01X5295Y13359D01*
G01X5293Y13350D01*
G01X5292Y13342D01*
G01X5292Y12457D01*
G01X5293Y12448D01*
G01X5295Y12439D01*
G01X5298Y12430D01*
G01X5302Y12421D01*
G01X5307Y12413D01*
G01X5312Y12406D01*
G01X5318Y12398D01*
G01X5324Y12392D01*
G01X5332Y12386D01*
G01X5339Y12381D01*
G01X5347Y12376D01*
G01X5356Y12372D01*
G01X5365Y12369D01*
G01X5374Y12367D01*
G01X5383Y12366D01*
G01X5393Y12365D01*
G01X5419Y12366D01*
G01X5424Y12365D01*
G01X5430Y12364D01*
G01X5435Y12362D01*
G01X5445Y12356D01*
G01X5449Y12352D01*
G01X5455Y12342D01*
G01X5457Y12337D01*
G01X5458Y12331D01*
G01X5459Y12326D01*
G01X5459Y7171D01*
G01X5457Y7159D01*
G01X5454Y7153D01*
G01X5451Y7148D01*
G01X5447Y7143D01*
G01X1844Y3540D01*
G01X1839Y3536D01*
G01X1833Y3532D01*
G01X1828Y3530D01*
G01X1821Y3529D01*
G01X1815Y3528D01*
G01X1808Y3529D01*
G01X1801Y3531D01*
G01X1763Y3543D01*
G01X1744Y3548D01*
G01X1704Y3554D01*
G01X1684Y3555D01*
G01X1665Y3556D01*
G01X1647Y3556D01*
G01X1629Y3554D01*
G01X1595Y3550D01*
G01X1577Y3546D01*
G01X1560Y3541D01*
G01X1544Y3536D01*
G01X1527Y3530D01*
G01X1511Y3524D01*
G01X1479Y3508D01*
G01X1464Y3499D01*
G01X1449Y3489D01*
G01X1435Y3479D01*
G01X1421Y3468D01*
G01X1408Y3457D01*
G01X1395Y3445D01*
G01X1383Y3432D01*
G01X1372Y3419D01*
G01X1361Y3405D01*
G01X1351Y3391D01*
G01X1341Y3376D01*
G01X1332Y3361D01*
G01X1316Y3329D01*
G01X1310Y3313D01*
G01X1304Y3296D01*
G01X1299Y3280D01*
G01X1294Y3263D01*
G01X1290Y3245D01*
G01X1286Y3211D01*
G01X1284Y3193D01*
G01X1284Y3158D01*
G01X1286Y3140D01*
G01X1290Y3106D01*
G01X1294Y3088D01*
G01X1299Y3071D01*
G01X1304Y3055D01*
G01X1310Y3038D01*
G01X1316Y3022D01*
G01X1332Y2990D01*
G01X1341Y2975D01*
G01X1351Y2960D01*
G01X1361Y2946D01*
G01X1372Y2932D01*
G01X1383Y2919D01*
G01X1395Y2906D01*
G01X1408Y2894D01*
G01X1421Y2883D01*
G01X1435Y2872D01*
G01X1449Y2862D01*
G01X1464Y2852D01*
G01X1479Y2843D01*
G01X1511Y2827D01*
G01X1527Y2821D01*
G01X1544Y2815D01*
G01X1560Y2810D01*
G01X1577Y2805D01*
G01X1595Y2801D01*
G01X1629Y2797D01*
G01X1647Y2795D01*
G01X1682Y2795D01*
G01X1700Y2797D01*
G01X1734Y2801D01*
G01X1752Y2805D01*
G01X1769Y2810D01*
G01X1785Y2815D01*
G01X1802Y2821D01*
G01X1818Y2827D01*
G01X1850Y2843D01*
G01X1865Y2852D01*
G01X1880Y2862D01*
G01X1894Y2872D01*
G01X1908Y2883D01*
G01X1921Y2894D01*
G01X1934Y2906D01*
G01X1946Y2919D01*
G01X1957Y2932D01*
G01X1968Y2946D01*
G01X1978Y2960D01*
G01X1988Y2975D01*
G01X1997Y2990D01*
G01X2013Y3022D01*
G01X2019Y3038D01*
G01X2025Y3055D01*
G01X2030Y3071D01*
G01X2035Y3088D01*
G01X2039Y3106D01*
G01X2043Y3140D01*
G01X2045Y3158D01*
G01X2045Y3176D01*
G01X2044Y3195D01*
G01X2043Y3215D01*
G01X2037Y3255D01*
G01X2032Y3274D01*
G01X2020Y3312D01*
G01X2018Y3319D01*
G01X2017Y3326D01*
G01X2018Y3332D01*
G01X2019Y3339D01*
G01X2021Y3344D01*
G01X2025Y3350D01*
G01X2029Y3355D01*
G01X5689Y7015D01*
G01X5695Y7024D01*
G01X5701Y7032D01*
G01X5711Y7050D01*
G01X5717Y7070D01*
G01X5719Y7080D01*
G01X5721Y7100D01*
G01X5721Y12331D01*
G01X5722Y12337D01*
G01X5724Y12342D01*
G01X5730Y12352D01*
G01X5734Y12356D01*
G01X5744Y12362D01*
G01X5749Y12364D01*
G01X5761Y12366D01*
G01X5786Y12365D01*
G01X5796Y12366D01*
G01X5805Y12367D01*
G01X5814Y12369D01*
G01X5823Y12372D01*
G01X5832Y12376D01*
G01X5840Y12381D01*
G01X5847Y12386D01*
G01X5855Y12392D01*
G01X5861Y12398D01*
G01X5867Y12406D01*
G01X5872Y12413D01*
G01X5877Y12421D01*
G01X5881Y12430D01*
G01X5884Y12439D01*
G01X5886Y12448D01*
G01X5888Y12466D01*
G01X5888Y13333D01*
G01X5887Y13342D01*
G01X5886Y13350D01*
G01X5884Y13359D01*
G01X5881Y13368D01*
G01X5878Y13376D01*
G01X5875Y13382D01*
G01X5874Y13388D01*
G01X5874Y13399D01*
G01X5875Y13405D01*
G01X5877Y13410D01*
G01X5883Y13420D01*
G01X5887Y13424D01*
G01X5897Y13430D01*
G01X5902Y13432D01*
G01X5908Y13433D01*
G01X6061Y13433D01*
G01X6067Y13432D01*
G01X6072Y13430D01*
G01X6082Y13424D01*
G01X6086Y13420D01*
G01X6092Y13410D01*
G01X6094Y13405D01*
G01X6095Y13399D01*
G01X6095Y13388D01*
G01X6094Y13382D01*
G01X6091Y13376D01*
G01X6088Y13368D01*
G01X6085Y13359D01*
G01X6083Y13350D01*
G01X6082Y13342D01*
G01X6081Y13332D01*
G01X6081Y12467D01*
G01X6082Y12457D01*
G01X6083Y12448D01*
G01X6085Y12439D01*
G01X6088Y12430D01*
G01X6092Y12421D01*
G01X6097Y12413D01*
G01X6102Y12406D01*
G01X6108Y12398D01*
G01X6114Y12392D01*
G01X6122Y12386D01*
G01X6129Y12381D01*
G01X6137Y12376D01*
G01X6146Y12372D01*
G01X6155Y12369D01*
G01X6164Y12367D01*
G01X6182Y12365D01*
G01X6577Y12365D01*
G01X6595Y12367D01*
G01X6604Y12369D01*
G01X6613Y12372D01*
G01X6622Y12376D01*
G01X6630Y12381D01*
G01X6637Y12386D01*
G01X6645Y12392D01*
G01X6651Y12398D01*
G01X6657Y12406D01*
G01X6662Y12413D01*
G01X6667Y12421D01*
G01X6671Y12430D01*
G01X6674Y12439D01*
G01X6676Y12448D01*
G01X6678Y12466D01*
G01X6678Y13333D01*
G01X6677Y13342D01*
G01X6676Y13350D01*
G01X6674Y13359D01*
G01X6671Y13368D01*
G01X6668Y13376D01*
G01X6665Y13382D01*
G01X6664Y13388D01*
G01X6664Y13399D01*
G01X6665Y13405D01*
G01X6667Y13410D01*
G01X6673Y13420D01*
G01X6677Y13424D01*
G01X6687Y13430D01*
G01X6692Y13432D01*
G01X6698Y13433D01*
G01X6851Y13433D01*
G01X6857Y13432D01*
G01X6862Y13430D01*
G01X6872Y13424D01*
G01X6876Y13420D01*
G01X6882Y13410D01*
G01X6884Y13405D01*
G01X6885Y13399D01*
G01X6885Y13388D01*
G01X6884Y13382D01*
G01X6881Y13376D01*
G01X6878Y13368D01*
G01X6875Y13359D01*
G01X6873Y13350D01*
G01X6872Y13342D01*
G01X6871Y13332D01*
G01X6872Y12467D01*
G01X6872Y12457D01*
G01X6873Y12448D01*
G01X6875Y12439D01*
G01X6878Y12430D01*
G01X6882Y12421D01*
G01X6887Y12413D01*
G01X6892Y12406D01*
G01X6898Y12398D01*
G01X6904Y12392D01*
G01X6912Y12386D01*
G01X6919Y12381D01*
G01X6927Y12376D01*
G01X6936Y12372D01*
G01X6945Y12369D01*
G01X6954Y12367D01*
G01X6963Y12366D01*
G01X6973Y12365D01*
G01X7367Y12365D01*
G01X7385Y12367D01*
G01X7394Y12369D01*
G01X7403Y12372D01*
G01X7412Y12376D01*
G01X7420Y12381D01*
G01X7427Y12386D01*
G01X7435Y12392D01*
G01X7441Y12398D01*
G01X7447Y12406D01*
G01X7452Y12413D01*
G01X7457Y12421D01*
G01X7461Y12430D01*
G01X7464Y12439D01*
G01X7466Y12448D01*
G01X7468Y12466D01*
G01X7468Y13332D01*
G01X7467Y13342D01*
G01X7466Y13351D01*
G01X7464Y13360D01*
G01X7461Y13369D01*
G01X7457Y13378D01*
G01X7452Y13386D01*
G01X7447Y13393D01*
G01X7441Y13401D01*
G01X7435Y13407D01*
G01X7427Y13413D01*
G01X7420Y13418D01*
G01X7412Y13423D01*
G01X7403Y13427D01*
G01X7394Y13430D01*
G01X7385Y13432D01*
G01X7367Y13434D01*
G01X7367Y13433D01*
G01X7336Y13433D01*
G01X7324Y13435D01*
G01X7319Y13437D01*
G01X7313Y13440D01*
G01X7305Y13448D01*
G01X7301Y13453D01*
G01X7299Y13458D01*
G01X7297Y13464D01*
G01X7291Y13484D01*
G01X7281Y13502D01*
G01X7275Y13511D01*
G01X7269Y13519D01*
G01X7124Y13664D01*
G01X7115Y13670D01*
G01X7107Y13676D01*
G01X7089Y13686D01*
G01X7069Y13692D01*
G01X7059Y13694D01*
G01X7049Y13695D01*
G01X7039Y13695D01*
G01X4667Y13696D01*
G01X4661Y13696D01*
G01X4655Y13697D01*
G01X4650Y13699D01*
G01X4640Y13705D01*
G01X4636Y13709D01*
G01X4630Y13719D01*
G01X4628Y13724D01*
G01X4627Y13730D01*
G01X4627Y14036D01*
G01X4626Y14046D01*
G01X4625Y14055D01*
G01X4623Y14064D01*
G01X4620Y14073D01*
G01X4616Y14082D01*
G01X4611Y14090D01*
G01X4606Y14097D01*
G01X4600Y14105D01*
G01X4594Y14111D01*
G01X4586Y14117D01*
G01X4579Y14122D01*
G01X4571Y14127D01*
G01X4562Y14131D01*
G01X4553Y14134D01*
G01X4544Y14136D01*
G01X4526Y14138D01*
G01X4526Y14137D01*
G01X3935Y14137D01*
G37*
G36*
G01X16458Y32535D02*
G01X16421Y32535D01*
G01X16402Y32534D01*
G01X16384Y32532D01*
G01X16366Y32529D01*
G01X16347Y32525D01*
G01X16329Y32521D01*
G01X16311Y32516D01*
G01X16294Y32510D01*
G01X16276Y32503D01*
G01X16259Y32496D01*
G01X16211Y32469D01*
G01X16195Y32458D01*
G01X16180Y32447D01*
G01X16166Y32436D01*
G01X16152Y32424D01*
G01X16138Y32411D01*
G01X16125Y32397D01*
G01X16113Y32383D01*
G01X16102Y32369D01*
G01X16091Y32354D01*
G01X16080Y32338D01*
G01X16053Y32290D01*
G01X16046Y32273D01*
G01X16039Y32255D01*
G01X16033Y32238D01*
G01X16028Y32220D01*
G01X16024Y32202D01*
G01X16020Y32183D01*
G01X16017Y32165D01*
G01X16015Y32147D01*
G01X16014Y32128D01*
G01X16014Y32090D01*
G01X16015Y32071D01*
G01X16017Y32052D01*
G01X16021Y32032D01*
G01X16024Y32013D01*
G01X16029Y31995D01*
G01X16035Y31976D01*
G01X16041Y31958D01*
G01X16049Y31940D01*
G01X16051Y31932D01*
G01X16052Y31924D01*
G01X16052Y31918D01*
G01X16048Y31906D01*
G01X16044Y31900D01*
G01X16040Y31896D01*
G01X15387Y31242D01*
G01X15380Y31235D01*
G01X15374Y31226D01*
G01X15368Y31218D01*
G01X15358Y31200D01*
G01X15352Y31180D01*
G01X15350Y31170D01*
G01X15348Y31150D01*
G01X15348Y30588D01*
G01X15347Y30582D01*
G01X15341Y30570D01*
G01X15337Y30566D01*
G01X15332Y30562D01*
G01X15326Y30558D01*
G01X15321Y30556D01*
G01X15300Y30549D01*
G01X15260Y30533D01*
G01X15222Y30513D01*
G01X15203Y30502D01*
G01X15185Y30490D01*
G01X15168Y30478D01*
G01X15150Y30465D01*
G01X15134Y30451D01*
G01X15118Y30436D01*
G01X15088Y30406D01*
G01X15060Y30372D01*
G01X15052Y30364D01*
G01X15046Y30361D01*
G01X15041Y30358D01*
G01X15035Y30357D01*
G01X15028Y30356D01*
G01X15023Y30357D01*
G01X15017Y30358D01*
G01X15012Y30360D01*
G01X15002Y30366D01*
G01X14998Y30370D01*
G01X14992Y30380D01*
G01X14990Y30385D01*
G01X14989Y30391D01*
G01X14989Y31755D01*
G01X14988Y31766D01*
G01X14987Y31776D01*
G01X14985Y31786D01*
G01X14979Y31806D01*
G01X14969Y31824D01*
G01X14963Y31832D01*
G01X14957Y31841D01*
G01X14836Y31962D01*
G01X14832Y31967D01*
G01X14829Y31972D01*
G01X14826Y31978D01*
G01X14825Y31984D01*
G01X14824Y31991D01*
G01X14825Y31996D01*
G01X14826Y32002D01*
G01X14834Y32022D01*
G01X14839Y32036D01*
G01X14844Y32052D01*
G01X14848Y32067D01*
G01X14850Y32082D01*
G01X14853Y32098D01*
G01X14854Y32114D01*
G01X14854Y32145D01*
G01X14853Y32160D01*
G01X14851Y32176D01*
G01X14848Y32191D01*
G01X14840Y32221D01*
G01X14835Y32236D01*
G01X14829Y32250D01*
G01X14815Y32278D01*
G01X14807Y32291D01*
G01X14798Y32304D01*
G01X14789Y32316D01*
G01X14779Y32328D01*
G01X14752Y32355D01*
G01X14748Y32360D01*
G01X14746Y32366D01*
G01X14744Y32373D01*
G01X14744Y32386D01*
G01X14746Y32393D01*
G01X14748Y32399D01*
G01X14752Y32404D01*
G01X14769Y32421D01*
G01X14781Y32434D01*
G01X14792Y32447D01*
G01X14802Y32461D01*
G01X14820Y32491D01*
G01X14827Y32506D01*
G01X14577Y32506D01*
G01X14577Y32467D01*
G01X14576Y32462D01*
G01X14575Y32456D01*
G01X14573Y32451D01*
G01X14567Y32441D01*
G01X14563Y32437D01*
G01X14553Y32431D01*
G01X14548Y32429D01*
G01X14542Y32428D01*
G01X14537Y32427D01*
G01X14182Y32427D01*
G01X14177Y32428D01*
G01X14171Y32429D01*
G01X14166Y32431D01*
G01X14156Y32437D01*
G01X14152Y32441D01*
G01X14146Y32451D01*
G01X14144Y32456D01*
G01X14143Y32462D01*
G01X14142Y32467D01*
G01X14142Y32506D01*
G01X13892Y32506D01*
G01X13899Y32491D01*
G01X13917Y32461D01*
G01X13927Y32447D01*
G01X13938Y32434D01*
G01X13950Y32421D01*
G01X13967Y32404D01*
G01X13971Y32399D01*
G01X13973Y32393D01*
G01X13975Y32386D01*
G01X13975Y32373D01*
G01X13973Y32366D01*
G01X13971Y32360D01*
G01X13967Y32355D01*
G01X13940Y32328D01*
G01X13930Y32316D01*
G01X13921Y32304D01*
G01X13912Y32291D01*
G01X13904Y32278D01*
G01X13890Y32250D01*
G01X13884Y32236D01*
G01X13879Y32221D01*
G01X13871Y32191D01*
G01X13868Y32176D01*
G01X13866Y32160D01*
G01X13865Y32145D01*
G01X13865Y32114D01*
G01X13866Y32099D01*
G01X13868Y32083D01*
G01X13871Y32068D01*
G01X13879Y32038D01*
G01X13884Y32023D01*
G01X13890Y32009D01*
G01X13904Y31981D01*
G01X13912Y31968D01*
G01X13921Y31955D01*
G01X13930Y31943D01*
G01X13940Y31931D01*
G01X13967Y31904D01*
G01X13971Y31899D01*
G01X13973Y31893D01*
G01X13975Y31886D01*
G01X13975Y31873D01*
G01X13973Y31866D01*
G01X13971Y31860D01*
G01X13967Y31855D01*
G01X13940Y31828D01*
G01X13930Y31816D01*
G01X13921Y31804D01*
G01X13912Y31791D01*
G01X13904Y31778D01*
G01X13890Y31750D01*
G01X13884Y31736D01*
G01X13879Y31721D01*
G01X13871Y31691D01*
G01X13868Y31676D01*
G01X13866Y31660D01*
G01X13865Y31645D01*
G01X13865Y31614D01*
G01X13866Y31598D01*
G01X13868Y31583D01*
G01X13871Y31568D01*
G01X13875Y31552D01*
G01X13879Y31537D01*
G01X13885Y31523D01*
G01X13891Y31508D01*
G01X13897Y31494D01*
G01X13905Y31481D01*
G01X13913Y31467D01*
G01X13922Y31454D01*
G01X13931Y31442D01*
G01X13941Y31430D01*
G01X13963Y31408D01*
G01X13975Y31398D01*
G01X13988Y31389D01*
G01X14000Y31380D01*
G01X14014Y31372D01*
G01X14027Y31364D01*
G01X14042Y31357D01*
G01X14056Y31351D01*
G01X14071Y31346D01*
G01X14101Y31338D01*
G01X14116Y31335D01*
G01X14132Y31333D01*
G01X14147Y31332D01*
G01X14189Y31332D01*
G01X14194Y31331D01*
G01X14200Y31330D01*
G01X14205Y31328D01*
G01X14215Y31322D01*
G01X14219Y31318D01*
G01X14225Y31308D01*
G01X14227Y31303D01*
G01X14228Y31297D01*
G01X14228Y28125D01*
G01X14229Y28114D01*
G01X14230Y28104D01*
G01X14232Y28094D01*
G01X14238Y28074D01*
G01X14248Y28056D01*
G01X14254Y28048D01*
G01X14260Y28039D01*
G01X14267Y28032D01*
G01X15005Y27293D01*
G01X15009Y27289D01*
G01X15013Y27283D01*
G01X15017Y27271D01*
G01X15017Y27259D01*
G01X15013Y27247D01*
G01X15003Y27228D01*
G01X14995Y27209D01*
G01X14987Y27189D01*
G01X14980Y27169D01*
G01X14968Y27129D01*
G01X14964Y27109D01*
G01X14960Y27088D01*
G01X14957Y27067D01*
G01X14955Y27046D01*
G01X14954Y27025D01*
G01X14953Y27005D01*
G01X14955Y26963D01*
G01X14957Y26943D01*
G01X14960Y26922D01*
G01X14968Y26882D01*
G01X14973Y26862D01*
G01X14979Y26842D01*
G01X14986Y26822D01*
G01X15002Y26784D01*
G01X15011Y26766D01*
G01X15021Y26747D01*
G01X15031Y26730D01*
G01X15042Y26712D01*
G01X15054Y26695D01*
G01X15066Y26679D01*
G01X15080Y26663D01*
G01X15093Y26647D01*
G01X15108Y26633D01*
G01X15122Y26618D01*
G01X15138Y26605D01*
G01X15154Y26591D01*
G01X15170Y26579D01*
G01X15187Y26567D01*
G01X15205Y26556D01*
G01X15222Y26546D01*
G01X15241Y26536D01*
G01X15259Y26527D01*
G01X15297Y26511D01*
G01X15317Y26504D01*
G01X15337Y26498D01*
G01X15357Y26493D01*
G01X15397Y26485D01*
G01X15418Y26482D01*
G01X15438Y26480D01*
G01X15480Y26478D01*
G01X15500Y26479D01*
G01X15521Y26480D01*
G01X15541Y26482D01*
G01X15562Y26485D01*
G01X15602Y26493D01*
G01X15622Y26498D01*
G01X15642Y26504D01*
G01X15662Y26511D01*
G01X15700Y26527D01*
G01X15718Y26536D01*
G01X15737Y26546D01*
G01X15754Y26556D01*
G01X15772Y26567D01*
G01X15789Y26579D01*
G01X15805Y26591D01*
G01X15821Y26605D01*
G01X15837Y26618D01*
G01X15851Y26633D01*
G01X15866Y26647D01*
G01X15879Y26663D01*
G01X15893Y26679D01*
G01X15905Y26695D01*
G01X15917Y26712D01*
G01X15928Y26730D01*
G01X15938Y26747D01*
G01X15948Y26766D01*
G01X15957Y26784D01*
G01X15973Y26822D01*
G01X15980Y26842D01*
G01X15986Y26862D01*
G01X15991Y26882D01*
G01X15999Y26922D01*
G01X16002Y26943D01*
G01X16004Y26963D01*
G01X16005Y26984D01*
G01X16006Y27004D01*
G01X16004Y27046D01*
G01X16002Y27066D01*
G01X15999Y27087D01*
G01X15991Y27127D01*
G01X15986Y27147D01*
G01X15980Y27167D01*
G01X15973Y27187D01*
G01X15957Y27225D01*
G01X15948Y27243D01*
G01X15938Y27262D01*
G01X15928Y27279D01*
G01X15917Y27297D01*
G01X15905Y27314D01*
G01X15893Y27330D01*
G01X15879Y27346D01*
G01X15866Y27362D01*
G01X15851Y27376D01*
G01X15837Y27391D01*
G01X15821Y27404D01*
G01X15805Y27418D01*
G01X15789Y27430D01*
G01X15772Y27442D01*
G01X15754Y27453D01*
G01X15737Y27463D01*
G01X15718Y27473D01*
G01X15700Y27482D01*
G01X15662Y27498D01*
G01X15642Y27505D01*
G01X15622Y27511D01*
G01X15602Y27516D01*
G01X15562Y27524D01*
G01X15541Y27527D01*
G01X15521Y27529D01*
G01X15500Y27530D01*
G01X15459Y27530D01*
G01X15438Y27529D01*
G01X15417Y27527D01*
G01X15396Y27524D01*
G01X15375Y27520D01*
G01X15355Y27516D01*
G01X15315Y27504D01*
G01X15295Y27497D01*
G01X15275Y27489D01*
G01X15256Y27481D01*
G01X15237Y27471D01*
G01X15225Y27467D01*
G01X15213Y27467D01*
G01X15201Y27471D01*
G01X15195Y27475D01*
G01X15191Y27479D01*
G01X14502Y28167D01*
G01X14498Y28172D01*
G01X14495Y28177D01*
G01X14492Y28183D01*
G01X14490Y28195D01*
G01X14490Y31292D01*
G01X14491Y31297D01*
G01X14492Y31303D01*
G01X14494Y31308D01*
G01X14500Y31318D01*
G01X14504Y31322D01*
G01X14514Y31328D01*
G01X14519Y31330D01*
G01X14531Y31332D01*
G01X14573Y31332D01*
G01X14607Y31336D01*
G01X14623Y31339D01*
G01X14639Y31343D01*
G01X14671Y31355D01*
G01X14679Y31357D01*
G01X14686Y31358D01*
G01X14698Y31356D01*
G01X14703Y31354D01*
G01X14713Y31348D01*
G01X14717Y31344D01*
G01X14723Y31334D01*
G01X14725Y31329D01*
G01X14726Y31323D01*
G01X14727Y31318D01*
G01X14726Y29909D01*
G01X14728Y29889D01*
G01X14730Y29879D01*
G01X14736Y29859D01*
G01X14746Y29841D01*
G01X14752Y29833D01*
G01X14758Y29824D01*
G01X14765Y29817D01*
G01X16741Y27840D01*
G01X16748Y27833D01*
G01X16756Y27827D01*
G01X16765Y27821D01*
G01X16783Y27811D01*
G01X16803Y27805D01*
G01X16813Y27803D01*
G01X16823Y27802D01*
G01X16834Y27802D01*
G01X17010Y27801D01*
G01X17016Y27801D01*
G01X17022Y27800D01*
G01X17028Y27797D01*
G01X17033Y27794D01*
G01X17038Y27790D01*
G01X17473Y27354D01*
G01X17478Y27349D01*
G01X17481Y27344D01*
G01X17485Y27332D01*
G01X17485Y27320D01*
G01X17484Y27315D01*
G01X17482Y27309D01*
G01X17479Y27304D01*
G01X17476Y27300D01*
G01X17472Y27296D01*
G01X17467Y27292D01*
G01X17457Y27288D01*
G01X17451Y27286D01*
G01X17446Y27286D01*
G01X17428Y27285D01*
G01X17411Y27284D01*
G01X17393Y27282D01*
G01X17376Y27279D01*
G01X17342Y27271D01*
G01X17326Y27265D01*
G01X17309Y27259D01*
G01X17277Y27245D01*
G01X17262Y27237D01*
G01X17247Y27228D01*
G01X17232Y27218D01*
G01X17218Y27208D01*
G01X17205Y27197D01*
G01X17179Y27173D01*
G01X17167Y27160D01*
G01X17145Y27134D01*
G01X17135Y27119D01*
G01X17125Y27105D01*
G01X17116Y27090D01*
G01X17108Y27074D01*
G01X17094Y27042D01*
G01X17088Y27026D01*
G01X17083Y27009D01*
G01X17075Y26975D01*
G01X17073Y26958D01*
G01X17071Y26940D01*
G01X17069Y26923D01*
G01X17069Y26888D01*
G01X17071Y26870D01*
G01X17075Y26836D01*
G01X17079Y26818D01*
G01X17084Y26801D01*
G01X17089Y26785D01*
G01X17095Y26768D01*
G01X17101Y26752D01*
G01X17117Y26720D01*
G01X17126Y26705D01*
G01X17136Y26690D01*
G01X17146Y26676D01*
G01X17157Y26662D01*
G01X17168Y26649D01*
G01X17180Y26636D01*
G01X17193Y26624D01*
G01X17206Y26613D01*
G01X17220Y26602D01*
G01X17234Y26592D01*
G01X17249Y26582D01*
G01X17264Y26573D01*
G01X17296Y26557D01*
G01X17312Y26551D01*
G01X17329Y26545D01*
G01X17345Y26540D01*
G01X17362Y26535D01*
G01X17380Y26531D01*
G01X17414Y26527D01*
G01X17432Y26525D01*
G01X17467Y26525D01*
G01X17484Y26527D01*
G01X17502Y26529D01*
G01X17519Y26531D01*
G01X17553Y26539D01*
G01X17570Y26544D01*
G01X17586Y26550D01*
G01X17618Y26564D01*
G01X17634Y26572D01*
G01X17649Y26581D01*
G01X17663Y26591D01*
G01X17678Y26601D01*
G01X17704Y26623D01*
G01X17717Y26635D01*
G01X17741Y26661D01*
G01X17752Y26674D01*
G01X17762Y26688D01*
G01X17772Y26703D01*
G01X17781Y26718D01*
G01X17789Y26733D01*
G01X17803Y26765D01*
G01X17809Y26782D01*
G01X17815Y26798D01*
G01X17823Y26832D01*
G01X17826Y26849D01*
G01X17828Y26867D01*
G01X17829Y26884D01*
G01X17830Y26902D01*
G01X17830Y26907D01*
G01X17832Y26913D01*
G01X17836Y26923D01*
G01X17840Y26928D01*
G01X17844Y26932D01*
G01X17848Y26935D01*
G01X17853Y26938D01*
G01X17859Y26940D01*
G01X17864Y26941D01*
G01X17876Y26941D01*
G01X17888Y26937D01*
G01X17893Y26934D01*
G01X17898Y26929D01*
G01X20509Y24319D01*
G01X20513Y24314D01*
G01X20517Y24308D01*
G01X20519Y24303D01*
G01X20520Y24296D01*
G01X20521Y24290D01*
G01X20520Y24283D01*
G01X20518Y24276D01*
G01X20506Y24238D01*
G01X20501Y24219D01*
G01X20495Y24179D01*
G01X20493Y24139D01*
G01X20493Y24122D01*
G01X20495Y24104D01*
G01X20499Y24070D01*
G01X20503Y24052D01*
G01X20508Y24035D01*
G01X20513Y24019D01*
G01X20519Y24002D01*
G01X20525Y23986D01*
G01X20541Y23954D01*
G01X20550Y23939D01*
G01X20560Y23924D01*
G01X20570Y23910D01*
G01X20581Y23896D01*
G01X20592Y23883D01*
G01X20604Y23870D01*
G01X20617Y23858D01*
G01X20630Y23847D01*
G01X20644Y23836D01*
G01X20658Y23826D01*
G01X20673Y23816D01*
G01X20688Y23807D01*
G01X20720Y23791D01*
G01X20736Y23785D01*
G01X20753Y23779D01*
G01X20769Y23774D01*
G01X20786Y23769D01*
G01X20804Y23765D01*
G01X20838Y23761D01*
G01X20856Y23759D01*
G01X20891Y23759D01*
G01X20909Y23761D01*
G01X20943Y23765D01*
G01X20961Y23769D01*
G01X20978Y23774D01*
G01X20994Y23779D01*
G01X21011Y23785D01*
G01X21027Y23791D01*
G01X21059Y23807D01*
G01X21074Y23816D01*
G01X21089Y23826D01*
G01X21103Y23836D01*
G01X21117Y23847D01*
G01X21130Y23858D01*
G01X21143Y23870D01*
G01X21155Y23883D01*
G01X21166Y23896D01*
G01X21177Y23910D01*
G01X21187Y23924D01*
G01X21197Y23939D01*
G01X21206Y23954D01*
G01X21222Y23986D01*
G01X21228Y24002D01*
G01X21234Y24019D01*
G01X21239Y24035D01*
G01X21244Y24052D01*
G01X21248Y24070D01*
G01X21252Y24104D01*
G01X21254Y24122D01*
G01X21254Y24157D01*
G01X21252Y24175D01*
G01X21248Y24209D01*
G01X21244Y24227D01*
G01X21239Y24244D01*
G01X21234Y24260D01*
G01X21228Y24277D01*
G01X21222Y24293D01*
G01X21206Y24325D01*
G01X21197Y24340D01*
G01X21187Y24355D01*
G01X21177Y24369D01*
G01X21166Y24383D01*
G01X21155Y24396D01*
G01X21143Y24409D01*
G01X21130Y24421D01*
G01X21117Y24432D01*
G01X21103Y24443D01*
G01X21089Y24453D01*
G01X21074Y24463D01*
G01X21059Y24472D01*
G01X21027Y24488D01*
G01X21011Y24494D01*
G01X20994Y24500D01*
G01X20978Y24505D01*
G01X20961Y24510D01*
G01X20943Y24514D01*
G01X20909Y24518D01*
G01X20891Y24520D01*
G01X20873Y24520D01*
G01X20854Y24519D01*
G01X20834Y24518D01*
G01X20794Y24512D01*
G01X20775Y24507D01*
G01X20737Y24495D01*
G01X20730Y24493D01*
G01X20723Y24492D01*
G01X20717Y24493D01*
G01X20710Y24494D01*
G01X20705Y24496D01*
G01X20699Y24500D01*
G01X20694Y24504D01*
G01X17166Y28032D01*
G01X17157Y28038D01*
G01X17149Y28044D01*
G01X17131Y28054D01*
G01X17111Y28060D01*
G01X17101Y28062D01*
G01X17091Y28063D01*
G01X16904Y28063D01*
G01X16892Y28065D01*
G01X16886Y28068D01*
G01X16881Y28071D01*
G01X16876Y28075D01*
G01X15490Y29462D01*
G01X15486Y29466D01*
G01X15483Y29472D01*
G01X15479Y29484D01*
G01X15479Y29496D01*
G01X15480Y29502D01*
G01X15489Y29517D01*
G01X15499Y29525D01*
G01X15504Y29527D01*
G01X15510Y29529D01*
G01X15516Y29530D01*
G01X15537Y29532D01*
G01X15557Y29534D01*
G01X15578Y29538D01*
G01X15598Y29542D01*
G01X15618Y29547D01*
G01X15638Y29553D01*
G01X15658Y29560D01*
G01X15677Y29567D01*
G01X15696Y29575D01*
G01X15715Y29584D01*
G01X15751Y29604D01*
G01X15769Y29615D01*
G01X15786Y29627D01*
G01X15803Y29640D01*
G01X15835Y29666D01*
G01X15850Y29681D01*
G01X15878Y29711D01*
G01X15891Y29727D01*
G01X15904Y29744D01*
G01X15916Y29761D01*
G01X15927Y29778D01*
G01X15938Y29796D01*
G01X15947Y29814D01*
G01X15957Y29833D01*
G01X15973Y29871D01*
G01X15979Y29891D01*
G01X15986Y29911D01*
G01X15991Y29931D01*
G01X15995Y29951D01*
G01X15999Y29972D01*
G01X16002Y29992D01*
G01X16004Y30013D01*
G01X16005Y30034D01*
G01X16006Y30054D01*
G01X16004Y30096D01*
G01X16002Y30117D01*
G01X15999Y30137D01*
G01X15995Y30158D01*
G01X15991Y30178D01*
G01X15986Y30198D01*
G01X15979Y30218D01*
G01X15973Y30238D01*
G01X15957Y30276D01*
G01X15948Y30295D01*
G01X15938Y30313D01*
G01X15927Y30331D01*
G01X15916Y30348D01*
G01X15904Y30365D01*
G01X15891Y30382D01*
G01X15878Y30398D01*
G01X15850Y30428D01*
G01X15835Y30442D01*
G01X15819Y30456D01*
G01X15803Y30469D01*
G01X15786Y30482D01*
G01X15769Y30493D01*
G01X15752Y30505D01*
G01X15734Y30515D01*
G01X15715Y30525D01*
G01X15697Y30534D01*
G01X15677Y30542D01*
G01X15658Y30549D01*
G01X15638Y30556D01*
G01X15633Y30558D01*
G01X15627Y30562D01*
G01X15622Y30566D01*
G01X15618Y30570D01*
G01X15612Y30582D01*
G01X15611Y30588D01*
G01X15611Y31085D01*
G01X15612Y31091D01*
G01X15615Y31097D01*
G01X15618Y31102D01*
G01X15622Y31107D01*
G01X16226Y31710D01*
G01X16230Y31714D01*
G01X16236Y31718D01*
G01X16248Y31722D01*
G01X16254Y31722D01*
G01X16262Y31721D01*
G01X16270Y31719D01*
G01X16288Y31711D01*
G01X16306Y31705D01*
G01X16325Y31699D01*
G01X16343Y31694D01*
G01X16362Y31691D01*
G01X16382Y31687D01*
G01X16401Y31685D01*
G01X16420Y31684D01*
G01X16440Y31683D01*
G01X16458Y31684D01*
G01X16477Y31685D01*
G01X16495Y31687D01*
G01X16513Y31690D01*
G01X16532Y31694D01*
G01X16550Y31698D01*
G01X16568Y31703D01*
G01X16585Y31709D01*
G01X16603Y31716D01*
G01X16620Y31723D01*
G01X16668Y31750D01*
G01X16684Y31761D01*
G01X16699Y31772D01*
G01X16713Y31783D01*
G01X16727Y31795D01*
G01X16741Y31808D01*
G01X16754Y31822D01*
G01X16766Y31836D01*
G01X16777Y31850D01*
G01X16788Y31865D01*
G01X16799Y31881D01*
G01X16826Y31929D01*
G01X16833Y31946D01*
G01X16840Y31964D01*
G01X16846Y31981D01*
G01X16851Y31999D01*
G01X16855Y32017D01*
G01X16859Y32036D01*
G01X16862Y32054D01*
G01X16864Y32072D01*
G01X16865Y32091D01*
G01X16865Y32128D01*
G01X16864Y32147D01*
G01X16862Y32165D01*
G01X16859Y32183D01*
G01X16855Y32202D01*
G01X16851Y32220D01*
G01X16846Y32238D01*
G01X16840Y32255D01*
G01X16833Y32273D01*
G01X16826Y32290D01*
G01X16799Y32338D01*
G01X16788Y32354D01*
G01X16777Y32369D01*
G01X16766Y32383D01*
G01X16754Y32397D01*
G01X16741Y32411D01*
G01X16727Y32424D01*
G01X16713Y32436D01*
G01X16699Y32447D01*
G01X16684Y32458D01*
G01X16668Y32469D01*
G01X16620Y32496D01*
G01X16603Y32503D01*
G01X16585Y32510D01*
G01X16568Y32516D01*
G01X16550Y32521D01*
G01X16532Y32525D01*
G01X16513Y32529D01*
G01X16495Y32532D01*
G01X16477Y32534D01*
G01X16458Y32535D01*
G37*
G36*
G01X8793Y25760D02*
G01X8758Y25760D01*
G01X8740Y25758D01*
G01X8706Y25754D01*
G01X8688Y25750D01*
G01X8671Y25745D01*
G01X8655Y25740D01*
G01X8638Y25734D01*
G01X8622Y25728D01*
G01X8590Y25712D01*
G01X8575Y25703D01*
G01X8560Y25693D01*
G01X8546Y25683D01*
G01X8532Y25672D01*
G01X8519Y25661D01*
G01X8506Y25649D01*
G01X8494Y25636D01*
G01X8483Y25623D01*
G01X8472Y25609D01*
G01X8462Y25595D01*
G01X8452Y25580D01*
G01X8443Y25565D01*
G01X8427Y25533D01*
G01X8421Y25517D01*
G01X8415Y25500D01*
G01X8410Y25484D01*
G01X8405Y25467D01*
G01X8401Y25449D01*
G01X8397Y25415D01*
G01X8395Y25397D01*
G01X8395Y25379D01*
G01X8396Y25360D01*
G01X8397Y25340D01*
G01X8403Y25300D01*
G01X8408Y25281D01*
G01X8420Y25243D01*
G01X8422Y25236D01*
G01X8423Y25229D01*
G01X8422Y25223D01*
G01X8421Y25216D01*
G01X8419Y25211D01*
G01X8415Y25205D01*
G01X8411Y25200D01*
G01X6280Y23069D01*
G01X6274Y23060D01*
G01X6268Y23052D01*
G01X6258Y23034D01*
G01X6252Y23014D01*
G01X6250Y23004D01*
G01X6249Y22994D01*
G01X6248Y22983D01*
G01X6248Y21424D01*
G01X6247Y21419D01*
G01X6245Y21413D01*
G01X6242Y21408D01*
G01X6239Y21404D01*
G01X6235Y21400D01*
G01X6230Y21396D01*
G01X6220Y21392D01*
G01X6214Y21390D01*
G01X6208Y21390D01*
G01X6202Y21391D01*
G01X6195Y21392D01*
G01X6189Y21395D01*
G01X6179Y21403D01*
G01X6166Y21417D01*
G01X6152Y21431D01*
G01X6138Y21444D01*
G01X6123Y21456D01*
G01X6107Y21468D01*
G01X6092Y21479D01*
G01X6075Y21489D01*
G01X6059Y21499D01*
G01X6042Y21507D01*
G01X6042Y21302D01*
G01X6209Y21302D01*
G01X6214Y21301D01*
G01X6220Y21300D01*
G01X6225Y21298D01*
G01X6235Y21292D01*
G01X6239Y21288D01*
G01X6245Y21278D01*
G01X6247Y21273D01*
G01X6248Y21267D01*
G01X6248Y20932D01*
G01X6247Y20926D01*
G01X6245Y20921D01*
G01X6239Y20911D01*
G01X6235Y20907D01*
G01X6225Y20901D01*
G01X6220Y20899D01*
G01X6214Y20898D01*
G01X6209Y20897D01*
G01X6042Y20897D01*
G01X6042Y20692D01*
G01X6059Y20700D01*
G01X6075Y20710D01*
G01X6092Y20720D01*
G01X6107Y20731D01*
G01X6123Y20743D01*
G01X6138Y20755D01*
G01X6152Y20768D01*
G01X6166Y20782D01*
G01X6179Y20796D01*
G01X6189Y20804D01*
G01X6195Y20807D01*
G01X6209Y20809D01*
G01X6214Y20809D01*
G01X6220Y20807D01*
G01X6230Y20803D01*
G01X6235Y20799D01*
G01X6239Y20795D01*
G01X6242Y20791D01*
G01X6245Y20786D01*
G01X6247Y20780D01*
G01X6248Y20775D01*
G01X6248Y19288D01*
G01X6247Y19282D01*
G01X6245Y19277D01*
G01X6239Y19267D01*
G01X6235Y19263D01*
G01X6225Y19257D01*
G01X6220Y19255D01*
G01X6214Y19254D01*
G01X6209Y19253D01*
G01X6173Y19253D01*
G01X6164Y19252D01*
G01X6155Y19250D01*
G01X6146Y19247D01*
G01X6137Y19243D01*
G01X6129Y19238D01*
G01X6122Y19233D01*
G01X6114Y19227D01*
G01X6108Y19221D01*
G01X6102Y19213D01*
G01X6097Y19206D01*
G01X6092Y19198D01*
G01X6088Y19189D01*
G01X6085Y19180D01*
G01X6083Y19171D01*
G01X6082Y19162D01*
G01X6081Y19152D01*
G01X6082Y18286D01*
G01X6081Y18286D01*
G01X6083Y18268D01*
G01X6085Y18259D01*
G01X6088Y18250D01*
G01X6092Y18241D01*
G01X6097Y18233D01*
G01X6102Y18226D01*
G01X6108Y18218D01*
G01X6114Y18212D01*
G01X6122Y18206D01*
G01X6129Y18201D01*
G01X6137Y18196D01*
G01X6146Y18192D01*
G01X6155Y18189D01*
G01X6164Y18187D01*
G01X6182Y18185D01*
G01X6577Y18185D01*
G01X6595Y18187D01*
G01X6604Y18189D01*
G01X6613Y18192D01*
G01X6622Y18196D01*
G01X6630Y18201D01*
G01X6637Y18206D01*
G01X6645Y18212D01*
G01X6651Y18218D01*
G01X6657Y18226D01*
G01X6662Y18233D01*
G01X6667Y18241D01*
G01X6671Y18250D01*
G01X6674Y18259D01*
G01X6676Y18268D01*
G01X6678Y18286D01*
G01X6678Y19152D01*
G01X6677Y19162D01*
G01X6676Y19171D01*
G01X6674Y19180D01*
G01X6671Y19189D01*
G01X6667Y19198D01*
G01X6662Y19206D01*
G01X6657Y19213D01*
G01X6651Y19221D01*
G01X6645Y19227D01*
G01X6637Y19233D01*
G01X6630Y19238D01*
G01X6622Y19243D01*
G01X6613Y19247D01*
G01X6604Y19250D01*
G01X6595Y19252D01*
G01X6586Y19253D01*
G01X6551Y19253D01*
G01X6539Y19255D01*
G01X6534Y19257D01*
G01X6524Y19263D01*
G01X6520Y19267D01*
G01X6514Y19277D01*
G01X6512Y19282D01*
G01X6511Y19288D01*
G01X6511Y22919D01*
G01X6512Y22925D01*
G01X6515Y22931D01*
G01X6518Y22936D01*
G01X6522Y22941D01*
G01X8596Y25015D01*
G01X8601Y25019D01*
G01X8607Y25023D01*
G01X8612Y25025D01*
G01X8619Y25026D01*
G01X8625Y25027D01*
G01X8632Y25026D01*
G01X8639Y25024D01*
G01X8677Y25012D01*
G01X8696Y25007D01*
G01X8736Y25001D01*
G01X8776Y24999D01*
G01X8793Y24999D01*
G01X8811Y25001D01*
G01X8845Y25005D01*
G01X8863Y25009D01*
G01X8880Y25014D01*
G01X8896Y25019D01*
G01X8913Y25025D01*
G01X8929Y25031D01*
G01X8961Y25047D01*
G01X8976Y25056D01*
G01X8991Y25066D01*
G01X9005Y25076D01*
G01X9019Y25087D01*
G01X9032Y25098D01*
G01X9045Y25110D01*
G01X9057Y25123D01*
G01X9068Y25136D01*
G01X9079Y25150D01*
G01X9089Y25164D01*
G01X9099Y25179D01*
G01X9108Y25194D01*
G01X9124Y25226D01*
G01X9130Y25242D01*
G01X9136Y25259D01*
G01X9141Y25275D01*
G01X9146Y25292D01*
G01X9150Y25310D01*
G01X9154Y25344D01*
G01X9156Y25362D01*
G01X9156Y25397D01*
G01X9154Y25415D01*
G01X9150Y25449D01*
G01X9146Y25467D01*
G01X9141Y25484D01*
G01X9136Y25500D01*
G01X9130Y25517D01*
G01X9124Y25533D01*
G01X9108Y25565D01*
G01X9099Y25580D01*
G01X9089Y25595D01*
G01X9079Y25609D01*
G01X9068Y25623D01*
G01X9057Y25636D01*
G01X9045Y25649D01*
G01X9032Y25661D01*
G01X9019Y25672D01*
G01X9005Y25683D01*
G01X8991Y25693D01*
G01X8976Y25703D01*
G01X8961Y25712D01*
G01X8929Y25728D01*
G01X8913Y25734D01*
G01X8896Y25740D01*
G01X8880Y25745D01*
G01X8863Y25750D01*
G01X8845Y25754D01*
G01X8811Y25758D01*
G01X8793Y25760D01*
G37*
G36*
G01X2655Y33265D02*
G01X2614Y33265D01*
G01X2593Y33264D01*
G01X2573Y33262D01*
G01X2552Y33259D01*
G01X2512Y33251D01*
G01X2492Y33246D01*
G01X2472Y33240D01*
G01X2452Y33233D01*
G01X2414Y33217D01*
G01X2396Y33208D01*
G01X2377Y33198D01*
G01X2360Y33188D01*
G01X2342Y33177D01*
G01X2325Y33165D01*
G01X2309Y33153D01*
G01X2293Y33139D01*
G01X2277Y33126D01*
G01X2263Y33111D01*
G01X2248Y33097D01*
G01X2235Y33081D01*
G01X2221Y33065D01*
G01X2209Y33049D01*
G01X2197Y33032D01*
G01X2186Y33014D01*
G01X2176Y32997D01*
G01X2166Y32978D01*
G01X2157Y32960D01*
G01X2141Y32922D01*
G01X2134Y32902D01*
G01X2128Y32882D01*
G01X2123Y32862D01*
G01X2115Y32822D01*
G01X2112Y32801D01*
G01X2110Y32781D01*
G01X2109Y32760D01*
G01X2109Y32719D01*
G01X2110Y32698D01*
G01X2112Y32678D01*
G01X2115Y32657D01*
G01X2123Y32617D01*
G01X2128Y32597D01*
G01X2134Y32577D01*
G01X2141Y32557D01*
G01X2157Y32519D01*
G01X2166Y32501D01*
G01X2176Y32482D01*
G01X2186Y32465D01*
G01X2197Y32447D01*
G01X2209Y32430D01*
G01X2221Y32414D01*
G01X2235Y32398D01*
G01X2248Y32382D01*
G01X2263Y32368D01*
G01X2277Y32353D01*
G01X2293Y32340D01*
G01X2309Y32326D01*
G01X2325Y32314D01*
G01X2342Y32302D01*
G01X2360Y32291D01*
G01X2377Y32281D01*
G01X2396Y32271D01*
G01X2414Y32262D01*
G01X2452Y32246D01*
G01X2472Y32239D01*
G01X2492Y32233D01*
G01X2512Y32228D01*
G01X2552Y32220D01*
G01X2573Y32217D01*
G01X2593Y32215D01*
G01X2635Y32213D01*
G01X2655Y32214D01*
G01X2676Y32215D01*
G01X2697Y32217D01*
G01X2718Y32220D01*
G01X2739Y32224D01*
G01X2759Y32228D01*
G01X2799Y32240D01*
G01X2819Y32247D01*
G01X2839Y32255D01*
G01X2858Y32263D01*
G01X2877Y32273D01*
G01X2889Y32277D01*
G01X2901Y32277D01*
G01X2913Y32273D01*
G01X2919Y32269D01*
G01X2923Y32265D01*
G01X4319Y30870D01*
G01X4323Y30865D01*
G01X4326Y30860D01*
G01X4329Y30854D01*
G01X4331Y30842D01*
G01X4330Y30537D01*
G01X4330Y30531D01*
G01X4329Y30525D01*
G01X4326Y30520D01*
G01X4323Y30514D01*
G01X4315Y30506D01*
G01X4310Y30502D01*
G01X4304Y30500D01*
G01X4287Y30493D01*
G01X4269Y30485D01*
G01X4252Y30477D01*
G01X4235Y30468D01*
G01X4219Y30458D01*
G01X4187Y30436D01*
G01X4172Y30424D01*
G01X4158Y30412D01*
G01X4144Y30399D01*
G01X4130Y30385D01*
G01X4118Y30371D01*
G01X4105Y30356D01*
G01X4094Y30341D01*
G01X4083Y30325D01*
G01X4073Y30309D01*
G01X4063Y30292D01*
G01X4054Y30276D01*
G01X4046Y30258D01*
G01X4039Y30241D01*
G01X4032Y30223D01*
G01X4026Y30205D01*
G01X4016Y30167D01*
G01X4013Y30149D01*
G01X4010Y30130D01*
G01X4008Y30111D01*
G01X4006Y30073D01*
G01X4006Y29206D01*
G01X4008Y29168D01*
G01X4010Y29149D01*
G01X4013Y29129D01*
G01X4017Y29111D01*
G01X4021Y29092D01*
G01X4026Y29073D01*
G01X4032Y29055D01*
G01X4039Y29037D01*
G01X4055Y29001D01*
G01X4064Y28984D01*
G01X4074Y28968D01*
G01X4084Y28951D01*
G01X4096Y28936D01*
G01X4107Y28920D01*
G01X4120Y28906D01*
G01X4133Y28891D01*
G01X4161Y28865D01*
G01X4176Y28852D01*
G01X4191Y28840D01*
G01X4207Y28829D01*
G01X4223Y28819D01*
G01X4240Y28809D01*
G01X4257Y28800D01*
G01X4274Y28792D01*
G01X4292Y28784D01*
G01X4310Y28777D01*
G01X4328Y28771D01*
G01X4366Y28761D01*
G01X4404Y28755D01*
G01X4423Y28753D01*
G01X4442Y28752D01*
G01X4462Y28751D01*
G01X4500Y28753D01*
G01X4520Y28755D01*
G01X4558Y28761D01*
G01X4576Y28766D01*
G01X4595Y28771D01*
G01X4613Y28777D01*
G01X4631Y28784D01*
G01X4667Y28800D01*
G01X4684Y28809D01*
G01X4700Y28819D01*
G01X4717Y28829D01*
G01X4732Y28840D01*
G01X4748Y28852D01*
G01X4763Y28865D01*
G01X4777Y28878D01*
G01X4790Y28891D01*
G01X4804Y28906D01*
G01X4816Y28920D01*
G01X4828Y28936D01*
G01X4839Y28951D01*
G01X4849Y28968D01*
G01X4859Y28984D01*
G01X4868Y29001D01*
G01X4877Y29019D01*
G01X4891Y29055D01*
G01X4897Y29073D01*
G01X4907Y29111D01*
G01X4910Y29129D01*
G01X4913Y29149D01*
G01X4917Y29187D01*
G01X4917Y30092D01*
G01X4911Y30149D01*
G01X4907Y30168D01*
G01X4903Y30186D01*
G01X4897Y30205D01*
G01X4892Y30223D01*
G01X4885Y30241D01*
G01X4877Y30258D01*
G01X4869Y30276D01*
G01X4860Y30293D01*
G01X4851Y30309D01*
G01X4840Y30325D01*
G01X4830Y30341D01*
G01X4806Y30371D01*
G01X4793Y30385D01*
G01X4779Y30399D01*
G01X4765Y30412D01*
G01X4751Y30424D01*
G01X4736Y30436D01*
G01X4704Y30458D01*
G01X4688Y30468D01*
G01X4671Y30477D01*
G01X4637Y30493D01*
G01X4619Y30500D01*
G01X4613Y30503D01*
G01X4608Y30506D01*
G01X4604Y30510D01*
G01X4600Y30515D01*
G01X4597Y30520D01*
G01X4594Y30526D01*
G01X4593Y30531D01*
G01X4593Y30913D01*
G01X4591Y30933D01*
G01X4589Y30943D01*
G01X4583Y30963D01*
G01X4573Y30981D01*
G01X4567Y30989D01*
G01X4561Y30998D01*
G01X4554Y31005D01*
G01X3109Y32451D01*
G01X3105Y32455D01*
G01X3101Y32461D01*
G01X3097Y32473D01*
G01X3097Y32485D01*
G01X3101Y32497D01*
G01X3111Y32516D01*
G01X3119Y32535D01*
G01X3127Y32555D01*
G01X3134Y32575D01*
G01X3146Y32615D01*
G01X3150Y32635D01*
G01X3154Y32656D01*
G01X3157Y32677D01*
G01X3159Y32698D01*
G01X3160Y32719D01*
G01X3161Y32739D01*
G01X3159Y32781D01*
G01X3157Y32801D01*
G01X3154Y32822D01*
G01X3146Y32862D01*
G01X3141Y32882D01*
G01X3135Y32902D01*
G01X3128Y32922D01*
G01X3112Y32960D01*
G01X3103Y32978D01*
G01X3093Y32997D01*
G01X3083Y33014D01*
G01X3072Y33032D01*
G01X3060Y33049D01*
G01X3048Y33065D01*
G01X3034Y33081D01*
G01X3021Y33097D01*
G01X3006Y33111D01*
G01X2992Y33126D01*
G01X2976Y33139D01*
G01X2960Y33153D01*
G01X2944Y33165D01*
G01X2927Y33177D01*
G01X2909Y33188D01*
G01X2892Y33198D01*
G01X2873Y33208D01*
G01X2855Y33217D01*
G01X2817Y33233D01*
G01X2797Y33240D01*
G01X2777Y33246D01*
G01X2757Y33251D01*
G01X2717Y33259D01*
G01X2696Y33262D01*
G01X2676Y33264D01*
G01X2655Y33265D01*
G37*
G36*
G01X12878Y21553D02*
G01X12840Y21555D01*
G01X12820Y21554D01*
G01X12801Y21553D01*
G01X12782Y21551D01*
G01X12744Y21545D01*
G01X12706Y21535D01*
G01X12688Y21529D01*
G01X12670Y21522D01*
G01X12652Y21514D01*
G01X12635Y21506D01*
G01X12617Y21497D01*
G01X12585Y21477D01*
G01X12569Y21466D01*
G01X12553Y21454D01*
G01X12539Y21441D01*
G01X12524Y21428D01*
G01X12511Y21415D01*
G01X12498Y21400D01*
G01X12485Y21386D01*
G01X12473Y21370D01*
G01X12462Y21354D01*
G01X12442Y21322D01*
G01X12433Y21304D01*
G01X12425Y21287D01*
G01X12417Y21269D01*
G01X12410Y21251D01*
G01X12404Y21233D01*
G01X12394Y21195D01*
G01X12388Y21157D01*
G01X12386Y21138D01*
G01X12384Y21100D01*
G01X12386Y21060D01*
G01X12388Y21041D01*
G01X12391Y21021D01*
G01X12399Y20983D01*
G01X12411Y20945D01*
G01X12418Y20927D01*
G01X12426Y20908D01*
G01X12428Y20903D01*
G01X12429Y20897D01*
G01X12430Y20892D01*
G01X12429Y20885D01*
G01X12428Y20879D01*
G01X12426Y20874D01*
G01X12422Y20868D01*
G01X12418Y20863D01*
G01X10951Y19396D01*
G01X10946Y19392D01*
G01X10941Y19389D01*
G01X10935Y19386D01*
G01X10923Y19384D01*
G01X10309Y19384D01*
G01X10299Y19383D01*
G01X10289Y19381D01*
G01X10269Y19375D01*
G01X10251Y19365D01*
G01X10243Y19359D01*
G01X10234Y19353D01*
G01X10220Y19339D01*
G01X10214Y19331D01*
G01X10208Y19322D01*
G01X10198Y19304D01*
G01X10192Y19284D01*
G01X10190Y19278D01*
G01X10188Y19273D01*
G01X10184Y19268D01*
G01X10176Y19260D01*
G01X10170Y19257D01*
G01X10165Y19255D01*
G01X10153Y19253D01*
G01X10113Y19253D01*
G01X10104Y19252D01*
G01X10095Y19250D01*
G01X10086Y19247D01*
G01X10077Y19243D01*
G01X10069Y19238D01*
G01X10062Y19233D01*
G01X10054Y19227D01*
G01X10048Y19221D01*
G01X10042Y19213D01*
G01X10037Y19206D01*
G01X10032Y19198D01*
G01X10028Y19189D01*
G01X10025Y19180D01*
G01X10023Y19171D01*
G01X10022Y19162D01*
G01X10022Y18277D01*
G01X10023Y18268D01*
G01X10025Y18259D01*
G01X10028Y18250D01*
G01X10032Y18241D01*
G01X10037Y18233D01*
G01X10042Y18226D01*
G01X10048Y18218D01*
G01X10054Y18212D01*
G01X10062Y18206D01*
G01X10069Y18201D01*
G01X10077Y18196D01*
G01X10086Y18192D01*
G01X10095Y18189D01*
G01X10104Y18187D01*
G01X10113Y18186D01*
G01X10123Y18185D01*
G01X10517Y18185D01*
G01X10535Y18187D01*
G01X10544Y18189D01*
G01X10553Y18192D01*
G01X10562Y18196D01*
G01X10570Y18201D01*
G01X10577Y18206D01*
G01X10585Y18212D01*
G01X10591Y18218D01*
G01X10597Y18226D01*
G01X10602Y18233D01*
G01X10607Y18241D01*
G01X10611Y18250D01*
G01X10614Y18259D01*
G01X10616Y18268D01*
G01X10618Y18286D01*
G01X10618Y19088D01*
G01X10619Y19094D01*
G01X10621Y19099D01*
G01X10627Y19109D01*
G01X10631Y19113D01*
G01X10641Y19119D01*
G01X10646Y19121D01*
G01X10652Y19122D01*
G01X10657Y19123D01*
G01X11004Y19123D01*
G01X11014Y19124D01*
G01X11024Y19126D01*
G01X11044Y19132D01*
G01X11062Y19142D01*
G01X11070Y19148D01*
G01X11079Y19154D01*
G01X12603Y20678D01*
G01X12608Y20682D01*
G01X12614Y20686D01*
G01X12619Y20688D01*
G01X12625Y20689D01*
G01X12632Y20690D01*
G01X12637Y20689D01*
G01X12643Y20688D01*
G01X12648Y20686D01*
G01X12667Y20678D01*
G01X12685Y20671D01*
G01X12723Y20659D01*
G01X12761Y20651D01*
G01X12781Y20648D01*
G01X12800Y20646D01*
G01X12840Y20644D01*
G01X12878Y20646D01*
G01X12897Y20648D01*
G01X12935Y20654D01*
G01X12973Y20664D01*
G01X12991Y20670D01*
G01X13009Y20677D01*
G01X13027Y20685D01*
G01X13044Y20693D01*
G01X13062Y20702D01*
G01X13094Y20722D01*
G01X13110Y20733D01*
G01X13126Y20745D01*
G01X13140Y20758D01*
G01X13155Y20771D01*
G01X13168Y20784D01*
G01X13181Y20799D01*
G01X13194Y20813D01*
G01X13206Y20829D01*
G01X13217Y20845D01*
G01X13237Y20877D01*
G01X13246Y20895D01*
G01X13254Y20912D01*
G01X13262Y20930D01*
G01X13269Y20948D01*
G01X13275Y20966D01*
G01X13285Y21004D01*
G01X13291Y21042D01*
G01X13293Y21061D01*
G01X13294Y21080D01*
G01X13295Y21100D01*
G01X13293Y21138D01*
G01X13291Y21157D01*
G01X13285Y21195D01*
G01X13275Y21233D01*
G01X13269Y21251D01*
G01X13262Y21269D01*
G01X13254Y21287D01*
G01X13246Y21304D01*
G01X13237Y21322D01*
G01X13217Y21354D01*
G01X13206Y21370D01*
G01X13194Y21386D01*
G01X13181Y21400D01*
G01X13168Y21415D01*
G01X13155Y21428D01*
G01X13140Y21441D01*
G01X13126Y21454D01*
G01X13110Y21466D01*
G01X13094Y21477D01*
G01X13062Y21497D01*
G01X13044Y21506D01*
G01X13027Y21514D01*
G01X13009Y21522D01*
G01X12991Y21529D01*
G01X12973Y21535D01*
G01X12935Y21545D01*
G01X12897Y21551D01*
G01X12878Y21553D01*
G37*
G36*
G01X18813Y22960D02*
G01X18778Y22960D01*
G01X18760Y22958D01*
G01X18726Y22954D01*
G01X18708Y22950D01*
G01X18691Y22945D01*
G01X18675Y22940D01*
G01X18658Y22934D01*
G01X18642Y22928D01*
G01X18610Y22912D01*
G01X18595Y22903D01*
G01X18580Y22893D01*
G01X18566Y22883D01*
G01X18552Y22872D01*
G01X18539Y22861D01*
G01X18526Y22849D01*
G01X18514Y22836D01*
G01X18503Y22823D01*
G01X18492Y22809D01*
G01X18482Y22795D01*
G01X18472Y22780D01*
G01X18463Y22765D01*
G01X18447Y22733D01*
G01X18441Y22717D01*
G01X18435Y22700D01*
G01X18430Y22684D01*
G01X18425Y22667D01*
G01X18421Y22649D01*
G01X18417Y22615D01*
G01X18415Y22597D01*
G01X18415Y22562D01*
G01X18417Y22544D01*
G01X18421Y22510D01*
G01X18429Y22476D01*
G01X18441Y22442D01*
G01X18447Y22426D01*
G01X18455Y22410D01*
G01X18463Y22395D01*
G01X18481Y22365D01*
G01X18491Y22351D01*
G01X18502Y22337D01*
G01X18526Y22311D01*
G01X18552Y22287D01*
G01X18565Y22276D01*
G01X18580Y22266D01*
G01X18594Y22257D01*
G01X18609Y22248D01*
G01X18625Y22239D01*
G01X18641Y22232D01*
G01X18646Y22229D01*
G01X18650Y22226D01*
G01X18655Y22222D01*
G01X18661Y22212D01*
G01X18663Y22207D01*
G01X18665Y22195D01*
G01X18664Y18053D01*
G01X18666Y18033D01*
G01X18668Y18023D01*
G01X18674Y18003D01*
G01X18684Y17985D01*
G01X18690Y17977D01*
G01X18696Y17968D01*
G01X19006Y17658D01*
G01X19010Y17653D01*
G01X19013Y17648D01*
G01X19016Y17642D01*
G01X19017Y17636D01*
G01X19018Y17629D01*
G01X19017Y17623D01*
G01X19016Y17618D01*
G01X19014Y17612D01*
G01X19005Y17594D01*
G01X18998Y17575D01*
G01X18991Y17557D01*
G01X18985Y17537D01*
G01X18979Y17518D01*
G01X18975Y17499D01*
G01X18971Y17479D01*
G01X18968Y17459D01*
G01X18966Y17439D01*
G01X18965Y17419D01*
G01X18965Y17379D01*
G01X18966Y17359D01*
G01X18968Y17340D01*
G01X18971Y17320D01*
G01X18979Y17280D01*
G01X18991Y17242D01*
G01X18998Y17223D01*
G01X19005Y17205D01*
G01X19023Y17169D01*
G01X19033Y17151D01*
G01X19044Y17134D01*
G01X19055Y17118D01*
G01X19067Y17102D01*
G01X19080Y17086D01*
G01X19093Y17071D01*
G01X19121Y17043D01*
G01X19136Y17030D01*
G01X19152Y17017D01*
G01X19168Y17005D01*
G01X19184Y16994D01*
G01X19201Y16983D01*
G01X19219Y16973D01*
G01X19255Y16955D01*
G01X19273Y16948D01*
G01X19292Y16941D01*
G01X19330Y16929D01*
G01X19370Y16921D01*
G01X19390Y16918D01*
G01X19409Y16916D01*
G01X19429Y16915D01*
G01X19470Y16915D01*
G01X19490Y16916D01*
G01X19509Y16918D01*
G01X19529Y16921D01*
G01X19569Y16929D01*
G01X19607Y16941D01*
G01X19626Y16948D01*
G01X19644Y16955D01*
G01X19680Y16973D01*
G01X19698Y16983D01*
G01X19715Y16994D01*
G01X19731Y17005D01*
G01X19747Y17017D01*
G01X19763Y17030D01*
G01X19778Y17043D01*
G01X19806Y17071D01*
G01X19819Y17086D01*
G01X19832Y17102D01*
G01X19844Y17118D01*
G01X19855Y17134D01*
G01X19866Y17151D01*
G01X19876Y17169D01*
G01X19894Y17205D01*
G01X19901Y17223D01*
G01X19908Y17242D01*
G01X19920Y17280D01*
G01X19928Y17320D01*
G01X19931Y17340D01*
G01X19933Y17359D01*
G01X19934Y17379D01*
G01X19934Y17420D01*
G01X19933Y17440D01*
G01X19931Y17459D01*
G01X19928Y17479D01*
G01X19920Y17519D01*
G01X19908Y17557D01*
G01X19901Y17576D01*
G01X19894Y17594D01*
G01X19876Y17630D01*
G01X19866Y17648D01*
G01X19855Y17665D01*
G01X19844Y17681D01*
G01X19832Y17697D01*
G01X19819Y17713D01*
G01X19806Y17728D01*
G01X19778Y17756D01*
G01X19763Y17769D01*
G01X19747Y17782D01*
G01X19731Y17794D01*
G01X19715Y17805D01*
G01X19698Y17816D01*
G01X19680Y17826D01*
G01X19644Y17844D01*
G01X19626Y17851D01*
G01X19607Y17858D01*
G01X19569Y17870D01*
G01X19529Y17878D01*
G01X19509Y17881D01*
G01X19490Y17883D01*
G01X19470Y17884D01*
G01X19430Y17884D01*
G01X19410Y17883D01*
G01X19390Y17881D01*
G01X19370Y17878D01*
G01X19350Y17874D01*
G01X19331Y17870D01*
G01X19312Y17864D01*
G01X19292Y17858D01*
G01X19274Y17851D01*
G01X19255Y17844D01*
G01X19237Y17835D01*
G01X19231Y17833D01*
G01X19226Y17832D01*
G01X19220Y17831D01*
G01X19213Y17832D01*
G01X19207Y17833D01*
G01X19201Y17836D01*
G01X19196Y17839D01*
G01X19191Y17843D01*
G01X18938Y18096D01*
G01X18934Y18101D01*
G01X18931Y18106D01*
G01X18928Y18112D01*
G01X18927Y18118D01*
G01X18927Y22201D01*
G01X18928Y22207D01*
G01X18930Y22212D01*
G01X18936Y22222D01*
G01X18941Y22226D01*
G01X18945Y22229D01*
G01X18950Y22232D01*
G01X18966Y22239D01*
G01X18982Y22248D01*
G01X18997Y22257D01*
G01X19011Y22266D01*
G01X19026Y22276D01*
G01X19039Y22287D01*
G01X19065Y22311D01*
G01X19089Y22337D01*
G01X19100Y22351D01*
G01X19110Y22365D01*
G01X19128Y22395D01*
G01X19136Y22410D01*
G01X19144Y22426D01*
G01X19150Y22442D01*
G01X19162Y22476D01*
G01X19170Y22510D01*
G01X19174Y22544D01*
G01X19176Y22562D01*
G01X19176Y22597D01*
G01X19174Y22615D01*
G01X19170Y22649D01*
G01X19166Y22667D01*
G01X19161Y22684D01*
G01X19156Y22700D01*
G01X19150Y22717D01*
G01X19144Y22733D01*
G01X19128Y22765D01*
G01X19119Y22780D01*
G01X19109Y22795D01*
G01X19099Y22809D01*
G01X19088Y22823D01*
G01X19077Y22836D01*
G01X19065Y22849D01*
G01X19052Y22861D01*
G01X19039Y22872D01*
G01X19025Y22883D01*
G01X19011Y22893D01*
G01X18996Y22903D01*
G01X18981Y22912D01*
G01X18949Y22928D01*
G01X18933Y22934D01*
G01X18916Y22940D01*
G01X18900Y22945D01*
G01X18883Y22950D01*
G01X18865Y22954D01*
G01X18831Y22958D01*
G01X18813Y22960D01*
G37*
G36*
G01X21861Y22960D02*
G01X21826Y22960D01*
G01X21808Y22958D01*
G01X21774Y22954D01*
G01X21756Y22950D01*
G01X21739Y22945D01*
G01X21723Y22940D01*
G01X21706Y22934D01*
G01X21690Y22928D01*
G01X21658Y22912D01*
G01X21643Y22903D01*
G01X21628Y22893D01*
G01X21614Y22883D01*
G01X21600Y22872D01*
G01X21587Y22861D01*
G01X21574Y22849D01*
G01X21562Y22836D01*
G01X21551Y22823D01*
G01X21540Y22809D01*
G01X21530Y22795D01*
G01X21520Y22780D01*
G01X21511Y22765D01*
G01X21495Y22733D01*
G01X21489Y22717D01*
G01X21483Y22700D01*
G01X21478Y22684D01*
G01X21473Y22667D01*
G01X21469Y22649D01*
G01X21465Y22615D01*
G01X21463Y22597D01*
G01X21463Y22580D01*
G01X21465Y22538D01*
G01X21468Y22517D01*
G01X21469Y22511D01*
G01X21468Y22504D01*
G01X21467Y22498D01*
G01X21464Y22492D01*
G01X21461Y22487D01*
G01X21457Y22482D01*
G01X20033Y21059D01*
G01X20029Y21055D01*
G01X20023Y21051D01*
G01X20011Y21047D01*
G01X20005Y21047D01*
G01X19997Y21048D01*
G01X19989Y21050D01*
G01X19971Y21058D01*
G01X19953Y21064D01*
G01X19934Y21070D01*
G01X19916Y21075D01*
G01X19897Y21078D01*
G01X19877Y21082D01*
G01X19858Y21084D01*
G01X19839Y21085D01*
G01X19801Y21085D01*
G01X19782Y21084D01*
G01X19764Y21082D01*
G01X19746Y21079D01*
G01X19727Y21075D01*
G01X19709Y21071D01*
G01X19691Y21066D01*
G01X19674Y21060D01*
G01X19656Y21053D01*
G01X19639Y21046D01*
G01X19591Y21019D01*
G01X19575Y21008D01*
G01X19560Y20997D01*
G01X19546Y20986D01*
G01X19532Y20974D01*
G01X19518Y20961D01*
G01X19505Y20947D01*
G01X19493Y20933D01*
G01X19482Y20919D01*
G01X19471Y20904D01*
G01X19460Y20888D01*
G01X19433Y20840D01*
G01X19426Y20823D01*
G01X19419Y20805D01*
G01X19413Y20788D01*
G01X19408Y20770D01*
G01X19404Y20752D01*
G01X19400Y20733D01*
G01X19397Y20715D01*
G01X19395Y20697D01*
G01X19394Y20678D01*
G01X19394Y20641D01*
G01X19395Y20622D01*
G01X19397Y20604D01*
G01X19400Y20586D01*
G01X19404Y20567D01*
G01X19408Y20549D01*
G01X19413Y20531D01*
G01X19419Y20514D01*
G01X19426Y20496D01*
G01X19433Y20479D01*
G01X19460Y20431D01*
G01X19471Y20415D01*
G01X19482Y20400D01*
G01X19493Y20386D01*
G01X19505Y20372D01*
G01X19518Y20358D01*
G01X19532Y20345D01*
G01X19546Y20333D01*
G01X19560Y20322D01*
G01X19575Y20311D01*
G01X19591Y20300D01*
G01X19639Y20273D01*
G01X19656Y20266D01*
G01X19674Y20259D01*
G01X19691Y20253D01*
G01X19709Y20248D01*
G01X19727Y20244D01*
G01X19746Y20240D01*
G01X19764Y20237D01*
G01X19782Y20235D01*
G01X19801Y20234D01*
G01X19819Y20233D01*
G01X19857Y20235D01*
G01X19875Y20237D01*
G01X19893Y20240D01*
G01X19912Y20244D01*
G01X19930Y20248D01*
G01X19948Y20253D01*
G01X19965Y20259D01*
G01X19983Y20266D01*
G01X20000Y20273D01*
G01X20048Y20300D01*
G01X20064Y20311D01*
G01X20079Y20322D01*
G01X20093Y20333D01*
G01X20107Y20345D01*
G01X20121Y20358D01*
G01X20134Y20372D01*
G01X20146Y20386D01*
G01X20157Y20400D01*
G01X20168Y20415D01*
G01X20179Y20431D01*
G01X20188Y20446D01*
G01X20197Y20463D01*
G01X20206Y20479D01*
G01X20213Y20496D01*
G01X20220Y20514D01*
G01X20226Y20531D01*
G01X20231Y20549D01*
G01X20235Y20567D01*
G01X20239Y20586D01*
G01X20242Y20604D01*
G01X20244Y20622D01*
G01X20245Y20641D01*
G01X20245Y20679D01*
G01X20244Y20698D01*
G01X20242Y20717D01*
G01X20238Y20737D01*
G01X20235Y20756D01*
G01X20230Y20774D01*
G01X20224Y20793D01*
G01X20218Y20811D01*
G01X20210Y20829D01*
G01X20208Y20837D01*
G01X20207Y20845D01*
G01X20207Y20851D01*
G01X20211Y20863D01*
G01X20215Y20869D01*
G01X20219Y20873D01*
G01X21595Y22250D01*
G01X21600Y22254D01*
G01X21605Y22257D01*
G01X21617Y22261D01*
G01X21630Y22261D01*
G01X21638Y22259D01*
G01X21644Y22255D01*
G01X21659Y22247D01*
G01X21675Y22238D01*
G01X21707Y22224D01*
G01X21723Y22219D01*
G01X21740Y22213D01*
G01X21774Y22205D01*
G01X21791Y22203D01*
G01X21809Y22201D01*
G01X21826Y22199D01*
G01X21861Y22199D01*
G01X21879Y22201D01*
G01X21913Y22205D01*
G01X21931Y22209D01*
G01X21948Y22214D01*
G01X21964Y22219D01*
G01X21981Y22225D01*
G01X21997Y22231D01*
G01X22029Y22247D01*
G01X22044Y22256D01*
G01X22059Y22266D01*
G01X22073Y22276D01*
G01X22087Y22287D01*
G01X22100Y22298D01*
G01X22113Y22310D01*
G01X22125Y22323D01*
G01X22136Y22336D01*
G01X22147Y22350D01*
G01X22157Y22364D01*
G01X22167Y22379D01*
G01X22176Y22394D01*
G01X22192Y22426D01*
G01X22198Y22442D01*
G01X22204Y22459D01*
G01X22209Y22475D01*
G01X22214Y22492D01*
G01X22218Y22510D01*
G01X22222Y22544D01*
G01X22224Y22562D01*
G01X22224Y22597D01*
G01X22222Y22615D01*
G01X22218Y22649D01*
G01X22214Y22667D01*
G01X22209Y22684D01*
G01X22204Y22700D01*
G01X22198Y22717D01*
G01X22192Y22733D01*
G01X22176Y22765D01*
G01X22167Y22780D01*
G01X22157Y22795D01*
G01X22147Y22809D01*
G01X22136Y22823D01*
G01X22125Y22836D01*
G01X22113Y22849D01*
G01X22100Y22861D01*
G01X22087Y22872D01*
G01X22073Y22883D01*
G01X22059Y22893D01*
G01X22044Y22903D01*
G01X22029Y22912D01*
G01X21997Y22928D01*
G01X21981Y22934D01*
G01X21964Y22940D01*
G01X21948Y22945D01*
G01X21931Y22950D01*
G01X21913Y22954D01*
G01X21879Y22958D01*
G01X21861Y22960D01*
G37*
G36*
G01X11246Y32025D02*
G01X10972Y32025D01*
G01X10972Y31942D01*
G01X10973Y31932D01*
G01X10979Y31914D01*
G01X10981Y31907D01*
G01X10982Y31899D01*
G01X10981Y31891D01*
G01X10979Y31884D01*
G01X10973Y31866D01*
G01X10972Y31856D01*
G01X10972Y31815D01*
G01X10970Y31803D01*
G01X10968Y31798D01*
G01X10965Y31792D01*
G01X10957Y31784D01*
G01X10952Y31780D01*
G01X10947Y31778D01*
G01X10941Y31776D01*
G01X10921Y31770D01*
G01X10903Y31760D01*
G01X10894Y31754D01*
G01X10886Y31748D01*
G01X10872Y31734D01*
G01X10866Y31725D01*
G01X10860Y31717D01*
G01X10850Y31699D01*
G01X10844Y31679D01*
G01X10842Y31669D01*
G01X10841Y31659D01*
G01X10840Y31648D01*
G01X10840Y30521D01*
G01X10839Y30515D01*
G01X10836Y30509D01*
G01X10833Y30504D01*
G01X10829Y30499D01*
G01X10328Y29999D01*
G01X10324Y29995D01*
G01X10318Y29991D01*
G01X10306Y29987D01*
G01X10294Y29987D01*
G01X10282Y29991D01*
G01X10263Y30001D01*
G01X10244Y30009D01*
G01X10224Y30017D01*
G01X10204Y30024D01*
G01X10164Y30036D01*
G01X10144Y30040D01*
G01X10123Y30044D01*
G01X10102Y30047D01*
G01X10081Y30049D01*
G01X10060Y30050D01*
G01X10040Y30051D01*
G01X9998Y30049D01*
G01X9978Y30047D01*
G01X9957Y30044D01*
G01X9917Y30036D01*
G01X9897Y30031D01*
G01X9877Y30025D01*
G01X9857Y30018D01*
G01X9819Y30002D01*
G01X9801Y29993D01*
G01X9782Y29983D01*
G01X9765Y29973D01*
G01X9747Y29962D01*
G01X9730Y29950D01*
G01X9714Y29938D01*
G01X9698Y29924D01*
G01X9682Y29911D01*
G01X9668Y29896D01*
G01X9653Y29882D01*
G01X9640Y29866D01*
G01X9626Y29850D01*
G01X9614Y29834D01*
G01X9602Y29817D01*
G01X9591Y29799D01*
G01X9581Y29782D01*
G01X9571Y29763D01*
G01X9562Y29745D01*
G01X9546Y29707D01*
G01X9539Y29687D01*
G01X9533Y29667D01*
G01X9528Y29647D01*
G01X9520Y29607D01*
G01X9517Y29586D01*
G01X9515Y29566D01*
G01X9514Y29545D01*
G01X9514Y29504D01*
G01X9515Y29483D01*
G01X9517Y29463D01*
G01X9520Y29442D01*
G01X9528Y29402D01*
G01X9533Y29382D01*
G01X9539Y29362D01*
G01X9546Y29342D01*
G01X9562Y29304D01*
G01X9571Y29286D01*
G01X9581Y29267D01*
G01X9591Y29250D01*
G01X9602Y29232D01*
G01X9614Y29215D01*
G01X9626Y29199D01*
G01X9640Y29183D01*
G01X9653Y29167D01*
G01X9668Y29153D01*
G01X9682Y29138D01*
G01X9698Y29125D01*
G01X9714Y29111D01*
G01X9730Y29099D01*
G01X9747Y29087D01*
G01X9765Y29076D01*
G01X9782Y29066D01*
G01X9801Y29056D01*
G01X9819Y29047D01*
G01X9857Y29031D01*
G01X9877Y29024D01*
G01X9897Y29018D01*
G01X9917Y29013D01*
G01X9957Y29005D01*
G01X9978Y29002D01*
G01X9998Y29000D01*
G01X10040Y28998D01*
G01X10060Y28999D01*
G01X10081Y29000D01*
G01X10101Y29002D01*
G01X10122Y29005D01*
G01X10162Y29013D01*
G01X10182Y29018D01*
G01X10202Y29024D01*
G01X10222Y29031D01*
G01X10260Y29047D01*
G01X10278Y29056D01*
G01X10297Y29066D01*
G01X10314Y29076D01*
G01X10332Y29087D01*
G01X10349Y29099D01*
G01X10365Y29111D01*
G01X10381Y29125D01*
G01X10397Y29138D01*
G01X10411Y29153D01*
G01X10426Y29167D01*
G01X10439Y29183D01*
G01X10453Y29199D01*
G01X10465Y29215D01*
G01X10477Y29232D01*
G01X10488Y29250D01*
G01X10498Y29267D01*
G01X10508Y29286D01*
G01X10517Y29304D01*
G01X10533Y29342D01*
G01X10540Y29362D01*
G01X10546Y29382D01*
G01X10551Y29402D01*
G01X10559Y29442D01*
G01X10562Y29463D01*
G01X10564Y29483D01*
G01X10565Y29504D01*
G01X10565Y29545D01*
G01X10564Y29566D01*
G01X10562Y29587D01*
G01X10559Y29608D01*
G01X10555Y29629D01*
G01X10551Y29649D01*
G01X10539Y29689D01*
G01X10532Y29709D01*
G01X10524Y29729D01*
G01X10516Y29748D01*
G01X10506Y29767D01*
G01X10502Y29779D01*
G01X10502Y29791D01*
G01X10506Y29803D01*
G01X10510Y29809D01*
G01X10514Y29813D01*
G01X11064Y30364D01*
G01X11071Y30371D01*
G01X11077Y30380D01*
G01X11083Y30388D01*
G01X11093Y30406D01*
G01X11099Y30426D01*
G01X11101Y30436D01*
G01X11103Y30456D01*
G01X11103Y31316D01*
G01X11104Y31322D01*
G01X11106Y31327D01*
G01X11112Y31337D01*
G01X11116Y31341D01*
G01X11126Y31347D01*
G01X11131Y31349D01*
G01X11137Y31350D01*
G01X11868Y31350D01*
G01X11886Y31352D01*
G01X11895Y31354D01*
G01X11904Y31357D01*
G01X11913Y31361D01*
G01X11921Y31366D01*
G01X11928Y31371D01*
G01X11936Y31377D01*
G01X11942Y31383D01*
G01X11948Y31391D01*
G01X11953Y31398D01*
G01X11958Y31406D01*
G01X11962Y31415D01*
G01X11965Y31424D01*
G01X11967Y31433D01*
G01X11968Y31442D01*
G01X11969Y31452D01*
G01X11968Y31847D01*
G01X11968Y31856D01*
G01X11967Y31866D01*
G01X11961Y31884D01*
G01X11959Y31891D01*
G01X11958Y31899D01*
G01X11959Y31907D01*
G01X11961Y31914D01*
G01X11967Y31932D01*
G01X11968Y31942D01*
G01X11968Y31952D01*
G01X11969Y32025D01*
G01X11694Y32025D01*
G01X11694Y31988D01*
G01X11692Y31976D01*
G01X11690Y31971D01*
G01X11684Y31961D01*
G01X11680Y31957D01*
G01X11670Y31951D01*
G01X11665Y31949D01*
G01X11659Y31948D01*
G01X11281Y31948D01*
G01X11275Y31949D01*
G01X11270Y31951D01*
G01X11260Y31957D01*
G01X11256Y31961D01*
G01X11250Y31971D01*
G01X11248Y31976D01*
G01X11247Y31982D01*
G01X11246Y31987D01*
G01X11246Y32025D01*
G37*
G36*
G01X17458Y32535D02*
G01X17421Y32535D01*
G01X17402Y32534D01*
G01X17384Y32532D01*
G01X17366Y32529D01*
G01X17347Y32525D01*
G01X17329Y32521D01*
G01X17311Y32516D01*
G01X17294Y32510D01*
G01X17276Y32503D01*
G01X17259Y32496D01*
G01X17211Y32469D01*
G01X17195Y32458D01*
G01X17180Y32447D01*
G01X17166Y32436D01*
G01X17152Y32424D01*
G01X17138Y32411D01*
G01X17125Y32397D01*
G01X17113Y32383D01*
G01X17102Y32369D01*
G01X17091Y32354D01*
G01X17080Y32338D01*
G01X17053Y32290D01*
G01X17046Y32273D01*
G01X17039Y32255D01*
G01X17033Y32238D01*
G01X17028Y32220D01*
G01X17024Y32202D01*
G01X17020Y32183D01*
G01X17017Y32165D01*
G01X17015Y32147D01*
G01X17014Y32128D01*
G01X17014Y32091D01*
G01X17015Y32072D01*
G01X17017Y32053D01*
G01X17020Y32034D01*
G01X17028Y31998D01*
G01X17040Y31962D01*
G01X17047Y31944D01*
G01X17063Y31910D01*
G01X17072Y31894D01*
G01X17082Y31878D01*
G01X17093Y31862D01*
G01X17104Y31847D01*
G01X17116Y31832D01*
G01X17129Y31818D01*
G01X17155Y31792D01*
G01X17185Y31768D01*
G01X17200Y31757D01*
G01X17232Y31737D01*
G01X17283Y31713D01*
G01X17289Y31711D01*
G01X17293Y31707D01*
G01X17298Y31703D01*
G01X17302Y31699D01*
G01X17305Y31693D01*
G01X17307Y31688D01*
G01X17308Y31682D01*
G01X17308Y31676D01*
G01X17309Y30333D01*
G01X17308Y30327D01*
G01X17306Y30320D01*
G01X17304Y30314D01*
G01X17301Y30309D01*
G01X17296Y30304D01*
G01X17291Y30300D01*
G01X17286Y30297D01*
G01X17270Y30289D01*
G01X17254Y30280D01*
G01X17239Y30271D01*
G01X17225Y30260D01*
G01X17210Y30249D01*
G01X17197Y30238D01*
G01X17184Y30226D01*
G01X17171Y30213D01*
G01X17159Y30200D01*
G01X17148Y30186D01*
G01X17138Y30171D01*
G01X17128Y30157D01*
G01X17119Y30141D01*
G01X17110Y30126D01*
G01X17102Y30109D01*
G01X17095Y30093D01*
G01X17089Y30076D01*
G01X17079Y30042D01*
G01X17076Y30024D01*
G01X17073Y30007D01*
G01X17069Y29971D01*
G01X17069Y29936D01*
G01X17071Y29918D01*
G01X17075Y29884D01*
G01X17079Y29866D01*
G01X17084Y29849D01*
G01X17089Y29833D01*
G01X17095Y29816D01*
G01X17101Y29800D01*
G01X17117Y29768D01*
G01X17126Y29753D01*
G01X17136Y29738D01*
G01X17146Y29724D01*
G01X17157Y29710D01*
G01X17168Y29697D01*
G01X17180Y29684D01*
G01X17193Y29672D01*
G01X17206Y29661D01*
G01X17220Y29650D01*
G01X17234Y29640D01*
G01X17249Y29630D01*
G01X17264Y29621D01*
G01X17296Y29605D01*
G01X17312Y29599D01*
G01X17329Y29593D01*
G01X17345Y29588D01*
G01X17362Y29583D01*
G01X17380Y29579D01*
G01X17414Y29575D01*
G01X17432Y29573D01*
G01X17467Y29573D01*
G01X17485Y29575D01*
G01X17519Y29579D01*
G01X17537Y29583D01*
G01X17554Y29588D01*
G01X17570Y29593D01*
G01X17587Y29599D01*
G01X17603Y29605D01*
G01X17635Y29621D01*
G01X17650Y29630D01*
G01X17665Y29640D01*
G01X17679Y29650D01*
G01X17693Y29661D01*
G01X17706Y29672D01*
G01X17719Y29684D01*
G01X17731Y29697D01*
G01X17742Y29710D01*
G01X17753Y29724D01*
G01X17763Y29738D01*
G01X17773Y29753D01*
G01X17782Y29768D01*
G01X17798Y29800D01*
G01X17804Y29816D01*
G01X17810Y29833D01*
G01X17815Y29849D01*
G01X17820Y29866D01*
G01X17824Y29884D01*
G01X17828Y29918D01*
G01X17830Y29936D01*
G01X17830Y29971D01*
G01X17826Y30007D01*
G01X17823Y30025D01*
G01X17819Y30042D01*
G01X17815Y30060D01*
G01X17803Y30094D01*
G01X17789Y30126D01*
G01X17780Y30142D01*
G01X17771Y30157D01*
G01X17761Y30172D01*
G01X17750Y30187D01*
G01X17739Y30201D01*
G01X17727Y30214D01*
G01X17714Y30227D01*
G01X17701Y30239D01*
G01X17673Y30261D01*
G01X17643Y30281D01*
G01X17628Y30290D01*
G01X17612Y30298D01*
G01X17595Y30305D01*
G01X17585Y30311D01*
G01X17581Y30315D01*
G01X17577Y30320D01*
G01X17574Y30325D01*
G01X17572Y30330D01*
G01X17571Y30336D01*
G01X17571Y31682D01*
G01X17572Y31688D01*
G01X17574Y31693D01*
G01X17577Y31699D01*
G01X17581Y31703D01*
G01X17586Y31707D01*
G01X17590Y31711D01*
G01X17596Y31713D01*
G01X17647Y31737D01*
G01X17679Y31757D01*
G01X17694Y31768D01*
G01X17724Y31792D01*
G01X17750Y31818D01*
G01X17763Y31832D01*
G01X17775Y31847D01*
G01X17786Y31862D01*
G01X17797Y31878D01*
G01X17807Y31894D01*
G01X17816Y31910D01*
G01X17832Y31944D01*
G01X17839Y31962D01*
G01X17851Y31998D01*
G01X17859Y32034D01*
G01X17862Y32053D01*
G01X17864Y32072D01*
G01X17865Y32091D01*
G01X17865Y32128D01*
G01X17864Y32147D01*
G01X17862Y32165D01*
G01X17859Y32183D01*
G01X17855Y32202D01*
G01X17851Y32220D01*
G01X17846Y32238D01*
G01X17840Y32255D01*
G01X17833Y32273D01*
G01X17826Y32290D01*
G01X17799Y32338D01*
G01X17788Y32354D01*
G01X17777Y32369D01*
G01X17766Y32383D01*
G01X17754Y32397D01*
G01X17741Y32411D01*
G01X17727Y32424D01*
G01X17713Y32436D01*
G01X17699Y32447D01*
G01X17684Y32458D01*
G01X17668Y32469D01*
G01X17620Y32496D01*
G01X17603Y32503D01*
G01X17585Y32510D01*
G01X17568Y32516D01*
G01X17550Y32521D01*
G01X17532Y32525D01*
G01X17513Y32529D01*
G01X17495Y32532D01*
G01X17477Y32534D01*
G01X17458Y32535D01*
G37*
G36*
G01X3714Y28305D02*
G01X2848Y28305D01*
G01X2828Y28304D01*
G01X2809Y28303D01*
G01X2790Y28301D01*
G01X2752Y28295D01*
G01X2714Y28285D01*
G01X2696Y28279D01*
G01X2678Y28272D01*
G01X2660Y28264D01*
G01X2643Y28256D01*
G01X2625Y28247D01*
G01X2593Y28227D01*
G01X2577Y28216D01*
G01X2561Y28204D01*
G01X2547Y28191D01*
G01X2532Y28178D01*
G01X2519Y28165D01*
G01X2506Y28150D01*
G01X2493Y28136D01*
G01X2481Y28120D01*
G01X2470Y28104D01*
G01X2450Y28072D01*
G01X2441Y28054D01*
G01X2433Y28037D01*
G01X2425Y28019D01*
G01X2418Y28001D01*
G01X2412Y27983D01*
G01X2402Y27945D01*
G01X2396Y27907D01*
G01X2394Y27888D01*
G01X2392Y27850D01*
G01X2393Y27830D01*
G01X2394Y27811D01*
G01X2396Y27792D01*
G01X2402Y27754D01*
G01X2412Y27716D01*
G01X2418Y27698D01*
G01X2425Y27680D01*
G01X2433Y27662D01*
G01X2441Y27645D01*
G01X2450Y27627D01*
G01X2470Y27595D01*
G01X2481Y27579D01*
G01X2493Y27563D01*
G01X2506Y27549D01*
G01X2519Y27534D01*
G01X2532Y27521D01*
G01X2547Y27508D01*
G01X2561Y27495D01*
G01X2577Y27483D01*
G01X2593Y27472D01*
G01X2625Y27452D01*
G01X2643Y27443D01*
G01X2660Y27435D01*
G01X2678Y27427D01*
G01X2696Y27420D01*
G01X2714Y27414D01*
G01X2752Y27404D01*
G01X2790Y27398D01*
G01X2809Y27396D01*
G01X2828Y27395D01*
G01X2848Y27394D01*
G01X3714Y27394D01*
G01X3752Y27396D01*
G01X3772Y27398D01*
G01X3810Y27404D01*
G01X3828Y27409D01*
G01X3847Y27414D01*
G01X3865Y27420D01*
G01X3883Y27427D01*
G01X3919Y27443D01*
G01X3936Y27452D01*
G01X3952Y27462D01*
G01X3969Y27472D01*
G01X3984Y27483D01*
G01X4000Y27495D01*
G01X4014Y27508D01*
G01X4029Y27521D01*
G01X4042Y27534D01*
G01X4055Y27549D01*
G01X4068Y27563D01*
G01X4080Y27579D01*
G01X4091Y27595D01*
G01X4111Y27627D01*
G01X4120Y27645D01*
G01X4129Y27662D01*
G01X4143Y27698D01*
G01X4149Y27716D01*
G01X4159Y27754D01*
G01X4165Y27792D01*
G01X4169Y27830D01*
G01X4169Y27869D01*
G01X4165Y27907D01*
G01X4159Y27945D01*
G01X4149Y27983D01*
G01X4143Y28001D01*
G01X4129Y28037D01*
G01X4120Y28054D01*
G01X4111Y28072D01*
G01X4091Y28104D01*
G01X4080Y28120D01*
G01X4068Y28136D01*
G01X4055Y28150D01*
G01X4042Y28165D01*
G01X4029Y28178D01*
G01X4014Y28191D01*
G01X4000Y28204D01*
G01X3984Y28216D01*
G01X3969Y28227D01*
G01X3952Y28237D01*
G01X3936Y28247D01*
G01X3919Y28256D01*
G01X3883Y28272D01*
G01X3865Y28279D01*
G01X3847Y28285D01*
G01X3828Y28290D01*
G01X3810Y28295D01*
G01X3772Y28301D01*
G01X3752Y28303D01*
G01X3714Y28305D01*
G37*
G36*
G01X10060Y27000D02*
G01X10040Y27001D01*
G01X9998Y26999D01*
G01X9978Y26997D01*
G01X9957Y26994D01*
G01X9917Y26986D01*
G01X9897Y26981D01*
G01X9877Y26975D01*
G01X9857Y26968D01*
G01X9819Y26952D01*
G01X9801Y26943D01*
G01X9782Y26933D01*
G01X9765Y26923D01*
G01X9747Y26912D01*
G01X9730Y26900D01*
G01X9714Y26888D01*
G01X9698Y26874D01*
G01X9682Y26861D01*
G01X9668Y26846D01*
G01X9653Y26832D01*
G01X9640Y26816D01*
G01X9626Y26800D01*
G01X9614Y26784D01*
G01X9602Y26767D01*
G01X9591Y26749D01*
G01X9581Y26732D01*
G01X9571Y26713D01*
G01X9562Y26695D01*
G01X9546Y26657D01*
G01X9539Y26637D01*
G01X9533Y26617D01*
G01X9528Y26597D01*
G01X9520Y26557D01*
G01X9517Y26536D01*
G01X9515Y26516D01*
G01X9514Y26495D01*
G01X9514Y26454D01*
G01X9515Y26433D01*
G01X9517Y26413D01*
G01X9520Y26392D01*
G01X9528Y26352D01*
G01X9533Y26332D01*
G01X9539Y26312D01*
G01X9546Y26292D01*
G01X9562Y26254D01*
G01X9571Y26236D01*
G01X9581Y26217D01*
G01X9591Y26200D01*
G01X9602Y26182D01*
G01X9614Y26165D01*
G01X9626Y26149D01*
G01X9640Y26133D01*
G01X9653Y26117D01*
G01X9668Y26103D01*
G01X9682Y26088D01*
G01X9698Y26075D01*
G01X9714Y26061D01*
G01X9730Y26049D01*
G01X9747Y26037D01*
G01X9765Y26026D01*
G01X9782Y26016D01*
G01X9801Y26006D01*
G01X9819Y25997D01*
G01X9857Y25981D01*
G01X9877Y25974D01*
G01X9897Y25968D01*
G01X9917Y25963D01*
G01X9957Y25955D01*
G01X9978Y25952D01*
G01X9998Y25950D01*
G01X10040Y25948D01*
G01X10060Y25949D01*
G01X10081Y25950D01*
G01X10101Y25952D01*
G01X10122Y25955D01*
G01X10162Y25963D01*
G01X10182Y25968D01*
G01X10202Y25974D01*
G01X10222Y25981D01*
G01X10260Y25997D01*
G01X10278Y26006D01*
G01X10297Y26016D01*
G01X10314Y26026D01*
G01X10332Y26037D01*
G01X10349Y26049D01*
G01X10365Y26061D01*
G01X10381Y26075D01*
G01X10397Y26088D01*
G01X10411Y26103D01*
G01X10426Y26117D01*
G01X10439Y26133D01*
G01X10453Y26149D01*
G01X10465Y26165D01*
G01X10477Y26182D01*
G01X10488Y26200D01*
G01X10498Y26217D01*
G01X10508Y26236D01*
G01X10517Y26254D01*
G01X10533Y26292D01*
G01X10540Y26312D01*
G01X10546Y26332D01*
G01X10551Y26352D01*
G01X10559Y26392D01*
G01X10562Y26413D01*
G01X10564Y26433D01*
G01X10565Y26454D01*
G01X10565Y26495D01*
G01X10564Y26516D01*
G01X10562Y26536D01*
G01X10559Y26557D01*
G01X10551Y26597D01*
G01X10546Y26617D01*
G01X10540Y26637D01*
G01X10533Y26657D01*
G01X10517Y26695D01*
G01X10508Y26713D01*
G01X10498Y26732D01*
G01X10488Y26749D01*
G01X10477Y26767D01*
G01X10465Y26784D01*
G01X10453Y26800D01*
G01X10439Y26816D01*
G01X10426Y26832D01*
G01X10411Y26846D01*
G01X10397Y26861D01*
G01X10381Y26874D01*
G01X10365Y26888D01*
G01X10349Y26900D01*
G01X10332Y26912D01*
G01X10314Y26923D01*
G01X10297Y26933D01*
G01X10278Y26943D01*
G01X10260Y26952D01*
G01X10222Y26968D01*
G01X10202Y26975D01*
G01X10182Y26981D01*
G01X10162Y26986D01*
G01X10122Y26994D01*
G01X10101Y26997D01*
G01X10081Y26999D01*
G01X10060Y27000D01*
G37*
G36*
G01X5705Y33265D02*
G01X5664Y33265D01*
G01X5643Y33264D01*
G01X5623Y33262D01*
G01X5602Y33259D01*
G01X5562Y33251D01*
G01X5542Y33246D01*
G01X5522Y33240D01*
G01X5502Y33233D01*
G01X5464Y33217D01*
G01X5446Y33208D01*
G01X5427Y33198D01*
G01X5410Y33188D01*
G01X5392Y33177D01*
G01X5375Y33165D01*
G01X5359Y33153D01*
G01X5343Y33139D01*
G01X5327Y33126D01*
G01X5313Y33111D01*
G01X5298Y33097D01*
G01X5285Y33081D01*
G01X5271Y33065D01*
G01X5259Y33049D01*
G01X5247Y33032D01*
G01X5236Y33014D01*
G01X5226Y32997D01*
G01X5216Y32978D01*
G01X5207Y32960D01*
G01X5191Y32922D01*
G01X5184Y32902D01*
G01X5178Y32882D01*
G01X5173Y32862D01*
G01X5165Y32822D01*
G01X5162Y32801D01*
G01X5160Y32781D01*
G01X5159Y32760D01*
G01X5159Y32719D01*
G01X5160Y32698D01*
G01X5162Y32678D01*
G01X5165Y32657D01*
G01X5173Y32617D01*
G01X5178Y32597D01*
G01X5184Y32577D01*
G01X5191Y32557D01*
G01X5207Y32519D01*
G01X5216Y32501D01*
G01X5226Y32482D01*
G01X5236Y32465D01*
G01X5247Y32447D01*
G01X5259Y32430D01*
G01X5271Y32414D01*
G01X5285Y32398D01*
G01X5298Y32382D01*
G01X5313Y32368D01*
G01X5327Y32353D01*
G01X5343Y32340D01*
G01X5359Y32326D01*
G01X5375Y32314D01*
G01X5392Y32302D01*
G01X5410Y32291D01*
G01X5427Y32281D01*
G01X5446Y32271D01*
G01X5464Y32262D01*
G01X5502Y32246D01*
G01X5522Y32239D01*
G01X5542Y32233D01*
G01X5562Y32228D01*
G01X5602Y32220D01*
G01X5623Y32217D01*
G01X5643Y32215D01*
G01X5685Y32213D01*
G01X5705Y32214D01*
G01X5726Y32215D01*
G01X5746Y32217D01*
G01X5767Y32220D01*
G01X5807Y32228D01*
G01X5827Y32233D01*
G01X5847Y32239D01*
G01X5867Y32246D01*
G01X5905Y32262D01*
G01X5923Y32271D01*
G01X5942Y32281D01*
G01X5959Y32291D01*
G01X5977Y32302D01*
G01X5994Y32314D01*
G01X6010Y32326D01*
G01X6026Y32340D01*
G01X6042Y32353D01*
G01X6056Y32368D01*
G01X6071Y32382D01*
G01X6084Y32398D01*
G01X6098Y32414D01*
G01X6110Y32430D01*
G01X6122Y32447D01*
G01X6133Y32465D01*
G01X6143Y32482D01*
G01X6153Y32501D01*
G01X6162Y32519D01*
G01X6178Y32557D01*
G01X6185Y32577D01*
G01X6191Y32597D01*
G01X6196Y32617D01*
G01X6204Y32657D01*
G01X6207Y32678D01*
G01X6209Y32698D01*
G01X6210Y32719D01*
G01X6211Y32739D01*
G01X6209Y32781D01*
G01X6207Y32801D01*
G01X6204Y32822D01*
G01X6196Y32862D01*
G01X6191Y32882D01*
G01X6185Y32902D01*
G01X6178Y32922D01*
G01X6162Y32960D01*
G01X6153Y32978D01*
G01X6143Y32997D01*
G01X6133Y33014D01*
G01X6122Y33032D01*
G01X6110Y33049D01*
G01X6098Y33065D01*
G01X6084Y33081D01*
G01X6071Y33097D01*
G01X6056Y33111D01*
G01X6042Y33126D01*
G01X6026Y33139D01*
G01X6010Y33153D01*
G01X5994Y33165D01*
G01X5977Y33177D01*
G01X5959Y33188D01*
G01X5942Y33198D01*
G01X5923Y33208D01*
G01X5905Y33217D01*
G01X5867Y33233D01*
G01X5847Y33240D01*
G01X5827Y33246D01*
G01X5807Y33251D01*
G01X5767Y33259D01*
G01X5746Y33262D01*
G01X5726Y33264D01*
G01X5705Y33265D01*
G37*
G36*
G01X7214Y33532D02*
G01X7174Y33534D01*
G01X7134Y33532D01*
G01X7114Y33530D01*
G01X7094Y33527D01*
G01X7075Y33524D01*
G01X7055Y33519D01*
G01X7036Y33514D01*
G01X6998Y33502D01*
G01X6962Y33486D01*
G01X6944Y33477D01*
G01X6926Y33467D01*
G01X6909Y33457D01*
G01X6893Y33446D01*
G01X6861Y33422D01*
G01X6831Y33396D01*
G01X6817Y33382D01*
G01X6803Y33367D01*
G01X6791Y33352D01*
G01X6778Y33336D01*
G01X6767Y33320D01*
G01X6745Y33286D01*
G01X6736Y33269D01*
G01X6727Y33251D01*
G01X6719Y33233D01*
G01X6711Y33214D01*
G01X6704Y33196D01*
G01X6699Y33177D01*
G01X6693Y33157D01*
G01X6689Y33138D01*
G01X6685Y33118D01*
G01X6683Y33099D01*
G01X6679Y33059D01*
G01X6679Y33019D01*
G01X6683Y32979D01*
G01X6685Y32960D01*
G01X6689Y32940D01*
G01X6693Y32921D01*
G01X6699Y32901D01*
G01X6704Y32882D01*
G01X6711Y32864D01*
G01X6719Y32845D01*
G01X6727Y32827D01*
G01X6736Y32809D01*
G01X6745Y32792D01*
G01X6767Y32758D01*
G01X6778Y32742D01*
G01X6791Y32726D01*
G01X6803Y32711D01*
G01X6817Y32696D01*
G01X6831Y32682D01*
G01X6861Y32656D01*
G01X6893Y32632D01*
G01X6909Y32621D01*
G01X6926Y32611D01*
G01X6944Y32601D01*
G01X6962Y32592D01*
G01X6998Y32576D01*
G01X7036Y32564D01*
G01X7055Y32559D01*
G01X7075Y32554D01*
G01X7094Y32551D01*
G01X7114Y32548D01*
G01X7134Y32546D01*
G01X7174Y32544D01*
G01X7214Y32546D01*
G01X7233Y32548D01*
G01X7273Y32554D01*
G01X7311Y32564D01*
G01X7349Y32576D01*
G01X7368Y32584D01*
G01X7386Y32592D01*
G01X7404Y32601D01*
G01X7438Y32621D01*
G01X7455Y32632D01*
G01X7487Y32656D01*
G01X7502Y32669D01*
G01X7516Y32682D01*
G01X7530Y32696D01*
G01X7544Y32711D01*
G01X7557Y32726D01*
G01X7581Y32758D01*
G01X7592Y32775D01*
G01X7612Y32809D01*
G01X7621Y32827D01*
G01X7629Y32845D01*
G01X7636Y32864D01*
G01X7643Y32882D01*
G01X7649Y32901D01*
G01X7654Y32921D01*
G01X7658Y32940D01*
G01X7662Y32960D01*
G01X7665Y32979D01*
G01X7667Y32999D01*
G01X7668Y33019D01*
G01X7668Y33059D01*
G01X7667Y33079D01*
G01X7665Y33099D01*
G01X7662Y33118D01*
G01X7658Y33138D01*
G01X7654Y33157D01*
G01X7649Y33177D01*
G01X7643Y33196D01*
G01X7636Y33214D01*
G01X7629Y33233D01*
G01X7621Y33251D01*
G01X7612Y33269D01*
G01X7592Y33303D01*
G01X7581Y33320D01*
G01X7557Y33352D01*
G01X7544Y33367D01*
G01X7530Y33382D01*
G01X7516Y33396D01*
G01X7502Y33409D01*
G01X7487Y33422D01*
G01X7455Y33446D01*
G01X7438Y33457D01*
G01X7404Y33477D01*
G01X7386Y33486D01*
G01X7368Y33494D01*
G01X7349Y33502D01*
G01X7311Y33514D01*
G01X7273Y33524D01*
G01X7233Y33530D01*
G01X7214Y33532D01*
G37*
G36*
G01X7214Y30973D02*
G01X7174Y30975D01*
G01X7134Y30973D01*
G01X7114Y30971D01*
G01X7094Y30968D01*
G01X7075Y30965D01*
G01X7055Y30960D01*
G01X7036Y30955D01*
G01X6998Y30943D01*
G01X6962Y30927D01*
G01X6944Y30918D01*
G01X6926Y30908D01*
G01X6909Y30898D01*
G01X6893Y30887D01*
G01X6861Y30863D01*
G01X6831Y30837D01*
G01X6817Y30823D01*
G01X6803Y30808D01*
G01X6791Y30793D01*
G01X6778Y30777D01*
G01X6767Y30761D01*
G01X6745Y30727D01*
G01X6736Y30710D01*
G01X6727Y30692D01*
G01X6719Y30674D01*
G01X6711Y30655D01*
G01X6704Y30637D01*
G01X6699Y30618D01*
G01X6693Y30598D01*
G01X6689Y30579D01*
G01X6685Y30559D01*
G01X6683Y30540D01*
G01X6679Y30500D01*
G01X6679Y30460D01*
G01X6683Y30420D01*
G01X6685Y30401D01*
G01X6689Y30381D01*
G01X6693Y30362D01*
G01X6699Y30342D01*
G01X6704Y30323D01*
G01X6711Y30305D01*
G01X6719Y30286D01*
G01X6727Y30268D01*
G01X6736Y30250D01*
G01X6745Y30233D01*
G01X6767Y30199D01*
G01X6778Y30183D01*
G01X6791Y30167D01*
G01X6803Y30152D01*
G01X6817Y30137D01*
G01X6831Y30123D01*
G01X6861Y30097D01*
G01X6893Y30073D01*
G01X6909Y30062D01*
G01X6926Y30052D01*
G01X6944Y30042D01*
G01X6962Y30033D01*
G01X6998Y30017D01*
G01X7036Y30005D01*
G01X7055Y30000D01*
G01X7075Y29995D01*
G01X7094Y29992D01*
G01X7114Y29989D01*
G01X7134Y29987D01*
G01X7174Y29985D01*
G01X7214Y29987D01*
G01X7233Y29989D01*
G01X7273Y29995D01*
G01X7311Y30005D01*
G01X7349Y30017D01*
G01X7368Y30025D01*
G01X7386Y30033D01*
G01X7404Y30042D01*
G01X7438Y30062D01*
G01X7455Y30073D01*
G01X7487Y30097D01*
G01X7502Y30110D01*
G01X7516Y30123D01*
G01X7530Y30137D01*
G01X7544Y30152D01*
G01X7557Y30167D01*
G01X7581Y30199D01*
G01X7592Y30216D01*
G01X7612Y30250D01*
G01X7621Y30268D01*
G01X7629Y30286D01*
G01X7636Y30305D01*
G01X7643Y30323D01*
G01X7649Y30342D01*
G01X7654Y30362D01*
G01X7658Y30381D01*
G01X7662Y30401D01*
G01X7665Y30420D01*
G01X7667Y30440D01*
G01X7668Y30460D01*
G01X7668Y30500D01*
G01X7667Y30520D01*
G01X7665Y30540D01*
G01X7662Y30559D01*
G01X7658Y30579D01*
G01X7654Y30598D01*
G01X7649Y30618D01*
G01X7643Y30637D01*
G01X7636Y30655D01*
G01X7629Y30674D01*
G01X7621Y30692D01*
G01X7612Y30710D01*
G01X7592Y30744D01*
G01X7581Y30761D01*
G01X7557Y30793D01*
G01X7544Y30808D01*
G01X7530Y30823D01*
G01X7516Y30837D01*
G01X7502Y30850D01*
G01X7487Y30863D01*
G01X7455Y30887D01*
G01X7438Y30898D01*
G01X7404Y30918D01*
G01X7386Y30927D01*
G01X7368Y30935D01*
G01X7349Y30943D01*
G01X7311Y30955D01*
G01X7273Y30965D01*
G01X7233Y30971D01*
G01X7214Y30973D01*
G37*
G36*
G01X3579Y24618D02*
G01X3539Y24618D01*
G01X3519Y24617D01*
G01X3499Y24615D01*
G01X3480Y24612D01*
G01X3460Y24608D01*
G01X3441Y24604D01*
G01X3421Y24599D01*
G01X3402Y24593D01*
G01X3384Y24586D01*
G01X3365Y24579D01*
G01X3347Y24571D01*
G01X3329Y24562D01*
G01X3295Y24542D01*
G01X3278Y24531D01*
G01X3246Y24507D01*
G01X3231Y24494D01*
G01X3216Y24480D01*
G01X3202Y24466D01*
G01X3189Y24452D01*
G01X3176Y24437D01*
G01X3152Y24405D01*
G01X3141Y24388D01*
G01X3121Y24354D01*
G01X3112Y24336D01*
G01X3104Y24318D01*
G01X3096Y24299D01*
G01X3084Y24261D01*
G01X3074Y24223D01*
G01X3068Y24183D01*
G01X3066Y24164D01*
G01X3064Y24124D01*
G01X3066Y24084D01*
G01X3068Y24064D01*
G01X3071Y24044D01*
G01X3074Y24025D01*
G01X3079Y24005D01*
G01X3084Y23986D01*
G01X3096Y23948D01*
G01X3112Y23912D01*
G01X3121Y23894D01*
G01X3131Y23876D01*
G01X3141Y23859D01*
G01X3152Y23843D01*
G01X3176Y23811D01*
G01X3202Y23781D01*
G01X3216Y23767D01*
G01X3231Y23753D01*
G01X3246Y23741D01*
G01X3262Y23728D01*
G01X3278Y23717D01*
G01X3312Y23695D01*
G01X3329Y23686D01*
G01X3347Y23677D01*
G01X3365Y23669D01*
G01X3384Y23661D01*
G01X3402Y23654D01*
G01X3421Y23649D01*
G01X3441Y23643D01*
G01X3460Y23639D01*
G01X3480Y23635D01*
G01X3499Y23633D01*
G01X3539Y23629D01*
G01X3579Y23629D01*
G01X3619Y23633D01*
G01X3638Y23635D01*
G01X3658Y23639D01*
G01X3677Y23643D01*
G01X3697Y23649D01*
G01X3716Y23654D01*
G01X3734Y23661D01*
G01X3753Y23669D01*
G01X3771Y23677D01*
G01X3789Y23686D01*
G01X3806Y23695D01*
G01X3840Y23717D01*
G01X3856Y23728D01*
G01X3872Y23741D01*
G01X3887Y23753D01*
G01X3902Y23767D01*
G01X3916Y23781D01*
G01X3942Y23811D01*
G01X3966Y23843D01*
G01X3977Y23859D01*
G01X3987Y23876D01*
G01X3997Y23894D01*
G01X4006Y23912D01*
G01X4022Y23948D01*
G01X4034Y23986D01*
G01X4039Y24005D01*
G01X4044Y24025D01*
G01X4047Y24044D01*
G01X4050Y24064D01*
G01X4052Y24084D01*
G01X4054Y24124D01*
G01X4052Y24164D01*
G01X4050Y24183D01*
G01X4044Y24223D01*
G01X4034Y24261D01*
G01X4022Y24299D01*
G01X4014Y24318D01*
G01X4006Y24336D01*
G01X3997Y24354D01*
G01X3977Y24388D01*
G01X3966Y24405D01*
G01X3942Y24437D01*
G01X3929Y24452D01*
G01X3916Y24466D01*
G01X3902Y24480D01*
G01X3887Y24494D01*
G01X3872Y24507D01*
G01X3840Y24531D01*
G01X3823Y24542D01*
G01X3789Y24562D01*
G01X3771Y24571D01*
G01X3753Y24579D01*
G01X3734Y24586D01*
G01X3716Y24593D01*
G01X3697Y24599D01*
G01X3677Y24604D01*
G01X3658Y24608D01*
G01X3638Y24612D01*
G01X3619Y24615D01*
G01X3599Y24617D01*
G01X3579Y24618D01*
G37*
G36*
G01X8985Y30973D02*
G01X8945Y30975D01*
G01X8905Y30973D01*
G01X8886Y30971D01*
G01X8846Y30965D01*
G01X8808Y30955D01*
G01X8770Y30943D01*
G01X8751Y30935D01*
G01X8733Y30927D01*
G01X8715Y30918D01*
G01X8681Y30898D01*
G01X8664Y30887D01*
G01X8632Y30863D01*
G01X8617Y30850D01*
G01X8603Y30837D01*
G01X8589Y30823D01*
G01X8575Y30808D01*
G01X8562Y30793D01*
G01X8538Y30761D01*
G01X8527Y30744D01*
G01X8507Y30710D01*
G01X8498Y30692D01*
G01X8490Y30674D01*
G01X8483Y30655D01*
G01X8476Y30637D01*
G01X8470Y30618D01*
G01X8465Y30598D01*
G01X8461Y30579D01*
G01X8457Y30559D01*
G01X8454Y30540D01*
G01X8452Y30520D01*
G01X8451Y30500D01*
G01X8451Y30460D01*
G01X8452Y30440D01*
G01X8454Y30420D01*
G01X8457Y30401D01*
G01X8461Y30381D01*
G01X8465Y30362D01*
G01X8470Y30342D01*
G01X8476Y30323D01*
G01X8483Y30305D01*
G01X8490Y30286D01*
G01X8498Y30268D01*
G01X8507Y30250D01*
G01X8527Y30216D01*
G01X8538Y30199D01*
G01X8562Y30167D01*
G01X8575Y30152D01*
G01X8589Y30137D01*
G01X8603Y30123D01*
G01X8617Y30110D01*
G01X8632Y30097D01*
G01X8664Y30073D01*
G01X8681Y30062D01*
G01X8715Y30042D01*
G01X8733Y30033D01*
G01X8751Y30025D01*
G01X8770Y30017D01*
G01X8808Y30005D01*
G01X8846Y29995D01*
G01X8886Y29989D01*
G01X8905Y29987D01*
G01X8945Y29985D01*
G01X8985Y29987D01*
G01X9005Y29989D01*
G01X9025Y29992D01*
G01X9044Y29995D01*
G01X9064Y30000D01*
G01X9083Y30005D01*
G01X9121Y30017D01*
G01X9157Y30033D01*
G01X9175Y30042D01*
G01X9193Y30052D01*
G01X9210Y30062D01*
G01X9226Y30073D01*
G01X9258Y30097D01*
G01X9288Y30123D01*
G01X9302Y30137D01*
G01X9316Y30152D01*
G01X9328Y30167D01*
G01X9341Y30183D01*
G01X9352Y30199D01*
G01X9374Y30233D01*
G01X9383Y30250D01*
G01X9392Y30268D01*
G01X9400Y30286D01*
G01X9408Y30305D01*
G01X9415Y30323D01*
G01X9420Y30342D01*
G01X9426Y30362D01*
G01X9430Y30381D01*
G01X9434Y30401D01*
G01X9436Y30420D01*
G01X9440Y30460D01*
G01X9440Y30500D01*
G01X9436Y30540D01*
G01X9434Y30559D01*
G01X9430Y30579D01*
G01X9426Y30598D01*
G01X9420Y30618D01*
G01X9415Y30637D01*
G01X9408Y30655D01*
G01X9400Y30674D01*
G01X9392Y30692D01*
G01X9383Y30710D01*
G01X9374Y30727D01*
G01X9352Y30761D01*
G01X9341Y30777D01*
G01X9328Y30793D01*
G01X9316Y30808D01*
G01X9302Y30823D01*
G01X9288Y30837D01*
G01X9258Y30863D01*
G01X9226Y30887D01*
G01X9210Y30898D01*
G01X9193Y30908D01*
G01X9175Y30918D01*
G01X9157Y30927D01*
G01X9121Y30943D01*
G01X9083Y30955D01*
G01X9064Y30960D01*
G01X9044Y30965D01*
G01X9025Y30968D01*
G01X9005Y30971D01*
G01X8985Y30973D01*
G37*
G36*
G01X19335Y9021D02*
G01X18735Y9021D01*
G01X18725Y9020D01*
G01X18716Y9019D01*
G01X18707Y9017D01*
G01X18698Y9014D01*
G01X18689Y9010D01*
G01X18681Y9005D01*
G01X18674Y9000D01*
G01X18666Y8994D01*
G01X18660Y8988D01*
G01X18654Y8980D01*
G01X18649Y8973D01*
G01X18644Y8965D01*
G01X18640Y8956D01*
G01X18637Y8947D01*
G01X18635Y8938D01*
G01X18634Y8929D01*
G01X18634Y7910D01*
G01X18635Y7901D01*
G01X18637Y7892D01*
G01X18640Y7883D01*
G01X18644Y7874D01*
G01X18649Y7866D01*
G01X18654Y7859D01*
G01X18660Y7851D01*
G01X18666Y7845D01*
G01X18674Y7839D01*
G01X18681Y7834D01*
G01X18689Y7829D01*
G01X18698Y7825D01*
G01X18707Y7822D01*
G01X18716Y7820D01*
G01X18725Y7819D01*
G01X18735Y7818D01*
G01X19335Y7818D01*
G01X19353Y7820D01*
G01X19362Y7822D01*
G01X19371Y7825D01*
G01X19380Y7829D01*
G01X19388Y7834D01*
G01X19395Y7839D01*
G01X19403Y7845D01*
G01X19409Y7851D01*
G01X19415Y7859D01*
G01X19420Y7866D01*
G01X19425Y7874D01*
G01X19429Y7883D01*
G01X19432Y7892D01*
G01X19434Y7901D01*
G01X19436Y7919D01*
G01X19436Y8919D01*
G01X19435Y8929D01*
G01X19434Y8938D01*
G01X19432Y8947D01*
G01X19429Y8956D01*
G01X19425Y8965D01*
G01X19420Y8973D01*
G01X19415Y8980D01*
G01X19409Y8988D01*
G01X19403Y8994D01*
G01X19395Y9000D01*
G01X19388Y9005D01*
G01X19380Y9010D01*
G01X19371Y9014D01*
G01X19362Y9017D01*
G01X19353Y9019D01*
G01X19335Y9021D01*
G37*
G36*
G01X19470Y12884D02*
G01X19429Y12884D01*
G01X19409Y12883D01*
G01X19390Y12881D01*
G01X19370Y12878D01*
G01X19330Y12870D01*
G01X19292Y12858D01*
G01X19273Y12851D01*
G01X19255Y12844D01*
G01X19219Y12826D01*
G01X19201Y12816D01*
G01X19184Y12805D01*
G01X19168Y12794D01*
G01X19152Y12782D01*
G01X19136Y12769D01*
G01X19121Y12756D01*
G01X19093Y12728D01*
G01X19080Y12713D01*
G01X19067Y12697D01*
G01X19055Y12681D01*
G01X19044Y12665D01*
G01X19033Y12648D01*
G01X19023Y12630D01*
G01X19005Y12594D01*
G01X18998Y12576D01*
G01X18991Y12557D01*
G01X18979Y12519D01*
G01X18971Y12479D01*
G01X18968Y12459D01*
G01X18966Y12440D01*
G01X18965Y12420D01*
G01X18965Y12379D01*
G01X18966Y12359D01*
G01X18968Y12340D01*
G01X18971Y12320D01*
G01X18979Y12280D01*
G01X18991Y12242D01*
G01X18998Y12223D01*
G01X19005Y12205D01*
G01X19023Y12169D01*
G01X19033Y12151D01*
G01X19044Y12134D01*
G01X19055Y12118D01*
G01X19067Y12102D01*
G01X19080Y12086D01*
G01X19093Y12071D01*
G01X19121Y12043D01*
G01X19136Y12030D01*
G01X19152Y12017D01*
G01X19168Y12005D01*
G01X19184Y11994D01*
G01X19201Y11983D01*
G01X19219Y11973D01*
G01X19255Y11955D01*
G01X19273Y11948D01*
G01X19292Y11941D01*
G01X19330Y11929D01*
G01X19370Y11921D01*
G01X19390Y11918D01*
G01X19409Y11916D01*
G01X19429Y11915D01*
G01X19470Y11915D01*
G01X19490Y11916D01*
G01X19509Y11918D01*
G01X19529Y11921D01*
G01X19569Y11929D01*
G01X19607Y11941D01*
G01X19626Y11948D01*
G01X19644Y11955D01*
G01X19680Y11973D01*
G01X19698Y11983D01*
G01X19715Y11994D01*
G01X19731Y12005D01*
G01X19747Y12017D01*
G01X19763Y12030D01*
G01X19778Y12043D01*
G01X19806Y12071D01*
G01X19819Y12086D01*
G01X19832Y12102D01*
G01X19844Y12118D01*
G01X19855Y12134D01*
G01X19866Y12151D01*
G01X19876Y12169D01*
G01X19894Y12205D01*
G01X19901Y12223D01*
G01X19908Y12242D01*
G01X19920Y12280D01*
G01X19928Y12320D01*
G01X19931Y12340D01*
G01X19933Y12359D01*
G01X19934Y12379D01*
G01X19934Y12420D01*
G01X19933Y12440D01*
G01X19931Y12459D01*
G01X19928Y12479D01*
G01X19920Y12519D01*
G01X19908Y12557D01*
G01X19901Y12576D01*
G01X19894Y12594D01*
G01X19876Y12630D01*
G01X19866Y12648D01*
G01X19855Y12665D01*
G01X19844Y12681D01*
G01X19832Y12697D01*
G01X19819Y12713D01*
G01X19806Y12728D01*
G01X19778Y12756D01*
G01X19763Y12769D01*
G01X19747Y12782D01*
G01X19731Y12794D01*
G01X19715Y12805D01*
G01X19698Y12816D01*
G01X19680Y12826D01*
G01X19644Y12844D01*
G01X19626Y12851D01*
G01X19607Y12858D01*
G01X19569Y12870D01*
G01X19529Y12878D01*
G01X19509Y12881D01*
G01X19490Y12883D01*
G01X19470Y12884D01*
G37*
G36*
G01X19370Y32584D02*
G01X19329Y32584D01*
G01X19309Y32583D01*
G01X19290Y32581D01*
G01X19270Y32578D01*
G01X19230Y32570D01*
G01X19192Y32558D01*
G01X19173Y32551D01*
G01X19155Y32544D01*
G01X19119Y32526D01*
G01X19101Y32516D01*
G01X19084Y32505D01*
G01X19068Y32494D01*
G01X19052Y32482D01*
G01X19036Y32469D01*
G01X19021Y32456D01*
G01X18993Y32428D01*
G01X18980Y32413D01*
G01X18967Y32397D01*
G01X18955Y32381D01*
G01X18944Y32365D01*
G01X18933Y32348D01*
G01X18923Y32330D01*
G01X18905Y32294D01*
G01X18898Y32276D01*
G01X18891Y32257D01*
G01X18879Y32219D01*
G01X18871Y32179D01*
G01X18868Y32159D01*
G01X18866Y32140D01*
G01X18865Y32120D01*
G01X18865Y32079D01*
G01X18866Y32059D01*
G01X18868Y32040D01*
G01X18871Y32020D01*
G01X18879Y31980D01*
G01X18891Y31942D01*
G01X18898Y31923D01*
G01X18905Y31905D01*
G01X18923Y31869D01*
G01X18933Y31851D01*
G01X18944Y31834D01*
G01X18955Y31818D01*
G01X18967Y31802D01*
G01X18980Y31786D01*
G01X18993Y31771D01*
G01X19021Y31743D01*
G01X19036Y31730D01*
G01X19052Y31717D01*
G01X19068Y31705D01*
G01X19084Y31694D01*
G01X19101Y31683D01*
G01X19119Y31673D01*
G01X19155Y31655D01*
G01X19173Y31648D01*
G01X19192Y31641D01*
G01X19230Y31629D01*
G01X19270Y31621D01*
G01X19290Y31618D01*
G01X19309Y31616D01*
G01X19329Y31615D01*
G01X19370Y31615D01*
G01X19390Y31616D01*
G01X19409Y31618D01*
G01X19429Y31621D01*
G01X19469Y31629D01*
G01X19507Y31641D01*
G01X19526Y31648D01*
G01X19544Y31655D01*
G01X19580Y31673D01*
G01X19598Y31683D01*
G01X19615Y31694D01*
G01X19631Y31705D01*
G01X19647Y31717D01*
G01X19663Y31730D01*
G01X19678Y31743D01*
G01X19706Y31771D01*
G01X19719Y31786D01*
G01X19732Y31802D01*
G01X19744Y31818D01*
G01X19755Y31834D01*
G01X19766Y31851D01*
G01X19776Y31869D01*
G01X19794Y31905D01*
G01X19801Y31923D01*
G01X19808Y31942D01*
G01X19820Y31980D01*
G01X19828Y32020D01*
G01X19831Y32040D01*
G01X19833Y32059D01*
G01X19834Y32079D01*
G01X19834Y32120D01*
G01X19833Y32140D01*
G01X19831Y32159D01*
G01X19828Y32179D01*
G01X19820Y32219D01*
G01X19808Y32257D01*
G01X19801Y32276D01*
G01X19794Y32294D01*
G01X19776Y32330D01*
G01X19766Y32348D01*
G01X19755Y32365D01*
G01X19744Y32381D01*
G01X19732Y32397D01*
G01X19719Y32413D01*
G01X19706Y32428D01*
G01X19678Y32456D01*
G01X19663Y32469D01*
G01X19647Y32482D01*
G01X19631Y32494D01*
G01X19615Y32505D01*
G01X19598Y32516D01*
G01X19580Y32526D01*
G01X19544Y32544D01*
G01X19526Y32551D01*
G01X19507Y32558D01*
G01X19469Y32570D01*
G01X19429Y32578D01*
G01X19409Y32581D01*
G01X19390Y32583D01*
G01X19370Y32584D01*
G37*
G36*
G01X7878Y21553D02*
G01X7840Y21555D01*
G01X7820Y21554D01*
G01X7801Y21553D01*
G01X7782Y21551D01*
G01X7744Y21545D01*
G01X7706Y21535D01*
G01X7688Y21529D01*
G01X7670Y21522D01*
G01X7652Y21514D01*
G01X7635Y21506D01*
G01X7617Y21497D01*
G01X7585Y21477D01*
G01X7569Y21466D01*
G01X7553Y21454D01*
G01X7539Y21441D01*
G01X7524Y21428D01*
G01X7511Y21415D01*
G01X7498Y21400D01*
G01X7485Y21386D01*
G01X7473Y21370D01*
G01X7462Y21354D01*
G01X7442Y21322D01*
G01X7433Y21304D01*
G01X7425Y21287D01*
G01X7417Y21269D01*
G01X7410Y21251D01*
G01X7404Y21233D01*
G01X7394Y21195D01*
G01X7388Y21157D01*
G01X7386Y21138D01*
G01X7384Y21100D01*
G01X7385Y21080D01*
G01X7386Y21061D01*
G01X7388Y21042D01*
G01X7394Y21004D01*
G01X7404Y20966D01*
G01X7410Y20948D01*
G01X7417Y20930D01*
G01X7425Y20912D01*
G01X7433Y20895D01*
G01X7442Y20877D01*
G01X7462Y20845D01*
G01X7473Y20829D01*
G01X7485Y20813D01*
G01X7498Y20799D01*
G01X7511Y20784D01*
G01X7524Y20771D01*
G01X7539Y20758D01*
G01X7553Y20745D01*
G01X7569Y20733D01*
G01X7585Y20722D01*
G01X7617Y20702D01*
G01X7635Y20693D01*
G01X7652Y20685D01*
G01X7670Y20677D01*
G01X7688Y20670D01*
G01X7706Y20664D01*
G01X7744Y20654D01*
G01X7782Y20648D01*
G01X7801Y20646D01*
G01X7820Y20645D01*
G01X7840Y20644D01*
G01X7878Y20646D01*
G01X7897Y20648D01*
G01X7935Y20654D01*
G01X7973Y20664D01*
G01X7991Y20670D01*
G01X8009Y20677D01*
G01X8027Y20685D01*
G01X8044Y20693D01*
G01X8062Y20702D01*
G01X8094Y20722D01*
G01X8110Y20733D01*
G01X8126Y20745D01*
G01X8140Y20758D01*
G01X8155Y20771D01*
G01X8168Y20784D01*
G01X8181Y20799D01*
G01X8194Y20813D01*
G01X8206Y20829D01*
G01X8217Y20845D01*
G01X8237Y20877D01*
G01X8246Y20895D01*
G01X8254Y20912D01*
G01X8262Y20930D01*
G01X8269Y20948D01*
G01X8275Y20966D01*
G01X8285Y21004D01*
G01X8291Y21042D01*
G01X8293Y21061D01*
G01X8294Y21080D01*
G01X8295Y21100D01*
G01X8293Y21138D01*
G01X8291Y21157D01*
G01X8285Y21195D01*
G01X8275Y21233D01*
G01X8269Y21251D01*
G01X8262Y21269D01*
G01X8254Y21287D01*
G01X8246Y21304D01*
G01X8237Y21322D01*
G01X8217Y21354D01*
G01X8206Y21370D01*
G01X8194Y21386D01*
G01X8181Y21400D01*
G01X8168Y21415D01*
G01X8155Y21428D01*
G01X8140Y21441D01*
G01X8126Y21454D01*
G01X8110Y21466D01*
G01X8094Y21477D01*
G01X8062Y21497D01*
G01X8044Y21506D01*
G01X8027Y21514D01*
G01X8009Y21522D01*
G01X7991Y21529D01*
G01X7973Y21535D01*
G01X7935Y21545D01*
G01X7897Y21551D01*
G01X7878Y21553D01*
G37*
G36*
G01X15428Y22273D02*
G01X15390Y22275D01*
G01X15370Y22274D01*
G01X15351Y22273D01*
G01X15332Y22271D01*
G01X15294Y22265D01*
G01X15256Y22255D01*
G01X15238Y22249D01*
G01X15220Y22242D01*
G01X15202Y22234D01*
G01X15185Y22226D01*
G01X15167Y22217D01*
G01X15135Y22197D01*
G01X15119Y22186D01*
G01X15103Y22174D01*
G01X15089Y22161D01*
G01X15074Y22148D01*
G01X15061Y22135D01*
G01X15048Y22120D01*
G01X15035Y22106D01*
G01X15023Y22090D01*
G01X15012Y22074D01*
G01X14992Y22042D01*
G01X14983Y22024D01*
G01X14975Y22007D01*
G01X14967Y21989D01*
G01X14960Y21971D01*
G01X14954Y21953D01*
G01X14944Y21915D01*
G01X14938Y21877D01*
G01X14936Y21858D01*
G01X14935Y21839D01*
G01X14934Y21819D01*
G01X14936Y21781D01*
G01X14938Y21762D01*
G01X14944Y21724D01*
G01X14954Y21686D01*
G01X14960Y21668D01*
G01X14967Y21650D01*
G01X14975Y21632D01*
G01X14983Y21615D01*
G01X14992Y21597D01*
G01X15012Y21565D01*
G01X15023Y21549D01*
G01X15035Y21533D01*
G01X15048Y21519D01*
G01X15061Y21504D01*
G01X15074Y21491D01*
G01X15089Y21478D01*
G01X15103Y21465D01*
G01X15119Y21453D01*
G01X15135Y21442D01*
G01X15167Y21422D01*
G01X15185Y21413D01*
G01X15202Y21405D01*
G01X15220Y21397D01*
G01X15238Y21390D01*
G01X15256Y21384D01*
G01X15294Y21374D01*
G01X15332Y21368D01*
G01X15351Y21366D01*
G01X15370Y21365D01*
G01X15390Y21364D01*
G01X15428Y21366D01*
G01X15447Y21368D01*
G01X15485Y21374D01*
G01X15523Y21384D01*
G01X15541Y21390D01*
G01X15559Y21397D01*
G01X15577Y21405D01*
G01X15594Y21413D01*
G01X15612Y21422D01*
G01X15644Y21442D01*
G01X15660Y21453D01*
G01X15676Y21465D01*
G01X15690Y21478D01*
G01X15705Y21491D01*
G01X15718Y21504D01*
G01X15731Y21519D01*
G01X15744Y21533D01*
G01X15756Y21549D01*
G01X15767Y21565D01*
G01X15787Y21597D01*
G01X15796Y21615D01*
G01X15804Y21632D01*
G01X15812Y21650D01*
G01X15819Y21668D01*
G01X15825Y21686D01*
G01X15835Y21724D01*
G01X15841Y21762D01*
G01X15843Y21781D01*
G01X15845Y21819D01*
G01X15844Y21839D01*
G01X15843Y21858D01*
G01X15841Y21877D01*
G01X15835Y21915D01*
G01X15825Y21953D01*
G01X15819Y21971D01*
G01X15812Y21989D01*
G01X15804Y22007D01*
G01X15796Y22024D01*
G01X15787Y22042D01*
G01X15767Y22074D01*
G01X15756Y22090D01*
G01X15744Y22106D01*
G01X15731Y22120D01*
G01X15718Y22135D01*
G01X15705Y22148D01*
G01X15690Y22161D01*
G01X15676Y22174D01*
G01X15660Y22186D01*
G01X15644Y22197D01*
G01X15612Y22217D01*
G01X15594Y22226D01*
G01X15577Y22234D01*
G01X15559Y22242D01*
G01X15541Y22249D01*
G01X15523Y22255D01*
G01X15485Y22265D01*
G01X15447Y22271D01*
G01X15428Y22273D01*
G37*
G36*
G01X12848Y29173D02*
G01X12810Y29175D01*
G01X12790Y29174D01*
G01X12771Y29173D01*
G01X12752Y29171D01*
G01X12714Y29165D01*
G01X12676Y29155D01*
G01X12658Y29149D01*
G01X12640Y29142D01*
G01X12622Y29134D01*
G01X12605Y29126D01*
G01X12587Y29117D01*
G01X12555Y29097D01*
G01X12539Y29086D01*
G01X12523Y29074D01*
G01X12509Y29061D01*
G01X12494Y29048D01*
G01X12481Y29035D01*
G01X12468Y29020D01*
G01X12455Y29006D01*
G01X12443Y28990D01*
G01X12432Y28974D01*
G01X12412Y28942D01*
G01X12403Y28924D01*
G01X12395Y28907D01*
G01X12387Y28889D01*
G01X12380Y28871D01*
G01X12374Y28853D01*
G01X12364Y28815D01*
G01X12358Y28777D01*
G01X12356Y28758D01*
G01X12355Y28739D01*
G01X12354Y28719D01*
G01X12356Y28681D01*
G01X12358Y28662D01*
G01X12364Y28624D01*
G01X12374Y28586D01*
G01X12380Y28568D01*
G01X12387Y28550D01*
G01X12395Y28532D01*
G01X12403Y28515D01*
G01X12412Y28497D01*
G01X12432Y28465D01*
G01X12443Y28449D01*
G01X12455Y28433D01*
G01X12468Y28419D01*
G01X12481Y28404D01*
G01X12494Y28391D01*
G01X12509Y28378D01*
G01X12523Y28365D01*
G01X12539Y28353D01*
G01X12555Y28342D01*
G01X12587Y28322D01*
G01X12605Y28313D01*
G01X12622Y28305D01*
G01X12640Y28297D01*
G01X12658Y28290D01*
G01X12676Y28284D01*
G01X12714Y28274D01*
G01X12752Y28268D01*
G01X12771Y28266D01*
G01X12790Y28265D01*
G01X12810Y28264D01*
G01X12848Y28266D01*
G01X12867Y28268D01*
G01X12905Y28274D01*
G01X12943Y28284D01*
G01X12961Y28290D01*
G01X12979Y28297D01*
G01X12997Y28305D01*
G01X13014Y28313D01*
G01X13032Y28322D01*
G01X13064Y28342D01*
G01X13080Y28353D01*
G01X13096Y28365D01*
G01X13110Y28378D01*
G01X13125Y28391D01*
G01X13138Y28404D01*
G01X13151Y28419D01*
G01X13164Y28433D01*
G01X13176Y28449D01*
G01X13187Y28465D01*
G01X13207Y28497D01*
G01X13216Y28515D01*
G01X13224Y28532D01*
G01X13232Y28550D01*
G01X13239Y28568D01*
G01X13245Y28586D01*
G01X13255Y28624D01*
G01X13261Y28662D01*
G01X13263Y28681D01*
G01X13265Y28719D01*
G01X13264Y28739D01*
G01X13263Y28758D01*
G01X13261Y28777D01*
G01X13255Y28815D01*
G01X13245Y28853D01*
G01X13239Y28871D01*
G01X13232Y28889D01*
G01X13224Y28907D01*
G01X13216Y28924D01*
G01X13207Y28942D01*
G01X13187Y28974D01*
G01X13176Y28990D01*
G01X13164Y29006D01*
G01X13151Y29020D01*
G01X13138Y29035D01*
G01X13125Y29048D01*
G01X13110Y29061D01*
G01X13096Y29074D01*
G01X13080Y29086D01*
G01X13064Y29097D01*
G01X13032Y29117D01*
G01X13014Y29126D01*
G01X12997Y29134D01*
G01X12979Y29142D01*
G01X12961Y29149D01*
G01X12943Y29155D01*
G01X12905Y29165D01*
G01X12867Y29171D01*
G01X12848Y29173D01*
G37*
G36*
G01X17428Y19753D02*
G01X17390Y19755D01*
G01X17370Y19754D01*
G01X17351Y19753D01*
G01X17332Y19751D01*
G01X17294Y19745D01*
G01X17256Y19735D01*
G01X17238Y19729D01*
G01X17220Y19722D01*
G01X17202Y19714D01*
G01X17185Y19706D01*
G01X17167Y19697D01*
G01X17135Y19677D01*
G01X17119Y19666D01*
G01X17103Y19654D01*
G01X17089Y19641D01*
G01X17074Y19628D01*
G01X17061Y19615D01*
G01X17048Y19600D01*
G01X17035Y19586D01*
G01X17023Y19570D01*
G01X17012Y19554D01*
G01X16992Y19522D01*
G01X16983Y19504D01*
G01X16975Y19487D01*
G01X16967Y19469D01*
G01X16960Y19451D01*
G01X16954Y19433D01*
G01X16944Y19395D01*
G01X16938Y19357D01*
G01X16936Y19338D01*
G01X16934Y19300D01*
G01X16935Y19280D01*
G01X16936Y19261D01*
G01X16938Y19242D01*
G01X16944Y19204D01*
G01X16954Y19166D01*
G01X16960Y19148D01*
G01X16967Y19130D01*
G01X16975Y19112D01*
G01X16983Y19095D01*
G01X16992Y19077D01*
G01X17012Y19045D01*
G01X17023Y19029D01*
G01X17035Y19013D01*
G01X17048Y18999D01*
G01X17061Y18984D01*
G01X17074Y18971D01*
G01X17089Y18958D01*
G01X17103Y18945D01*
G01X17119Y18933D01*
G01X17135Y18922D01*
G01X17167Y18902D01*
G01X17185Y18893D01*
G01X17202Y18885D01*
G01X17220Y18877D01*
G01X17238Y18870D01*
G01X17256Y18864D01*
G01X17294Y18854D01*
G01X17332Y18848D01*
G01X17351Y18846D01*
G01X17370Y18845D01*
G01X17390Y18844D01*
G01X17428Y18846D01*
G01X17447Y18848D01*
G01X17485Y18854D01*
G01X17523Y18864D01*
G01X17541Y18870D01*
G01X17559Y18877D01*
G01X17577Y18885D01*
G01X17594Y18893D01*
G01X17612Y18902D01*
G01X17644Y18922D01*
G01X17660Y18933D01*
G01X17676Y18945D01*
G01X17690Y18958D01*
G01X17705Y18971D01*
G01X17718Y18984D01*
G01X17731Y18999D01*
G01X17744Y19013D01*
G01X17756Y19029D01*
G01X17767Y19045D01*
G01X17787Y19077D01*
G01X17796Y19095D01*
G01X17804Y19112D01*
G01X17812Y19130D01*
G01X17819Y19148D01*
G01X17825Y19166D01*
G01X17835Y19204D01*
G01X17841Y19242D01*
G01X17843Y19261D01*
G01X17844Y19280D01*
G01X17845Y19300D01*
G01X17843Y19338D01*
G01X17841Y19357D01*
G01X17835Y19395D01*
G01X17825Y19433D01*
G01X17819Y19451D01*
G01X17812Y19469D01*
G01X17804Y19487D01*
G01X17796Y19504D01*
G01X17787Y19522D01*
G01X17767Y19554D01*
G01X17756Y19570D01*
G01X17744Y19586D01*
G01X17731Y19600D01*
G01X17718Y19615D01*
G01X17705Y19628D01*
G01X17690Y19641D01*
G01X17676Y19654D01*
G01X17660Y19666D01*
G01X17644Y19677D01*
G01X17612Y19697D01*
G01X17594Y19706D01*
G01X17577Y19714D01*
G01X17559Y19722D01*
G01X17541Y19729D01*
G01X17523Y19735D01*
G01X17485Y19745D01*
G01X17447Y19751D01*
G01X17428Y19753D01*
G37*
G36*
G01X19838Y20085D02*
G01X19801Y20085D01*
G01X19782Y20084D01*
G01X19764Y20082D01*
G01X19746Y20079D01*
G01X19727Y20075D01*
G01X19709Y20071D01*
G01X19691Y20066D01*
G01X19674Y20060D01*
G01X19656Y20053D01*
G01X19639Y20046D01*
G01X19591Y20019D01*
G01X19575Y20008D01*
G01X19560Y19997D01*
G01X19546Y19986D01*
G01X19532Y19974D01*
G01X19518Y19961D01*
G01X19505Y19947D01*
G01X19493Y19933D01*
G01X19482Y19919D01*
G01X19471Y19904D01*
G01X19460Y19888D01*
G01X19433Y19840D01*
G01X19426Y19823D01*
G01X19419Y19805D01*
G01X19413Y19788D01*
G01X19408Y19770D01*
G01X19404Y19752D01*
G01X19400Y19733D01*
G01X19397Y19715D01*
G01X19395Y19697D01*
G01X19394Y19678D01*
G01X19394Y19641D01*
G01X19395Y19622D01*
G01X19397Y19604D01*
G01X19400Y19586D01*
G01X19404Y19567D01*
G01X19408Y19549D01*
G01X19413Y19531D01*
G01X19419Y19514D01*
G01X19426Y19496D01*
G01X19433Y19479D01*
G01X19460Y19431D01*
G01X19471Y19415D01*
G01X19482Y19400D01*
G01X19493Y19386D01*
G01X19505Y19372D01*
G01X19518Y19358D01*
G01X19532Y19345D01*
G01X19546Y19333D01*
G01X19560Y19322D01*
G01X19575Y19311D01*
G01X19591Y19300D01*
G01X19639Y19273D01*
G01X19656Y19266D01*
G01X19674Y19259D01*
G01X19691Y19253D01*
G01X19709Y19248D01*
G01X19727Y19244D01*
G01X19746Y19240D01*
G01X19764Y19237D01*
G01X19782Y19235D01*
G01X19801Y19234D01*
G01X19819Y19233D01*
G01X19857Y19235D01*
G01X19875Y19237D01*
G01X19893Y19240D01*
G01X19912Y19244D01*
G01X19930Y19248D01*
G01X19948Y19253D01*
G01X19965Y19259D01*
G01X19983Y19266D01*
G01X20000Y19273D01*
G01X20048Y19300D01*
G01X20064Y19311D01*
G01X20079Y19322D01*
G01X20093Y19333D01*
G01X20107Y19345D01*
G01X20121Y19358D01*
G01X20134Y19372D01*
G01X20146Y19386D01*
G01X20157Y19400D01*
G01X20168Y19415D01*
G01X20179Y19431D01*
G01X20188Y19446D01*
G01X20197Y19463D01*
G01X20206Y19479D01*
G01X20213Y19496D01*
G01X20220Y19514D01*
G01X20226Y19531D01*
G01X20231Y19549D01*
G01X20235Y19567D01*
G01X20239Y19586D01*
G01X20242Y19604D01*
G01X20244Y19622D01*
G01X20245Y19641D01*
G01X20246Y19659D01*
G01X20244Y19697D01*
G01X20242Y19715D01*
G01X20239Y19733D01*
G01X20235Y19752D01*
G01X20231Y19770D01*
G01X20226Y19788D01*
G01X20220Y19805D01*
G01X20213Y19823D01*
G01X20206Y19840D01*
G01X20179Y19888D01*
G01X20168Y19904D01*
G01X20157Y19919D01*
G01X20146Y19933D01*
G01X20134Y19947D01*
G01X20121Y19961D01*
G01X20107Y19974D01*
G01X20093Y19986D01*
G01X20079Y19997D01*
G01X20064Y20008D01*
G01X20048Y20019D01*
G01X20000Y20046D01*
G01X19983Y20053D01*
G01X19965Y20060D01*
G01X19948Y20066D01*
G01X19930Y20071D01*
G01X19912Y20075D01*
G01X19893Y20079D01*
G01X19875Y20082D01*
G01X19857Y20084D01*
G01X19838Y20085D01*
G37*
G36*
G01X2008Y21615D02*
G01X1971Y21615D01*
G01X1953Y21614D01*
G01X1934Y21612D01*
G01X1916Y21609D01*
G01X1880Y21601D01*
G01X1862Y21595D01*
G01X1845Y21589D01*
G01X1811Y21575D01*
G01X1763Y21548D01*
G01X1733Y21526D01*
G01X1705Y21502D01*
G01X1692Y21489D01*
G01X1668Y21461D01*
G01X1646Y21431D01*
G01X1619Y21383D01*
G01X1605Y21349D01*
G01X1599Y21332D01*
G01X1593Y21314D01*
G01X1585Y21278D01*
G01X1582Y21260D01*
G01X1580Y21241D01*
G01X1579Y21223D01*
G01X1578Y21204D01*
G01X1580Y21168D01*
G01X1582Y21149D01*
G01X1585Y21131D01*
G01X1593Y21095D01*
G01X1599Y21077D01*
G01X1605Y21060D01*
G01X1619Y21026D01*
G01X1646Y20978D01*
G01X1668Y20948D01*
G01X1692Y20920D01*
G01X1705Y20907D01*
G01X1733Y20883D01*
G01X1763Y20861D01*
G01X1811Y20834D01*
G01X1845Y20820D01*
G01X1862Y20814D01*
G01X1880Y20808D01*
G01X1916Y20800D01*
G01X1934Y20797D01*
G01X1953Y20795D01*
G01X1971Y20794D01*
G01X1990Y20793D01*
G01X2026Y20795D01*
G01X2045Y20797D01*
G01X2063Y20800D01*
G01X2099Y20808D01*
G01X2117Y20814D01*
G01X2134Y20820D01*
G01X2168Y20834D01*
G01X2216Y20861D01*
G01X2246Y20883D01*
G01X2274Y20907D01*
G01X2287Y20920D01*
G01X2311Y20948D01*
G01X2333Y20978D01*
G01X2360Y21026D01*
G01X2374Y21060D01*
G01X2380Y21077D01*
G01X2386Y21095D01*
G01X2394Y21131D01*
G01X2397Y21149D01*
G01X2399Y21168D01*
G01X2401Y21204D01*
G01X2400Y21223D01*
G01X2399Y21241D01*
G01X2397Y21260D01*
G01X2394Y21278D01*
G01X2386Y21314D01*
G01X2380Y21332D01*
G01X2374Y21349D01*
G01X2360Y21383D01*
G01X2333Y21431D01*
G01X2311Y21461D01*
G01X2287Y21489D01*
G01X2274Y21502D01*
G01X2246Y21526D01*
G01X2216Y21548D01*
G01X2168Y21575D01*
G01X2134Y21589D01*
G01X2117Y21595D01*
G01X2099Y21601D01*
G01X2063Y21609D01*
G01X2045Y21612D01*
G01X2026Y21614D01*
G01X2008Y21615D01*
G37*
G36*
G01X23436Y9279D02*
G01X23400Y9281D01*
G01X23381Y9280D01*
G01X23363Y9279D01*
G01X23344Y9277D01*
G01X23326Y9274D01*
G01X23290Y9266D01*
G01X23272Y9260D01*
G01X23255Y9254D01*
G01X23221Y9240D01*
G01X23173Y9213D01*
G01X23143Y9191D01*
G01X23115Y9167D01*
G01X23102Y9154D01*
G01X23078Y9126D01*
G01X23056Y9096D01*
G01X23029Y9048D01*
G01X23015Y9014D01*
G01X23009Y8997D01*
G01X23003Y8979D01*
G01X22995Y8943D01*
G01X22992Y8925D01*
G01X22990Y8906D01*
G01X22989Y8888D01*
G01X22989Y8851D01*
G01X22990Y8833D01*
G01X22992Y8814D01*
G01X22995Y8796D01*
G01X23003Y8760D01*
G01X23009Y8742D01*
G01X23015Y8725D01*
G01X23029Y8691D01*
G01X23056Y8643D01*
G01X23078Y8613D01*
G01X23102Y8585D01*
G01X23115Y8572D01*
G01X23143Y8548D01*
G01X23173Y8526D01*
G01X23221Y8499D01*
G01X23255Y8485D01*
G01X23272Y8479D01*
G01X23290Y8473D01*
G01X23326Y8465D01*
G01X23344Y8462D01*
G01X23363Y8460D01*
G01X23381Y8459D01*
G01X23400Y8458D01*
G01X23436Y8460D01*
G01X23455Y8462D01*
G01X23473Y8465D01*
G01X23509Y8473D01*
G01X23527Y8479D01*
G01X23544Y8485D01*
G01X23578Y8499D01*
G01X23626Y8526D01*
G01X23656Y8548D01*
G01X23684Y8572D01*
G01X23697Y8585D01*
G01X23721Y8613D01*
G01X23743Y8643D01*
G01X23770Y8691D01*
G01X23784Y8725D01*
G01X23790Y8742D01*
G01X23796Y8760D01*
G01X23804Y8796D01*
G01X23807Y8814D01*
G01X23809Y8833D01*
G01X23810Y8851D01*
G01X23811Y8870D01*
G01X23809Y8906D01*
G01X23807Y8925D01*
G01X23804Y8943D01*
G01X23796Y8979D01*
G01X23790Y8997D01*
G01X23784Y9014D01*
G01X23770Y9048D01*
G01X23743Y9096D01*
G01X23721Y9126D01*
G01X23697Y9154D01*
G01X23684Y9167D01*
G01X23656Y9191D01*
G01X23626Y9213D01*
G01X23578Y9240D01*
G01X23544Y9254D01*
G01X23527Y9260D01*
G01X23509Y9266D01*
G01X23473Y9274D01*
G01X23455Y9277D01*
G01X23436Y9279D01*
G37*
G36*
G01X11868Y32948D02*
G01X11073Y32948D01*
G01X11063Y32947D01*
G01X11054Y32946D01*
G01X11045Y32944D01*
G01X11036Y32941D01*
G01X11027Y32937D01*
G01X11019Y32932D01*
G01X11012Y32927D01*
G01X11004Y32921D01*
G01X10998Y32915D01*
G01X10992Y32907D01*
G01X10987Y32900D01*
G01X10982Y32892D01*
G01X10978Y32883D01*
G01X10975Y32874D01*
G01X10973Y32865D01*
G01X10972Y32856D01*
G01X10972Y32442D01*
G01X10973Y32432D01*
G01X10979Y32414D01*
G01X10981Y32407D01*
G01X10982Y32399D01*
G01X10981Y32391D01*
G01X10979Y32384D01*
G01X10973Y32366D01*
G01X10972Y32356D01*
G01X10972Y32273D01*
G01X11246Y32273D01*
G01X11246Y32310D01*
G01X11248Y32322D01*
G01X11250Y32327D01*
G01X11256Y32337D01*
G01X11260Y32341D01*
G01X11270Y32347D01*
G01X11275Y32349D01*
G01X11281Y32350D01*
G01X11659Y32350D01*
G01X11665Y32349D01*
G01X11670Y32347D01*
G01X11680Y32341D01*
G01X11684Y32337D01*
G01X11690Y32327D01*
G01X11692Y32322D01*
G01X11694Y32310D01*
G01X11694Y32273D01*
G01X11969Y32273D01*
G01X11968Y32347D01*
G01X11968Y32356D01*
G01X11967Y32366D01*
G01X11961Y32384D01*
G01X11959Y32391D01*
G01X11958Y32399D01*
G01X11959Y32407D01*
G01X11961Y32414D01*
G01X11967Y32432D01*
G01X11968Y32442D01*
G01X11968Y32452D01*
G01X11969Y32846D01*
G01X11968Y32856D01*
G01X11967Y32865D01*
G01X11965Y32874D01*
G01X11962Y32883D01*
G01X11958Y32892D01*
G01X11953Y32900D01*
G01X11948Y32907D01*
G01X11942Y32915D01*
G01X11936Y32921D01*
G01X11928Y32927D01*
G01X11921Y32932D01*
G01X11913Y32937D01*
G01X11904Y32941D01*
G01X11895Y32944D01*
G01X11886Y32946D01*
G01X11868Y32948D01*
G37*
G36*
G01X7555Y28514D02*
G01X7524Y28514D01*
G01X7509Y28513D01*
G01X7493Y28511D01*
G01X7478Y28508D01*
G01X7448Y28500D01*
G01X7433Y28495D01*
G01X7419Y28489D01*
G01X7391Y28475D01*
G01X7378Y28467D01*
G01X7365Y28458D01*
G01X7353Y28449D01*
G01X7341Y28439D01*
G01X7314Y28412D01*
G01X7309Y28408D01*
G01X7303Y28406D01*
G01X7296Y28404D01*
G01X7283Y28404D01*
G01X7276Y28406D01*
G01X7270Y28408D01*
G01X7265Y28412D01*
G01X7248Y28429D01*
G01X7235Y28441D01*
G01X7222Y28452D01*
G01X7208Y28462D01*
G01X7178Y28480D01*
G01X7163Y28487D01*
G01X7163Y28237D01*
G01X7202Y28237D01*
G01X7207Y28236D01*
G01X7213Y28235D01*
G01X7218Y28233D01*
G01X7228Y28227D01*
G01X7232Y28223D01*
G01X7238Y28213D01*
G01X7240Y28208D01*
G01X7241Y28202D01*
G01X7242Y28197D01*
G01X7242Y27842D01*
G01X7241Y27837D01*
G01X7240Y27831D01*
G01X7238Y27826D01*
G01X7232Y27816D01*
G01X7228Y27812D01*
G01X7218Y27806D01*
G01X7213Y27804D01*
G01X7207Y27803D01*
G01X7202Y27802D01*
G01X7163Y27802D01*
G01X7163Y27552D01*
G01X7178Y27559D01*
G01X7208Y27577D01*
G01X7222Y27587D01*
G01X7235Y27598D01*
G01X7248Y27610D01*
G01X7265Y27627D01*
G01X7270Y27631D01*
G01X7276Y27633D01*
G01X7283Y27635D01*
G01X7296Y27635D01*
G01X7303Y27633D01*
G01X7309Y27631D01*
G01X7314Y27627D01*
G01X7341Y27600D01*
G01X7353Y27590D01*
G01X7365Y27581D01*
G01X7378Y27572D01*
G01X7391Y27564D01*
G01X7419Y27550D01*
G01X7433Y27544D01*
G01X7448Y27539D01*
G01X7478Y27531D01*
G01X7493Y27528D01*
G01X7509Y27526D01*
G01X7524Y27525D01*
G01X7555Y27525D01*
G01X7571Y27526D01*
G01X7586Y27528D01*
G01X7601Y27531D01*
G01X7617Y27535D01*
G01X7632Y27539D01*
G01X7646Y27545D01*
G01X7661Y27551D01*
G01X7675Y27557D01*
G01X7688Y27565D01*
G01X7702Y27573D01*
G01X7715Y27582D01*
G01X7727Y27591D01*
G01X7739Y27601D01*
G01X7761Y27623D01*
G01X7771Y27635D01*
G01X7780Y27648D01*
G01X7789Y27660D01*
G01X7797Y27674D01*
G01X7805Y27687D01*
G01X7812Y27702D01*
G01X7818Y27716D01*
G01X7823Y27731D01*
G01X7831Y27761D01*
G01X7834Y27776D01*
G01X7836Y27792D01*
G01X7837Y27807D01*
G01X7837Y28232D01*
G01X7836Y28247D01*
G01X7834Y28263D01*
G01X7831Y28278D01*
G01X7823Y28308D01*
G01X7818Y28323D01*
G01X7812Y28337D01*
G01X7805Y28352D01*
G01X7797Y28365D01*
G01X7789Y28379D01*
G01X7780Y28391D01*
G01X7771Y28404D01*
G01X7761Y28416D01*
G01X7739Y28438D01*
G01X7727Y28448D01*
G01X7715Y28457D01*
G01X7702Y28466D01*
G01X7688Y28474D01*
G01X7675Y28482D01*
G01X7661Y28488D01*
G01X7646Y28494D01*
G01X7632Y28500D01*
G01X7617Y28504D01*
G01X7601Y28508D01*
G01X7586Y28511D01*
G01X7571Y28513D01*
G01X7555Y28514D01*
G37*
G36*
G01X8277Y11100D02*
G01X8260Y11101D01*
G01X8224Y11099D01*
G01X8206Y11097D01*
G01X8188Y11094D01*
G01X8170Y11090D01*
G01X8153Y11086D01*
G01X8136Y11081D01*
G01X8119Y11075D01*
G01X8102Y11068D01*
G01X8086Y11061D01*
G01X8069Y11053D01*
G01X8054Y11044D01*
G01X8024Y11024D01*
G01X8009Y11013D01*
G01X7996Y11001D01*
G01X7982Y10989D01*
G01X7970Y10977D01*
G01X7958Y10963D01*
G01X7946Y10950D01*
G01X7935Y10935D01*
G01X7915Y10905D01*
G01X7906Y10890D01*
G01X7898Y10873D01*
G01X7891Y10857D01*
G01X7884Y10840D01*
G01X7878Y10823D01*
G01X7873Y10806D01*
G01X7869Y10789D01*
G01X7865Y10771D01*
G01X7862Y10753D01*
G01X7860Y10735D01*
G01X7859Y10717D01*
G01X7859Y10682D01*
G01X7860Y10664D01*
G01X7862Y10646D01*
G01X7865Y10628D01*
G01X7869Y10610D01*
G01X7873Y10593D01*
G01X7878Y10576D01*
G01X7884Y10559D01*
G01X7891Y10542D01*
G01X7898Y10526D01*
G01X7906Y10509D01*
G01X7915Y10494D01*
G01X7935Y10464D01*
G01X7946Y10449D01*
G01X7958Y10436D01*
G01X7970Y10422D01*
G01X7982Y10410D01*
G01X7996Y10398D01*
G01X8009Y10386D01*
G01X8024Y10375D01*
G01X8054Y10355D01*
G01X8069Y10346D01*
G01X8086Y10338D01*
G01X8102Y10331D01*
G01X8119Y10324D01*
G01X8136Y10318D01*
G01X8153Y10313D01*
G01X8170Y10309D01*
G01X8188Y10305D01*
G01X8206Y10302D01*
G01X8224Y10300D01*
G01X8260Y10298D01*
G01X8277Y10299D01*
G01X8295Y10300D01*
G01X8313Y10302D01*
G01X8331Y10305D01*
G01X8349Y10309D01*
G01X8366Y10313D01*
G01X8383Y10318D01*
G01X8400Y10324D01*
G01X8417Y10331D01*
G01X8433Y10338D01*
G01X8450Y10346D01*
G01X8465Y10355D01*
G01X8495Y10375D01*
G01X8510Y10386D01*
G01X8523Y10398D01*
G01X8537Y10410D01*
G01X8549Y10422D01*
G01X8561Y10436D01*
G01X8573Y10449D01*
G01X8584Y10464D01*
G01X8604Y10494D01*
G01X8613Y10509D01*
G01X8621Y10526D01*
G01X8628Y10542D01*
G01X8635Y10559D01*
G01X8641Y10576D01*
G01X8646Y10593D01*
G01X8650Y10610D01*
G01X8654Y10628D01*
G01X8657Y10646D01*
G01X8659Y10664D01*
G01X8661Y10700D01*
G01X8660Y10717D01*
G01X8659Y10735D01*
G01X8657Y10753D01*
G01X8654Y10771D01*
G01X8650Y10789D01*
G01X8646Y10806D01*
G01X8641Y10823D01*
G01X8635Y10840D01*
G01X8628Y10857D01*
G01X8621Y10873D01*
G01X8613Y10890D01*
G01X8604Y10905D01*
G01X8584Y10935D01*
G01X8573Y10950D01*
G01X8561Y10963D01*
G01X8549Y10977D01*
G01X8537Y10989D01*
G01X8523Y11001D01*
G01X8510Y11013D01*
G01X8495Y11024D01*
G01X8465Y11044D01*
G01X8450Y11053D01*
G01X8433Y11061D01*
G01X8417Y11068D01*
G01X8400Y11075D01*
G01X8383Y11081D01*
G01X8366Y11086D01*
G01X8349Y11090D01*
G01X8331Y11094D01*
G01X8313Y11097D01*
G01X8295Y11099D01*
G01X8277Y11100D01*
G37*
G36*
G01X7376Y19253D02*
G01X6963Y19253D01*
G01X6954Y19252D01*
G01X6945Y19250D01*
G01X6936Y19247D01*
G01X6927Y19243D01*
G01X6919Y19238D01*
G01X6912Y19233D01*
G01X6904Y19227D01*
G01X6898Y19221D01*
G01X6892Y19213D01*
G01X6887Y19206D01*
G01X6882Y19198D01*
G01X6878Y19189D01*
G01X6875Y19180D01*
G01X6873Y19171D01*
G01X6872Y19162D01*
G01X6872Y18277D01*
G01X6873Y18268D01*
G01X6875Y18259D01*
G01X6878Y18250D01*
G01X6882Y18241D01*
G01X6887Y18233D01*
G01X6892Y18226D01*
G01X6898Y18218D01*
G01X6904Y18212D01*
G01X6912Y18206D01*
G01X6919Y18201D01*
G01X6927Y18196D01*
G01X6936Y18192D01*
G01X6945Y18189D01*
G01X6954Y18187D01*
G01X6963Y18186D01*
G01X6973Y18185D01*
G01X7367Y18185D01*
G01X7385Y18187D01*
G01X7394Y18189D01*
G01X7403Y18192D01*
G01X7412Y18196D01*
G01X7420Y18201D01*
G01X7427Y18206D01*
G01X7435Y18212D01*
G01X7441Y18218D01*
G01X7447Y18226D01*
G01X7452Y18233D01*
G01X7457Y18241D01*
G01X7461Y18250D01*
G01X7464Y18259D01*
G01X7466Y18268D01*
G01X7468Y18286D01*
G01X7468Y19152D01*
G01X7467Y19162D01*
G01X7466Y19171D01*
G01X7464Y19180D01*
G01X7461Y19189D01*
G01X7457Y19198D01*
G01X7452Y19206D01*
G01X7447Y19213D01*
G01X7441Y19221D01*
G01X7435Y19227D01*
G01X7427Y19233D01*
G01X7420Y19238D01*
G01X7412Y19243D01*
G01X7403Y19247D01*
G01X7394Y19250D01*
G01X7385Y19252D01*
G01X7376Y19253D01*
G37*
G36*
G01X5796Y19253D02*
G01X5383Y19253D01*
G01X5374Y19252D01*
G01X5365Y19250D01*
G01X5356Y19247D01*
G01X5347Y19243D01*
G01X5339Y19238D01*
G01X5332Y19233D01*
G01X5324Y19227D01*
G01X5318Y19221D01*
G01X5312Y19213D01*
G01X5307Y19206D01*
G01X5302Y19198D01*
G01X5298Y19189D01*
G01X5295Y19180D01*
G01X5293Y19171D01*
G01X5292Y19162D01*
G01X5292Y18277D01*
G01X5293Y18268D01*
G01X5295Y18259D01*
G01X5298Y18250D01*
G01X5302Y18241D01*
G01X5307Y18233D01*
G01X5312Y18226D01*
G01X5318Y18218D01*
G01X5324Y18212D01*
G01X5332Y18206D01*
G01X5339Y18201D01*
G01X5347Y18196D01*
G01X5356Y18192D01*
G01X5365Y18189D01*
G01X5374Y18187D01*
G01X5383Y18186D01*
G01X5393Y18185D01*
G01X5786Y18185D01*
G01X5796Y18186D01*
G01X5805Y18187D01*
G01X5814Y18189D01*
G01X5823Y18192D01*
G01X5832Y18196D01*
G01X5840Y18201D01*
G01X5847Y18206D01*
G01X5855Y18212D01*
G01X5861Y18218D01*
G01X5867Y18226D01*
G01X5872Y18233D01*
G01X5877Y18241D01*
G01X5881Y18250D01*
G01X5884Y18259D01*
G01X5886Y18268D01*
G01X5888Y18286D01*
G01X5888Y19152D01*
G01X5887Y19162D01*
G01X5886Y19171D01*
G01X5884Y19180D01*
G01X5881Y19189D01*
G01X5877Y19198D01*
G01X5872Y19206D01*
G01X5867Y19213D01*
G01X5861Y19221D01*
G01X5855Y19227D01*
G01X5847Y19233D01*
G01X5840Y19238D01*
G01X5832Y19243D01*
G01X5823Y19247D01*
G01X5814Y19250D01*
G01X5805Y19252D01*
G01X5796Y19253D01*
G37*
G36*
G01X8511Y23280D02*
G01X8476Y23280D01*
G01X8458Y23278D01*
G01X8424Y23274D01*
G01X8406Y23270D01*
G01X8389Y23265D01*
G01X8373Y23260D01*
G01X8356Y23254D01*
G01X8340Y23248D01*
G01X8308Y23232D01*
G01X8293Y23223D01*
G01X8278Y23213D01*
G01X8264Y23203D01*
G01X8250Y23192D01*
G01X8237Y23181D01*
G01X8224Y23169D01*
G01X8212Y23156D01*
G01X8201Y23143D01*
G01X8190Y23129D01*
G01X8180Y23115D01*
G01X8170Y23100D01*
G01X8161Y23085D01*
G01X8145Y23053D01*
G01X8139Y23037D01*
G01X8133Y23020D01*
G01X8128Y23004D01*
G01X8123Y22987D01*
G01X8119Y22969D01*
G01X8115Y22935D01*
G01X8113Y22917D01*
G01X8113Y22882D01*
G01X8115Y22864D01*
G01X8119Y22830D01*
G01X8123Y22812D01*
G01X8128Y22795D01*
G01X8133Y22779D01*
G01X8139Y22762D01*
G01X8145Y22746D01*
G01X8161Y22714D01*
G01X8170Y22699D01*
G01X8180Y22684D01*
G01X8190Y22670D01*
G01X8201Y22656D01*
G01X8212Y22643D01*
G01X8224Y22630D01*
G01X8237Y22618D01*
G01X8250Y22607D01*
G01X8264Y22596D01*
G01X8278Y22586D01*
G01X8293Y22576D01*
G01X8308Y22567D01*
G01X8340Y22551D01*
G01X8356Y22545D01*
G01X8373Y22539D01*
G01X8389Y22534D01*
G01X8406Y22529D01*
G01X8424Y22525D01*
G01X8458Y22521D01*
G01X8476Y22519D01*
G01X8511Y22519D01*
G01X8529Y22521D01*
G01X8563Y22525D01*
G01X8581Y22529D01*
G01X8598Y22534D01*
G01X8614Y22539D01*
G01X8631Y22545D01*
G01X8647Y22551D01*
G01X8679Y22567D01*
G01X8694Y22576D01*
G01X8709Y22586D01*
G01X8723Y22596D01*
G01X8737Y22607D01*
G01X8750Y22618D01*
G01X8763Y22630D01*
G01X8775Y22643D01*
G01X8786Y22656D01*
G01X8797Y22670D01*
G01X8807Y22684D01*
G01X8817Y22699D01*
G01X8826Y22714D01*
G01X8842Y22746D01*
G01X8848Y22762D01*
G01X8854Y22779D01*
G01X8859Y22795D01*
G01X8864Y22812D01*
G01X8868Y22830D01*
G01X8872Y22864D01*
G01X8874Y22882D01*
G01X8874Y22917D01*
G01X8872Y22935D01*
G01X8868Y22969D01*
G01X8864Y22987D01*
G01X8859Y23004D01*
G01X8854Y23020D01*
G01X8848Y23037D01*
G01X8842Y23053D01*
G01X8826Y23085D01*
G01X8817Y23100D01*
G01X8807Y23115D01*
G01X8797Y23129D01*
G01X8786Y23143D01*
G01X8775Y23156D01*
G01X8763Y23169D01*
G01X8750Y23181D01*
G01X8737Y23192D01*
G01X8723Y23203D01*
G01X8709Y23213D01*
G01X8694Y23223D01*
G01X8679Y23232D01*
G01X8647Y23248D01*
G01X8631Y23254D01*
G01X8614Y23260D01*
G01X8598Y23265D01*
G01X8581Y23270D01*
G01X8563Y23274D01*
G01X8529Y23278D01*
G01X8511Y23280D01*
G37*
G36*
G01X11841Y25760D02*
G01X11806Y25760D01*
G01X11788Y25758D01*
G01X11754Y25754D01*
G01X11736Y25750D01*
G01X11719Y25745D01*
G01X11703Y25740D01*
G01X11686Y25734D01*
G01X11670Y25728D01*
G01X11638Y25712D01*
G01X11623Y25703D01*
G01X11608Y25693D01*
G01X11594Y25683D01*
G01X11580Y25672D01*
G01X11567Y25661D01*
G01X11554Y25649D01*
G01X11542Y25636D01*
G01X11531Y25623D01*
G01X11520Y25609D01*
G01X11510Y25595D01*
G01X11500Y25580D01*
G01X11491Y25565D01*
G01X11475Y25533D01*
G01X11469Y25517D01*
G01X11463Y25500D01*
G01X11458Y25484D01*
G01X11453Y25467D01*
G01X11449Y25449D01*
G01X11445Y25415D01*
G01X11443Y25397D01*
G01X11443Y25362D01*
G01X11445Y25344D01*
G01X11449Y25310D01*
G01X11453Y25292D01*
G01X11458Y25275D01*
G01X11463Y25259D01*
G01X11469Y25242D01*
G01X11475Y25226D01*
G01X11491Y25194D01*
G01X11500Y25179D01*
G01X11510Y25164D01*
G01X11520Y25150D01*
G01X11531Y25136D01*
G01X11542Y25123D01*
G01X11554Y25110D01*
G01X11567Y25098D01*
G01X11580Y25087D01*
G01X11594Y25076D01*
G01X11608Y25066D01*
G01X11623Y25056D01*
G01X11638Y25047D01*
G01X11670Y25031D01*
G01X11686Y25025D01*
G01X11703Y25019D01*
G01X11719Y25014D01*
G01X11736Y25009D01*
G01X11754Y25005D01*
G01X11788Y25001D01*
G01X11806Y24999D01*
G01X11841Y24999D01*
G01X11859Y25001D01*
G01X11893Y25005D01*
G01X11911Y25009D01*
G01X11928Y25014D01*
G01X11944Y25019D01*
G01X11961Y25025D01*
G01X11977Y25031D01*
G01X12009Y25047D01*
G01X12024Y25056D01*
G01X12039Y25066D01*
G01X12053Y25076D01*
G01X12067Y25087D01*
G01X12080Y25098D01*
G01X12093Y25110D01*
G01X12105Y25123D01*
G01X12116Y25136D01*
G01X12127Y25150D01*
G01X12137Y25164D01*
G01X12147Y25179D01*
G01X12156Y25194D01*
G01X12172Y25226D01*
G01X12178Y25242D01*
G01X12184Y25259D01*
G01X12189Y25275D01*
G01X12194Y25292D01*
G01X12198Y25310D01*
G01X12202Y25344D01*
G01X12204Y25362D01*
G01X12204Y25397D01*
G01X12202Y25415D01*
G01X12198Y25449D01*
G01X12194Y25467D01*
G01X12189Y25484D01*
G01X12184Y25500D01*
G01X12178Y25517D01*
G01X12172Y25533D01*
G01X12156Y25565D01*
G01X12147Y25580D01*
G01X12137Y25595D01*
G01X12127Y25609D01*
G01X12116Y25623D01*
G01X12105Y25636D01*
G01X12093Y25649D01*
G01X12080Y25661D01*
G01X12067Y25672D01*
G01X12053Y25683D01*
G01X12039Y25693D01*
G01X12024Y25703D01*
G01X12009Y25712D01*
G01X11977Y25728D01*
G01X11961Y25734D01*
G01X11944Y25740D01*
G01X11928Y25745D01*
G01X11911Y25750D01*
G01X11893Y25754D01*
G01X11859Y25758D01*
G01X11841Y25760D01*
G37*
G36*
G01X12631Y23770D02*
G01X12596Y23770D01*
G01X12578Y23768D01*
G01X12544Y23764D01*
G01X12526Y23760D01*
G01X12509Y23755D01*
G01X12493Y23750D01*
G01X12476Y23744D01*
G01X12460Y23738D01*
G01X12428Y23722D01*
G01X12413Y23713D01*
G01X12398Y23703D01*
G01X12384Y23693D01*
G01X12370Y23682D01*
G01X12357Y23671D01*
G01X12344Y23659D01*
G01X12332Y23646D01*
G01X12321Y23633D01*
G01X12310Y23619D01*
G01X12300Y23605D01*
G01X12290Y23590D01*
G01X12281Y23575D01*
G01X12265Y23543D01*
G01X12259Y23527D01*
G01X12253Y23510D01*
G01X12248Y23494D01*
G01X12243Y23477D01*
G01X12239Y23459D01*
G01X12235Y23425D01*
G01X12233Y23407D01*
G01X12233Y23372D01*
G01X12235Y23354D01*
G01X12239Y23320D01*
G01X12243Y23302D01*
G01X12248Y23285D01*
G01X12253Y23269D01*
G01X12259Y23252D01*
G01X12265Y23236D01*
G01X12281Y23204D01*
G01X12290Y23189D01*
G01X12300Y23174D01*
G01X12310Y23160D01*
G01X12321Y23146D01*
G01X12332Y23133D01*
G01X12344Y23120D01*
G01X12357Y23108D01*
G01X12370Y23097D01*
G01X12384Y23086D01*
G01X12398Y23076D01*
G01X12413Y23066D01*
G01X12428Y23057D01*
G01X12460Y23041D01*
G01X12476Y23035D01*
G01X12493Y23029D01*
G01X12509Y23024D01*
G01X12526Y23019D01*
G01X12544Y23015D01*
G01X12578Y23011D01*
G01X12596Y23009D01*
G01X12631Y23009D01*
G01X12649Y23011D01*
G01X12683Y23015D01*
G01X12701Y23019D01*
G01X12718Y23024D01*
G01X12734Y23029D01*
G01X12751Y23035D01*
G01X12767Y23041D01*
G01X12799Y23057D01*
G01X12814Y23066D01*
G01X12829Y23076D01*
G01X12843Y23086D01*
G01X12857Y23097D01*
G01X12870Y23108D01*
G01X12883Y23120D01*
G01X12895Y23133D01*
G01X12906Y23146D01*
G01X12917Y23160D01*
G01X12927Y23174D01*
G01X12937Y23189D01*
G01X12946Y23204D01*
G01X12962Y23236D01*
G01X12968Y23252D01*
G01X12974Y23269D01*
G01X12979Y23285D01*
G01X12984Y23302D01*
G01X12988Y23320D01*
G01X12992Y23354D01*
G01X12994Y23372D01*
G01X12994Y23407D01*
G01X12992Y23425D01*
G01X12988Y23459D01*
G01X12984Y23477D01*
G01X12979Y23494D01*
G01X12974Y23510D01*
G01X12968Y23527D01*
G01X12962Y23543D01*
G01X12946Y23575D01*
G01X12937Y23590D01*
G01X12927Y23605D01*
G01X12917Y23619D01*
G01X12906Y23633D01*
G01X12895Y23646D01*
G01X12883Y23659D01*
G01X12870Y23671D01*
G01X12857Y23682D01*
G01X12843Y23693D01*
G01X12829Y23703D01*
G01X12814Y23713D01*
G01X12799Y23722D01*
G01X12767Y23738D01*
G01X12751Y23744D01*
G01X12734Y23750D01*
G01X12718Y23755D01*
G01X12701Y23760D01*
G01X12683Y23764D01*
G01X12649Y23768D01*
G01X12631Y23770D01*
G37*
G36*
G01X3935Y17287D02*
G01X3935Y17288D01*
G01X3925Y17287D01*
G01X3916Y17286D01*
G01X3907Y17284D01*
G01X3898Y17281D01*
G01X3889Y17277D01*
G01X3881Y17272D01*
G01X3874Y17267D01*
G01X3866Y17261D01*
G01X3860Y17255D01*
G01X3854Y17247D01*
G01X3849Y17240D01*
G01X3844Y17232D01*
G01X3840Y17223D01*
G01X3837Y17214D01*
G01X3835Y17205D01*
G01X3834Y17196D01*
G01X3834Y16783D01*
G01X3835Y16774D01*
G01X3837Y16765D01*
G01X3840Y16756D01*
G01X3844Y16747D01*
G01X3849Y16739D01*
G01X3854Y16732D01*
G01X3860Y16724D01*
G01X3866Y16718D01*
G01X3874Y16712D01*
G01X3881Y16707D01*
G01X3889Y16702D01*
G01X3898Y16698D01*
G01X3907Y16695D01*
G01X3916Y16693D01*
G01X3925Y16692D01*
G01X3935Y16691D01*
G01X4526Y16691D01*
G01X4544Y16693D01*
G01X4553Y16695D01*
G01X4562Y16698D01*
G01X4571Y16702D01*
G01X4579Y16707D01*
G01X4586Y16712D01*
G01X4594Y16718D01*
G01X4600Y16724D01*
G01X4606Y16732D01*
G01X4611Y16739D01*
G01X4616Y16747D01*
G01X4620Y16756D01*
G01X4623Y16765D01*
G01X4625Y16774D01*
G01X4627Y16792D01*
G01X4627Y17186D01*
G01X4626Y17196D01*
G01X4625Y17205D01*
G01X4623Y17214D01*
G01X4620Y17223D01*
G01X4616Y17232D01*
G01X4611Y17240D01*
G01X4606Y17247D01*
G01X4600Y17255D01*
G01X4594Y17261D01*
G01X4586Y17267D01*
G01X4579Y17272D01*
G01X4571Y17277D01*
G01X4562Y17281D01*
G01X4553Y17284D01*
G01X4544Y17286D01*
G01X4526Y17288D01*
G01X4526Y17287D01*
G01X3935Y17287D01*
G37*
G36*
G01X4535Y14927D02*
G01X3925Y14927D01*
G01X3916Y14926D01*
G01X3907Y14924D01*
G01X3898Y14921D01*
G01X3889Y14917D01*
G01X3881Y14912D01*
G01X3874Y14907D01*
G01X3866Y14901D01*
G01X3860Y14895D01*
G01X3854Y14887D01*
G01X3849Y14880D01*
G01X3844Y14872D01*
G01X3840Y14863D01*
G01X3837Y14854D01*
G01X3835Y14845D01*
G01X3834Y14836D01*
G01X3834Y14423D01*
G01X3835Y14414D01*
G01X3837Y14405D01*
G01X3840Y14396D01*
G01X3844Y14387D01*
G01X3849Y14379D01*
G01X3854Y14372D01*
G01X3860Y14364D01*
G01X3866Y14358D01*
G01X3874Y14352D01*
G01X3881Y14347D01*
G01X3889Y14342D01*
G01X3898Y14338D01*
G01X3907Y14335D01*
G01X3916Y14333D01*
G01X3925Y14332D01*
G01X3935Y14331D01*
G01X4526Y14331D01*
G01X4544Y14333D01*
G01X4553Y14335D01*
G01X4562Y14338D01*
G01X4571Y14342D01*
G01X4579Y14347D01*
G01X4586Y14352D01*
G01X4594Y14358D01*
G01X4600Y14364D01*
G01X4606Y14372D01*
G01X4611Y14379D01*
G01X4616Y14387D01*
G01X4620Y14396D01*
G01X4623Y14405D01*
G01X4625Y14414D01*
G01X4627Y14432D01*
G01X4627Y14826D01*
G01X4626Y14836D01*
G01X4625Y14845D01*
G01X4623Y14854D01*
G01X4620Y14863D01*
G01X4616Y14872D01*
G01X4611Y14880D01*
G01X4606Y14887D01*
G01X4600Y14895D01*
G01X4594Y14901D01*
G01X4586Y14907D01*
G01X4579Y14912D01*
G01X4571Y14917D01*
G01X4562Y14921D01*
G01X4553Y14924D01*
G01X4544Y14926D01*
G01X4535Y14927D01*
G37*
G36*
G01X4535Y18077D02*
G01X3925Y18077D01*
G01X3916Y18076D01*
G01X3907Y18074D01*
G01X3898Y18071D01*
G01X3889Y18067D01*
G01X3881Y18062D01*
G01X3874Y18057D01*
G01X3866Y18051D01*
G01X3860Y18045D01*
G01X3854Y18037D01*
G01X3849Y18030D01*
G01X3844Y18022D01*
G01X3840Y18013D01*
G01X3837Y18004D01*
G01X3835Y17995D01*
G01X3834Y17986D01*
G01X3834Y17573D01*
G01X3835Y17564D01*
G01X3837Y17555D01*
G01X3840Y17546D01*
G01X3844Y17537D01*
G01X3849Y17529D01*
G01X3854Y17522D01*
G01X3860Y17514D01*
G01X3866Y17508D01*
G01X3874Y17502D01*
G01X3881Y17497D01*
G01X3889Y17492D01*
G01X3898Y17488D01*
G01X3907Y17485D01*
G01X3916Y17483D01*
G01X3925Y17482D01*
G01X3935Y17481D01*
G01X4526Y17481D01*
G01X4544Y17483D01*
G01X4553Y17485D01*
G01X4562Y17488D01*
G01X4571Y17492D01*
G01X4579Y17497D01*
G01X4586Y17502D01*
G01X4594Y17508D01*
G01X4600Y17514D01*
G01X4606Y17522D01*
G01X4611Y17529D01*
G01X4616Y17537D01*
G01X4620Y17546D01*
G01X4623Y17555D01*
G01X4625Y17564D01*
G01X4627Y17582D01*
G01X4627Y17976D01*
G01X4626Y17986D01*
G01X4625Y17995D01*
G01X4623Y18004D01*
G01X4620Y18013D01*
G01X4616Y18022D01*
G01X4611Y18030D01*
G01X4606Y18037D01*
G01X4600Y18045D01*
G01X4594Y18051D01*
G01X4586Y18057D01*
G01X4579Y18062D01*
G01X4571Y18067D01*
G01X4562Y18071D01*
G01X4553Y18074D01*
G01X4544Y18076D01*
G01X4535Y18077D01*
G37*
G36*
G01X1897Y30050D02*
G01X1897Y30481D01*
G01X1880Y30472D01*
G01X1863Y30462D01*
G01X1831Y30440D01*
G01X1815Y30428D01*
G01X1801Y30416D01*
G01X1786Y30403D01*
G01X1772Y30389D01*
G01X1759Y30375D01*
G01X1746Y30360D01*
G01X1735Y30345D01*
G01X1723Y30329D01*
G01X1713Y30313D01*
G01X1703Y30296D01*
G01X1694Y30279D01*
G01X1685Y30261D01*
G01X1677Y30243D01*
G01X1671Y30225D01*
G01X1664Y30207D01*
G01X1659Y30188D01*
G01X1651Y30150D01*
G01X1648Y30131D01*
G01X1646Y30111D01*
G01X1644Y30073D01*
G01X1644Y30050D01*
G01X1897Y30050D01*
G37*
G36*
G01X2319Y30472D02*
G01X2302Y30481D01*
G01X2302Y30050D01*
G01X2555Y30050D01*
G01X2555Y30073D01*
G01X2553Y30111D01*
G01X2551Y30131D01*
G01X2548Y30150D01*
G01X2540Y30188D01*
G01X2535Y30207D01*
G01X2528Y30225D01*
G01X2522Y30243D01*
G01X2514Y30261D01*
G01X2505Y30279D01*
G01X2496Y30296D01*
G01X2486Y30313D01*
G01X2476Y30329D01*
G01X2464Y30345D01*
G01X2453Y30360D01*
G01X2440Y30375D01*
G01X2427Y30389D01*
G01X2413Y30403D01*
G01X2398Y30416D01*
G01X2384Y30428D01*
G01X2368Y30440D01*
G01X2336Y30462D01*
G01X2319Y30472D01*
G37*
G36*
G01X1897Y29229D02*
G01X1644Y29229D01*
G01X1644Y29206D01*
G01X1646Y29168D01*
G01X1648Y29148D01*
G01X1651Y29129D01*
G01X1659Y29091D01*
G01X1664Y29072D01*
G01X1671Y29054D01*
G01X1677Y29036D01*
G01X1685Y29018D01*
G01X1694Y29000D01*
G01X1703Y28983D01*
G01X1713Y28966D01*
G01X1723Y28950D01*
G01X1735Y28934D01*
G01X1746Y28919D01*
G01X1759Y28904D01*
G01X1772Y28890D01*
G01X1786Y28876D01*
G01X1801Y28863D01*
G01X1815Y28851D01*
G01X1831Y28839D01*
G01X1863Y28817D01*
G01X1880Y28807D01*
G01X1897Y28798D01*
G01X1897Y29229D01*
G37*
G36*
G01X2555Y29229D02*
G01X2302Y29229D01*
G01X2302Y28798D01*
G01X2319Y28807D01*
G01X2336Y28817D01*
G01X2368Y28839D01*
G01X2384Y28851D01*
G01X2398Y28863D01*
G01X2413Y28876D01*
G01X2427Y28890D01*
G01X2440Y28904D01*
G01X2453Y28919D01*
G01X2464Y28934D01*
G01X2476Y28950D01*
G01X2486Y28966D01*
G01X2496Y28983D01*
G01X2505Y29000D01*
G01X2514Y29018D01*
G01X2522Y29036D01*
G01X2528Y29054D01*
G01X2535Y29072D01*
G01X2540Y29091D01*
G01X2548Y29129D01*
G01X2551Y29148D01*
G01X2553Y29168D01*
G01X2555Y29206D01*
G01X2555Y29229D01*
G37*
G36*
G01X17335Y9021D02*
G01X17210Y9021D01*
G01X17210Y8694D01*
G01X17436Y8694D01*
G01X17436Y8919D01*
G01X17435Y8929D01*
G01X17434Y8938D01*
G01X17432Y8947D01*
G01X17429Y8956D01*
G01X17425Y8965D01*
G01X17420Y8973D01*
G01X17415Y8980D01*
G01X17409Y8988D01*
G01X17403Y8994D01*
G01X17395Y9000D01*
G01X17388Y9005D01*
G01X17380Y9010D01*
G01X17371Y9014D01*
G01X17362Y9017D01*
G01X17353Y9019D01*
G01X17335Y9021D01*
G37*
G36*
G01X17436Y8144D02*
G01X17210Y8144D01*
G01X17210Y7818D01*
G01X17335Y7818D01*
G01X17353Y7820D01*
G01X17362Y7822D01*
G01X17371Y7825D01*
G01X17380Y7829D01*
G01X17388Y7834D01*
G01X17395Y7839D01*
G01X17403Y7845D01*
G01X17409Y7851D01*
G01X17415Y7859D01*
G01X17420Y7866D01*
G01X17425Y7874D01*
G01X17429Y7883D01*
G01X17432Y7892D01*
G01X17434Y7901D01*
G01X17436Y7919D01*
G01X17436Y8144D01*
G37*
G36*
G01X16860Y9021D02*
G01X16735Y9021D01*
G01X16725Y9020D01*
G01X16716Y9019D01*
G01X16707Y9017D01*
G01X16698Y9014D01*
G01X16689Y9010D01*
G01X16681Y9005D01*
G01X16674Y9000D01*
G01X16666Y8994D01*
G01X16660Y8988D01*
G01X16654Y8980D01*
G01X16649Y8973D01*
G01X16644Y8965D01*
G01X16640Y8956D01*
G01X16637Y8947D01*
G01X16635Y8938D01*
G01X16634Y8929D01*
G01X16634Y8694D01*
G01X16860Y8694D01*
G01X16860Y9021D01*
G37*
G36*
G01X16860Y8144D02*
G01X16634Y8144D01*
G01X16634Y7910D01*
G01X16635Y7901D01*
G01X16637Y7892D01*
G01X16640Y7883D01*
G01X16644Y7874D01*
G01X16649Y7866D01*
G01X16654Y7859D01*
G01X16660Y7851D01*
G01X16666Y7845D01*
G01X16674Y7839D01*
G01X16681Y7834D01*
G01X16689Y7829D01*
G01X16698Y7825D01*
G01X16707Y7822D01*
G01X16716Y7820D01*
G01X16725Y7819D01*
G01X16735Y7818D01*
G01X16860Y7818D01*
G01X16860Y8144D01*
G37*
G36*
G01X2309Y19615D02*
G01X2170Y19615D01*
G01X2170Y19384D01*
G01X2401Y19384D01*
G01X2401Y19514D01*
G01X2400Y19524D01*
G01X2399Y19533D01*
G01X2397Y19542D01*
G01X2394Y19551D01*
G01X2390Y19560D01*
G01X2385Y19568D01*
G01X2380Y19575D01*
G01X2374Y19583D01*
G01X2368Y19589D01*
G01X2360Y19595D01*
G01X2353Y19600D01*
G01X2345Y19605D01*
G01X2336Y19609D01*
G01X2327Y19612D01*
G01X2318Y19614D01*
G01X2309Y19615D01*
G37*
G36*
G01X2401Y19025D02*
G01X2170Y19025D01*
G01X2170Y18793D01*
G01X2300Y18793D01*
G01X2318Y18795D01*
G01X2327Y18797D01*
G01X2336Y18800D01*
G01X2345Y18804D01*
G01X2353Y18809D01*
G01X2360Y18814D01*
G01X2368Y18820D01*
G01X2374Y18826D01*
G01X2380Y18834D01*
G01X2385Y18841D01*
G01X2390Y18849D01*
G01X2394Y18858D01*
G01X2397Y18867D01*
G01X2399Y18876D01*
G01X2401Y18894D01*
G01X2401Y19025D01*
G37*
G36*
G01X22021Y20850D02*
G01X21790Y20850D01*
G01X21790Y20618D01*
G01X21919Y20618D01*
G01X21929Y20619D01*
G01X21938Y20620D01*
G01X21947Y20622D01*
G01X21956Y20625D01*
G01X21965Y20629D01*
G01X21973Y20634D01*
G01X21980Y20639D01*
G01X21988Y20645D01*
G01X21994Y20651D01*
G01X22000Y20659D01*
G01X22005Y20666D01*
G01X22010Y20674D01*
G01X22014Y20683D01*
G01X22017Y20692D01*
G01X22019Y20701D01*
G01X22021Y20719D01*
G01X22021Y20850D01*
G37*
G36*
G01X21430Y21440D02*
G01X21290Y21440D01*
G01X21281Y21439D01*
G01X21272Y21437D01*
G01X21263Y21434D01*
G01X21254Y21430D01*
G01X21246Y21425D01*
G01X21239Y21420D01*
G01X21231Y21414D01*
G01X21225Y21408D01*
G01X21219Y21400D01*
G01X21214Y21393D01*
G01X21209Y21385D01*
G01X21205Y21376D01*
G01X21202Y21367D01*
G01X21200Y21358D01*
G01X21199Y21349D01*
G01X21198Y21339D01*
G01X21198Y21209D01*
G01X21430Y21209D01*
G01X21430Y21440D01*
G37*
G36*
G01X21929Y21440D02*
G01X21790Y21440D01*
G01X21790Y21209D01*
G01X22021Y21209D01*
G01X22021Y21339D01*
G01X22020Y21349D01*
G01X22019Y21358D01*
G01X22017Y21367D01*
G01X22014Y21376D01*
G01X22010Y21385D01*
G01X22005Y21393D01*
G01X22000Y21400D01*
G01X21994Y21408D01*
G01X21988Y21414D01*
G01X21980Y21420D01*
G01X21973Y21425D01*
G01X21965Y21430D01*
G01X21956Y21434D01*
G01X21947Y21437D01*
G01X21938Y21439D01*
G01X21929Y21440D01*
G37*
G36*
G01X21430Y20850D02*
G01X21198Y20850D01*
G01X21198Y20719D01*
G01X21200Y20701D01*
G01X21202Y20692D01*
G01X21205Y20683D01*
G01X21209Y20674D01*
G01X21214Y20666D01*
G01X21219Y20659D01*
G01X21225Y20651D01*
G01X21231Y20645D01*
G01X21239Y20639D01*
G01X21246Y20634D01*
G01X21254Y20629D01*
G01X21263Y20625D01*
G01X21272Y20622D01*
G01X21281Y20620D01*
G01X21290Y20619D01*
G01X21300Y20618D01*
G01X21430Y20618D01*
G01X21430Y20850D01*
G37*
G36*
G01X22811Y8689D02*
G01X22580Y8689D01*
G01X22580Y8458D01*
G01X22710Y8458D01*
G01X22728Y8460D01*
G01X22737Y8462D01*
G01X22746Y8465D01*
G01X22755Y8469D01*
G01X22763Y8474D01*
G01X22770Y8479D01*
G01X22778Y8485D01*
G01X22784Y8491D01*
G01X22790Y8499D01*
G01X22795Y8506D01*
G01X22800Y8514D01*
G01X22804Y8523D01*
G01X22807Y8532D01*
G01X22809Y8541D01*
G01X22811Y8559D01*
G01X22811Y8689D01*
G37*
G36*
G01X22719Y9280D02*
G01X22580Y9280D01*
G01X22580Y9050D01*
G01X22811Y9050D01*
G01X22811Y9179D01*
G01X22810Y9189D01*
G01X22809Y9198D01*
G01X22807Y9207D01*
G01X22804Y9216D01*
G01X22800Y9225D01*
G01X22795Y9233D01*
G01X22790Y9240D01*
G01X22784Y9248D01*
G01X22778Y9254D01*
G01X22770Y9260D01*
G01X22763Y9265D01*
G01X22755Y9270D01*
G01X22746Y9274D01*
G01X22737Y9277D01*
G01X22728Y9279D01*
G01X22719Y9280D01*
G37*
G36*
G01X22219Y9280D02*
G01X22080Y9280D01*
G01X22071Y9279D01*
G01X22062Y9277D01*
G01X22053Y9274D01*
G01X22044Y9270D01*
G01X22036Y9265D01*
G01X22029Y9260D01*
G01X22021Y9254D01*
G01X22015Y9248D01*
G01X22009Y9240D01*
G01X22004Y9233D01*
G01X21999Y9225D01*
G01X21995Y9216D01*
G01X21992Y9207D01*
G01X21990Y9198D01*
G01X21989Y9189D01*
G01X21989Y9050D01*
G01X22219Y9050D01*
G01X22219Y9280D01*
G37*
G36*
G01X22219Y8689D02*
G01X21989Y8689D01*
G01X21989Y8550D01*
G01X21990Y8541D01*
G01X21992Y8532D01*
G01X21995Y8523D01*
G01X21999Y8514D01*
G01X22004Y8506D01*
G01X22009Y8499D01*
G01X22015Y8491D01*
G01X22021Y8485D01*
G01X22029Y8479D01*
G01X22036Y8474D01*
G01X22044Y8469D01*
G01X22053Y8465D01*
G01X22062Y8462D01*
G01X22071Y8460D01*
G01X22080Y8459D01*
G01X22090Y8458D01*
G01X22219Y8458D01*
G01X22219Y8689D01*
G37*
G36*
G01X1810Y19025D02*
G01X1579Y19025D01*
G01X1579Y18885D01*
G01X1580Y18876D01*
G01X1582Y18867D01*
G01X1585Y18858D01*
G01X1589Y18849D01*
G01X1594Y18841D01*
G01X1599Y18834D01*
G01X1605Y18826D01*
G01X1611Y18820D01*
G01X1619Y18814D01*
G01X1626Y18809D01*
G01X1634Y18804D01*
G01X1643Y18800D01*
G01X1652Y18797D01*
G01X1661Y18795D01*
G01X1670Y18794D01*
G01X1680Y18793D01*
G01X1810Y18793D01*
G01X1810Y19025D01*
G37*
G36*
G01X6960Y11100D02*
G01X6960Y11101D01*
G01X6950Y11100D01*
G01X6941Y11099D01*
G01X6932Y11097D01*
G01X6923Y11094D01*
G01X6914Y11090D01*
G01X6906Y11085D01*
G01X6899Y11080D01*
G01X6891Y11074D01*
G01X6885Y11068D01*
G01X6879Y11060D01*
G01X6874Y11053D01*
G01X6869Y11045D01*
G01X6865Y11036D01*
G01X6862Y11027D01*
G01X6860Y11018D01*
G01X6859Y11009D01*
G01X6859Y10875D01*
G01X7085Y10875D01*
G01X7085Y11100D01*
G01X6960Y11100D01*
G37*
G36*
G01X7661Y10525D02*
G01X7435Y10525D01*
G01X7435Y10298D01*
G01X7560Y10298D01*
G01X7578Y10300D01*
G01X7587Y10302D01*
G01X7596Y10305D01*
G01X7605Y10309D01*
G01X7613Y10314D01*
G01X7620Y10319D01*
G01X7628Y10325D01*
G01X7634Y10331D01*
G01X7640Y10339D01*
G01X7645Y10346D01*
G01X7650Y10354D01*
G01X7654Y10363D01*
G01X7657Y10372D01*
G01X7659Y10381D01*
G01X7660Y10390D01*
G01X7661Y10400D01*
G01X7661Y10525D01*
G37*
G36*
G01X7085Y10525D02*
G01X6859Y10525D01*
G01X6859Y10390D01*
G01X6860Y10381D01*
G01X6862Y10372D01*
G01X6865Y10363D01*
G01X6869Y10354D01*
G01X6874Y10346D01*
G01X6879Y10339D01*
G01X6885Y10331D01*
G01X6891Y10325D01*
G01X6899Y10319D01*
G01X6906Y10314D01*
G01X6914Y10309D01*
G01X6923Y10305D01*
G01X6932Y10302D01*
G01X6941Y10300D01*
G01X6950Y10299D01*
G01X6960Y10298D01*
G01X7085Y10298D01*
G01X7085Y10525D01*
G37*
G36*
G01X7578Y11099D02*
G01X7560Y11101D01*
G01X7560Y11100D01*
G01X7435Y11100D01*
G01X7435Y10875D01*
G01X7661Y10875D01*
G01X7661Y11000D01*
G01X7659Y11018D01*
G01X7657Y11027D01*
G01X7654Y11036D01*
G01X7650Y11045D01*
G01X7645Y11053D01*
G01X7640Y11060D01*
G01X7634Y11068D01*
G01X7628Y11074D01*
G01X7620Y11080D01*
G01X7613Y11085D01*
G01X7605Y11090D01*
G01X7596Y11094D01*
G01X7587Y11097D01*
G01X7578Y11099D01*
G37*
G36*
G01X5098Y12658D02*
G01X4923Y12658D01*
G01X4923Y12365D01*
G01X4997Y12365D01*
G01X5015Y12367D01*
G01X5024Y12369D01*
G01X5033Y12372D01*
G01X5042Y12376D01*
G01X5050Y12381D01*
G01X5057Y12386D01*
G01X5065Y12392D01*
G01X5071Y12398D01*
G01X5077Y12406D01*
G01X5082Y12413D01*
G01X5087Y12421D01*
G01X5091Y12430D01*
G01X5094Y12439D01*
G01X5096Y12448D01*
G01X5098Y12466D01*
G01X5098Y12658D01*
G37*
G36*
G01X4676Y12658D02*
G01X4502Y12658D01*
G01X4502Y12457D01*
G01X4503Y12448D01*
G01X4505Y12439D01*
G01X4508Y12430D01*
G01X4512Y12421D01*
G01X4517Y12413D01*
G01X4522Y12406D01*
G01X4528Y12398D01*
G01X4534Y12392D01*
G01X4542Y12386D01*
G01X4549Y12381D01*
G01X4557Y12376D01*
G01X4566Y12372D01*
G01X4575Y12369D01*
G01X4584Y12367D01*
G01X4602Y12365D01*
G01X4676Y12365D01*
G01X4676Y12658D01*
G37*
G36*
G01X3337Y25673D02*
G01X3117Y25673D01*
G01X3137Y25637D01*
G01X3161Y25601D01*
G01X3174Y25585D01*
G01X3202Y25553D01*
G01X3217Y25538D01*
G01X3232Y25524D01*
G01X3248Y25510D01*
G01X3265Y25497D01*
G01X3282Y25485D01*
G01X3318Y25463D01*
G01X3337Y25453D01*
G01X3337Y25673D01*
G37*
G36*
G01X3800Y26328D02*
G01X3781Y26337D01*
G01X3781Y26117D01*
G01X4001Y26117D01*
G01X3991Y26136D01*
G01X3981Y26154D01*
G01X3969Y26172D01*
G01X3957Y26189D01*
G01X3944Y26206D01*
G01X3916Y26238D01*
G01X3901Y26252D01*
G01X3886Y26267D01*
G01X3870Y26280D01*
G01X3853Y26293D01*
G01X3836Y26305D01*
G01X3818Y26317D01*
G01X3800Y26328D01*
G37*
G36*
G01X3337Y26117D02*
G01X3337Y26337D01*
G01X3318Y26328D01*
G01X3300Y26317D01*
G01X3282Y26305D01*
G01X3265Y26293D01*
G01X3248Y26280D01*
G01X3232Y26267D01*
G01X3217Y26252D01*
G01X3202Y26238D01*
G01X3174Y26206D01*
G01X3161Y26189D01*
G01X3149Y26172D01*
G01X3137Y26154D01*
G01X3127Y26136D01*
G01X3117Y26117D01*
G01X3337Y26117D01*
G37*
G36*
G01X4001Y25673D02*
G01X3781Y25673D01*
G01X3781Y25453D01*
G01X3800Y25463D01*
G01X3836Y25485D01*
G01X3853Y25497D01*
G01X3870Y25510D01*
G01X3886Y25524D01*
G01X3901Y25538D01*
G01X3916Y25553D01*
G01X3944Y25585D01*
G01X3957Y25601D01*
G01X3981Y25637D01*
G01X4001Y25673D01*
G37*
G36*
G01X14952Y25639D02*
G01X14949Y25813D01*
G01X14933Y25811D01*
G01X14901Y25805D01*
G01X14871Y25795D01*
G01X14841Y25783D01*
G01X14813Y25767D01*
G01X14800Y25758D01*
G01X14787Y25748D01*
G01X14775Y25738D01*
G01X14764Y25727D01*
G01X14742Y25703D01*
G01X14732Y25690D01*
G01X14723Y25677D01*
G01X14715Y25663D01*
G01X14701Y25635D01*
G01X14952Y25639D01*
G37*
G36*
G01X15399Y25819D02*
G01X15383Y25820D01*
G01X15386Y25647D01*
G01X15636Y25651D01*
G01X15629Y25665D01*
G01X15621Y25679D01*
G01X15612Y25693D01*
G01X15603Y25705D01*
G01X15593Y25718D01*
G01X15582Y25730D01*
G01X15571Y25741D01*
G01X15559Y25751D01*
G01X15533Y25771D01*
G01X15505Y25787D01*
G01X15491Y25794D01*
G01X15461Y25806D01*
G01X15446Y25810D01*
G01X15430Y25814D01*
G01X15414Y25817D01*
G01X15399Y25819D01*
G37*
G36*
G01X14592Y32925D02*
G01X14577Y32927D01*
G01X14577Y32753D01*
G01X14827Y32753D01*
G01X14813Y32781D01*
G01X14804Y32795D01*
G01X14795Y32808D01*
G01X14785Y32821D01*
G01X14774Y32833D01*
G01X14763Y32844D01*
G01X14751Y32855D01*
G01X14739Y32865D01*
G01X14713Y32883D01*
G01X14699Y32891D01*
G01X14684Y32898D01*
G01X14670Y32905D01*
G01X14655Y32911D01*
G01X14640Y32916D01*
G01X14624Y32920D01*
G01X14608Y32923D01*
G01X14592Y32925D01*
G37*
G36*
G01X14142Y32753D02*
G01X14142Y32927D01*
G01X14127Y32925D01*
G01X14111Y32923D01*
G01X14095Y32920D01*
G01X14079Y32916D01*
G01X14064Y32911D01*
G01X14049Y32905D01*
G01X14035Y32898D01*
G01X14020Y32891D01*
G01X14006Y32883D01*
G01X13980Y32865D01*
G01X13968Y32855D01*
G01X13956Y32844D01*
G01X13945Y32833D01*
G01X13934Y32821D01*
G01X13924Y32808D01*
G01X13915Y32795D01*
G01X13906Y32781D01*
G01X13892Y32753D01*
G01X14142Y32753D01*
G37*
G36*
G01X5662Y26327D02*
G01X5457Y26327D01*
G01X5466Y26310D01*
G01X5486Y26276D01*
G01X5510Y26244D01*
G01X5522Y26229D01*
G01X5564Y26187D01*
G01X5579Y26175D01*
G01X5611Y26151D01*
G01X5645Y26131D01*
G01X5662Y26122D01*
G01X5662Y26327D01*
G37*
G36*
G01X15797Y16647D02*
G01X15592Y16647D01*
G01X15592Y16442D01*
G01X15609Y16451D01*
G01X15643Y16471D01*
G01X15675Y16495D01*
G01X15690Y16507D01*
G01X15732Y16549D01*
G01X15744Y16564D01*
G01X15768Y16596D01*
G01X15788Y16630D01*
G01X15797Y16647D01*
G37*
G36*
G01X5637Y21302D02*
G01X5637Y21507D01*
G01X5620Y21498D01*
G01X5586Y21478D01*
G01X5554Y21454D01*
G01X5539Y21442D01*
G01X5497Y21400D01*
G01X5485Y21385D01*
G01X5461Y21353D01*
G01X5441Y21319D01*
G01X5432Y21302D01*
G01X5637Y21302D01*
G37*
G36*
G01X15187Y16647D02*
G01X14982Y16647D01*
G01X14991Y16630D01*
G01X15011Y16596D01*
G01X15035Y16564D01*
G01X15047Y16549D01*
G01X15089Y16507D01*
G01X15104Y16495D01*
G01X15136Y16471D01*
G01X15170Y16451D01*
G01X15187Y16442D01*
G01X15187Y16647D01*
G37*
G36*
G01X17609Y22218D02*
G01X17592Y22227D01*
G01X17592Y22022D01*
G01X17797Y22022D01*
G01X17788Y22039D01*
G01X17768Y22073D01*
G01X17744Y22105D01*
G01X17732Y22120D01*
G01X17690Y22162D01*
G01X17675Y22174D01*
G01X17643Y22198D01*
G01X17609Y22218D01*
G37*
G36*
G01X15187Y14532D02*
G01X15187Y14737D01*
G01X15170Y14728D01*
G01X15136Y14708D01*
G01X15104Y14684D01*
G01X15089Y14672D01*
G01X15047Y14630D01*
G01X15035Y14615D01*
G01X15011Y14583D01*
G01X14991Y14549D01*
G01X14982Y14532D01*
G01X15187Y14532D01*
G37*
G36*
G01X5637Y20897D02*
G01X5432Y20897D01*
G01X5441Y20880D01*
G01X5461Y20846D01*
G01X5485Y20814D01*
G01X5497Y20799D01*
G01X5539Y20757D01*
G01X5554Y20745D01*
G01X5586Y20721D01*
G01X5620Y20701D01*
G01X5637Y20692D01*
G01X5637Y20897D01*
G37*
G36*
G01X15609Y14728D02*
G01X15592Y14737D01*
G01X15592Y14532D01*
G01X15797Y14532D01*
G01X15788Y14549D01*
G01X15768Y14583D01*
G01X15744Y14615D01*
G01X15732Y14630D01*
G01X15690Y14672D01*
G01X15675Y14684D01*
G01X15643Y14708D01*
G01X15609Y14728D01*
G37*
G36*
G01X15187Y19097D02*
G01X14982Y19097D01*
G01X14991Y19080D01*
G01X15011Y19046D01*
G01X15035Y19014D01*
G01X15047Y18999D01*
G01X15089Y18957D01*
G01X15104Y18945D01*
G01X15136Y18921D01*
G01X15170Y18901D01*
G01X15187Y18892D01*
G01X15187Y19097D01*
G37*
G36*
G01X15187Y17052D02*
G01X15187Y17257D01*
G01X15170Y17248D01*
G01X15136Y17228D01*
G01X15104Y17204D01*
G01X15089Y17192D01*
G01X15047Y17150D01*
G01X15035Y17135D01*
G01X15011Y17103D01*
G01X14991Y17069D01*
G01X14982Y17052D01*
G01X15187Y17052D01*
G37*
G36*
G01X15187Y19502D02*
G01X15187Y19707D01*
G01X15170Y19698D01*
G01X15136Y19678D01*
G01X15104Y19654D01*
G01X15089Y19642D01*
G01X15047Y19600D01*
G01X15035Y19585D01*
G01X15011Y19553D01*
G01X14991Y19519D01*
G01X14982Y19502D01*
G01X15187Y19502D01*
G37*
G36*
G01X15609Y17248D02*
G01X15592Y17257D01*
G01X15592Y17052D01*
G01X15797Y17052D01*
G01X15788Y17069D01*
G01X15768Y17103D01*
G01X15744Y17135D01*
G01X15732Y17150D01*
G01X15690Y17192D01*
G01X15675Y17204D01*
G01X15643Y17228D01*
G01X15609Y17248D01*
G37*
G36*
G01X17187Y21617D02*
G01X16982Y21617D01*
G01X16991Y21600D01*
G01X17011Y21566D01*
G01X17035Y21534D01*
G01X17047Y21519D01*
G01X17089Y21477D01*
G01X17104Y21465D01*
G01X17136Y21441D01*
G01X17170Y21421D01*
G01X17187Y21412D01*
G01X17187Y21617D01*
G37*
G36*
G01X15797Y14127D02*
G01X15592Y14127D01*
G01X15592Y13922D01*
G01X15609Y13931D01*
G01X15643Y13951D01*
G01X15675Y13975D01*
G01X15690Y13987D01*
G01X15732Y14029D01*
G01X15744Y14044D01*
G01X15768Y14076D01*
G01X15788Y14110D01*
G01X15797Y14127D01*
G37*
G36*
G01X17187Y22022D02*
G01X17187Y22227D01*
G01X17170Y22218D01*
G01X17136Y22198D01*
G01X17104Y22174D01*
G01X17089Y22162D01*
G01X17047Y22120D01*
G01X17035Y22105D01*
G01X17011Y22073D01*
G01X16991Y22039D01*
G01X16982Y22022D01*
G01X17187Y22022D01*
G37*
G36*
G01X15187Y14127D02*
G01X14982Y14127D01*
G01X14991Y14110D01*
G01X15011Y14076D01*
G01X15035Y14044D01*
G01X15047Y14029D01*
G01X15089Y13987D01*
G01X15104Y13975D01*
G01X15136Y13951D01*
G01X15170Y13931D01*
G01X15187Y13922D01*
G01X15187Y14127D01*
G37*
G36*
G01X17797Y21617D02*
G01X17592Y21617D01*
G01X17592Y21412D01*
G01X17609Y21421D01*
G01X17643Y21441D01*
G01X17675Y21465D01*
G01X17690Y21477D01*
G01X17732Y21519D01*
G01X17744Y21534D01*
G01X17768Y21566D01*
G01X17788Y21600D01*
G01X17797Y21617D01*
G37*
G36*
G01X15609Y12338D02*
G01X15592Y12347D01*
G01X15592Y12142D01*
G01X15797Y12142D01*
G01X15788Y12159D01*
G01X15768Y12193D01*
G01X15744Y12225D01*
G01X15732Y12240D01*
G01X15690Y12282D01*
G01X15675Y12294D01*
G01X15643Y12318D01*
G01X15609Y12338D01*
G37*
G36*
G01X13217Y26517D02*
G01X13012Y26517D01*
G01X13012Y26312D01*
G01X13029Y26321D01*
G01X13063Y26341D01*
G01X13095Y26365D01*
G01X13110Y26377D01*
G01X13152Y26419D01*
G01X13164Y26434D01*
G01X13188Y26466D01*
G01X13208Y26500D01*
G01X13217Y26517D01*
G37*
G36*
G01X15187Y12142D02*
G01X15187Y12347D01*
G01X15170Y12338D01*
G01X15136Y12318D01*
G01X15104Y12294D01*
G01X15089Y12282D01*
G01X15047Y12240D01*
G01X15035Y12225D01*
G01X15011Y12193D01*
G01X14991Y12159D01*
G01X14982Y12142D01*
G01X15187Y12142D01*
G37*
G36*
G01X13029Y27118D02*
G01X13012Y27127D01*
G01X13012Y26922D01*
G01X13217Y26922D01*
G01X13208Y26939D01*
G01X13188Y26973D01*
G01X13164Y27005D01*
G01X13152Y27020D01*
G01X13110Y27062D01*
G01X13095Y27074D01*
G01X13063Y27098D01*
G01X13029Y27118D01*
G37*
G36*
G01X15797Y11737D02*
G01X15592Y11737D01*
G01X15592Y11532D01*
G01X15609Y11541D01*
G01X15643Y11561D01*
G01X15675Y11585D01*
G01X15690Y11597D01*
G01X15732Y11639D01*
G01X15744Y11654D01*
G01X15768Y11686D01*
G01X15788Y11720D01*
G01X15797Y11737D01*
G37*
G36*
G01X12607Y26922D02*
G01X12607Y27127D01*
G01X12590Y27118D01*
G01X12556Y27098D01*
G01X12524Y27074D01*
G01X12509Y27062D01*
G01X12467Y27020D01*
G01X12455Y27005D01*
G01X12431Y26973D01*
G01X12411Y26939D01*
G01X12402Y26922D01*
G01X12607Y26922D01*
G37*
G36*
G01X10637Y20897D02*
G01X10432Y20897D01*
G01X10441Y20880D01*
G01X10461Y20846D01*
G01X10485Y20814D01*
G01X10497Y20799D01*
G01X10539Y20757D01*
G01X10554Y20745D01*
G01X10586Y20721D01*
G01X10620Y20701D01*
G01X10637Y20692D01*
G01X10637Y20897D01*
G37*
G36*
G01X15609Y19698D02*
G01X15592Y19707D01*
G01X15592Y19502D01*
G01X15797Y19502D01*
G01X15788Y19519D01*
G01X15768Y19553D01*
G01X15744Y19585D01*
G01X15732Y19600D01*
G01X15690Y19642D01*
G01X15675Y19654D01*
G01X15643Y19678D01*
G01X15609Y19698D01*
G37*
G36*
G01X10637Y21302D02*
G01X10637Y21507D01*
G01X10620Y21498D01*
G01X10586Y21478D01*
G01X10554Y21454D01*
G01X10539Y21442D01*
G01X10497Y21400D01*
G01X10485Y21385D01*
G01X10461Y21353D01*
G01X10441Y21319D01*
G01X10432Y21302D01*
G01X10637Y21302D01*
G37*
G36*
G01X12607Y26517D02*
G01X12402Y26517D01*
G01X12411Y26500D01*
G01X12431Y26466D01*
G01X12455Y26434D01*
G01X12467Y26419D01*
G01X12509Y26377D01*
G01X12524Y26365D01*
G01X12556Y26341D01*
G01X12590Y26321D01*
G01X12607Y26312D01*
G01X12607Y26517D01*
G37*
G36*
G01X11059Y21498D02*
G01X11042Y21507D01*
G01X11042Y21302D01*
G01X11247Y21302D01*
G01X11238Y21319D01*
G01X11218Y21353D01*
G01X11194Y21385D01*
G01X11182Y21400D01*
G01X11140Y21442D01*
G01X11125Y21454D01*
G01X11093Y21478D01*
G01X11059Y21498D01*
G37*
G36*
G01X15797Y19097D02*
G01X15592Y19097D01*
G01X15592Y18892D01*
G01X15609Y18901D01*
G01X15643Y18921D01*
G01X15675Y18945D01*
G01X15690Y18957D01*
G01X15732Y18999D01*
G01X15744Y19014D01*
G01X15768Y19046D01*
G01X15788Y19080D01*
G01X15797Y19097D01*
G37*
G36*
G01X6272Y26327D02*
G01X6067Y26327D01*
G01X6067Y26122D01*
G01X6084Y26131D01*
G01X6118Y26151D01*
G01X6150Y26175D01*
G01X6165Y26187D01*
G01X6207Y26229D01*
G01X6219Y26244D01*
G01X6243Y26276D01*
G01X6263Y26310D01*
G01X6272Y26327D01*
G37*
G36*
G01X6084Y26928D02*
G01X6067Y26937D01*
G01X6067Y26732D01*
G01X6272Y26732D01*
G01X6263Y26749D01*
G01X6243Y26783D01*
G01X6219Y26815D01*
G01X6207Y26830D01*
G01X6165Y26872D01*
G01X6150Y26884D01*
G01X6118Y26908D01*
G01X6084Y26928D01*
G37*
G36*
G01X2146Y14687D02*
G01X1962Y14687D01*
G01X1962Y14503D01*
G01X1979Y14512D01*
G01X1995Y14521D01*
G01X2011Y14531D01*
G01X2027Y14542D01*
G01X2041Y14554D01*
G01X2056Y14566D01*
G01X2070Y14579D01*
G01X2083Y14593D01*
G01X2095Y14608D01*
G01X2107Y14622D01*
G01X2118Y14638D01*
G01X2128Y14654D01*
G01X2137Y14670D01*
G01X2146Y14687D01*
G37*
G36*
G01X1979Y15207D02*
G01X1962Y15216D01*
G01X1962Y15032D01*
G01X2146Y15032D01*
G01X2137Y15049D01*
G01X2128Y15065D01*
G01X2118Y15081D01*
G01X2107Y15097D01*
G01X2095Y15111D01*
G01X2083Y15126D01*
G01X2070Y15140D01*
G01X2056Y15153D01*
G01X2041Y15165D01*
G01X2027Y15177D01*
G01X2011Y15188D01*
G01X1995Y15198D01*
G01X1979Y15207D01*
G37*
G36*
G01X2007Y6059D02*
G01X1829Y6059D01*
G01X1829Y5881D01*
G01X1846Y5889D01*
G01X1862Y5898D01*
G01X1892Y5918D01*
G01X1934Y5954D01*
G01X1970Y5996D01*
G01X1990Y6026D01*
G01X1999Y6042D01*
G01X2007Y6059D01*
G37*
G36*
G01X1846Y6558D02*
G01X1829Y6566D01*
G01X1829Y6388D01*
G01X2007Y6388D01*
G01X1999Y6405D01*
G01X1990Y6421D01*
G01X1970Y6451D01*
G01X1934Y6493D01*
G01X1892Y6529D01*
G01X1862Y6549D01*
G01X1846Y6558D01*
G37*
G36*
G01X1500Y6388D02*
G01X1500Y6566D01*
G01X1483Y6558D01*
G01X1467Y6549D01*
G01X1437Y6529D01*
G01X1395Y6493D01*
G01X1359Y6451D01*
G01X1339Y6421D01*
G01X1330Y6405D01*
G01X1322Y6388D01*
G01X1500Y6388D01*
G37*
G36*
G01X1500Y6059D02*
G01X1322Y6059D01*
G01X1330Y6042D01*
G01X1339Y6026D01*
G01X1359Y5996D01*
G01X1395Y5954D01*
G01X1437Y5918D01*
G01X1467Y5898D01*
G01X1483Y5889D01*
G01X1500Y5881D01*
G01X1500Y6059D01*
G37*

%LPD*%
G36*
G01X620Y33739D02*
G01X614Y33739D01*
G01X608Y33738D01*
G01X603Y33736D01*
G01X593Y33730D01*
G01X589Y33726D01*
G01X583Y33716D01*
G01X581Y33711D01*
G01X579Y33699D01*
G01X579Y33448D01*
G01X580Y33442D01*
G01X581Y33437D01*
G01X583Y33431D01*
G01X586Y33426D01*
G01X589Y33422D01*
G01X593Y33418D01*
G01X598Y33414D01*
G01X608Y33410D01*
G01X614Y33408D01*
G01X619Y33408D01*
G01X626Y33409D01*
G01X632Y33410D01*
G01X644Y33416D01*
G01X662Y33430D01*
G01X681Y33443D01*
G01X721Y33467D01*
G01X742Y33478D01*
G01X763Y33487D01*
G01X784Y33497D01*
G01X805Y33505D01*
G01X849Y33519D01*
G01X872Y33525D01*
G01X895Y33529D01*
G01X917Y33533D01*
G01X963Y33539D01*
G01X986Y33540D01*
G01X1031Y33540D01*
G01X1053Y33539D01*
G01X1075Y33537D01*
G01X1119Y33531D01*
G01X1140Y33526D01*
G01X1162Y33521D01*
G01X1183Y33515D01*
G01X1204Y33508D01*
G01X1224Y33501D01*
G01X1245Y33493D01*
G01X1265Y33484D01*
G01X1284Y33474D01*
G01X1304Y33464D01*
G01X1323Y33453D01*
G01X1341Y33441D01*
G01X1377Y33415D01*
G01X1411Y33387D01*
G01X1427Y33372D01*
G01X1442Y33357D01*
G01X1457Y33341D01*
G01X1485Y33307D01*
G01X1511Y33271D01*
G01X1523Y33253D01*
G01X1534Y33234D01*
G01X1544Y33214D01*
G01X1554Y33195D01*
G01X1563Y33175D01*
G01X1571Y33154D01*
G01X1578Y33134D01*
G01X1585Y33113D01*
G01X1591Y33092D01*
G01X1596Y33070D01*
G01X1601Y33049D01*
G01X1607Y33005D01*
G01X1609Y32983D01*
G01X1611Y32939D01*
G01X1610Y32918D01*
G01X1609Y32896D01*
G01X1607Y32874D01*
G01X1601Y32830D01*
G01X1596Y32809D01*
G01X1591Y32787D01*
G01X1585Y32766D01*
G01X1578Y32745D01*
G01X1571Y32725D01*
G01X1563Y32704D01*
G01X1554Y32684D01*
G01X1544Y32665D01*
G01X1534Y32645D01*
G01X1523Y32626D01*
G01X1511Y32608D01*
G01X1485Y32572D01*
G01X1457Y32538D01*
G01X1442Y32522D01*
G01X1427Y32507D01*
G01X1411Y32492D01*
G01X1377Y32464D01*
G01X1341Y32438D01*
G01X1323Y32426D01*
G01X1304Y32415D01*
G01X1284Y32405D01*
G01X1265Y32395D01*
G01X1245Y32386D01*
G01X1224Y32378D01*
G01X1204Y32371D01*
G01X1183Y32364D01*
G01X1162Y32358D01*
G01X1140Y32353D01*
G01X1119Y32348D01*
G01X1075Y32342D01*
G01X1053Y32340D01*
G01X1031Y32339D01*
G01X1010Y32338D01*
G01X986Y32339D01*
G01X963Y32340D01*
G01X917Y32346D01*
G01X894Y32350D01*
G01X872Y32355D01*
G01X849Y32360D01*
G01X805Y32374D01*
G01X783Y32383D01*
G01X762Y32392D01*
G01X741Y32402D01*
G01X721Y32412D01*
G01X700Y32424D01*
G01X681Y32436D01*
G01X662Y32449D01*
G01X643Y32463D01*
G01X638Y32467D01*
G01X632Y32469D01*
G01X625Y32471D01*
G01X613Y32471D01*
G01X607Y32470D01*
G01X602Y32468D01*
G01X592Y32462D01*
G01X588Y32458D01*
G01X582Y32448D01*
G01X580Y32443D01*
G01X579Y32437D01*
G01X579Y32431D01*
G01X575Y26266D01*
G01X575Y26260D01*
G01X576Y26255D01*
G01X578Y26249D01*
G01X581Y26244D01*
G01X584Y26240D01*
G01X589Y26236D01*
G01X593Y26232D01*
G01X603Y26228D01*
G01X609Y26226D01*
G01X615Y26226D01*
G01X627Y26228D01*
G01X639Y26234D01*
G01X644Y26238D01*
G01X672Y26266D01*
G01X687Y26279D01*
G01X719Y26303D01*
G01X736Y26314D01*
G01X753Y26324D01*
G01X770Y26333D01*
G01X788Y26342D01*
G01X806Y26350D01*
G01X825Y26358D01*
G01X844Y26365D01*
G01X863Y26371D01*
G01X882Y26376D01*
G01X901Y26380D01*
G01X921Y26384D01*
G01X940Y26386D01*
G01X980Y26390D01*
G01X1020Y26390D01*
G01X1060Y26386D01*
G01X1079Y26384D01*
G01X1099Y26380D01*
G01X1118Y26376D01*
G01X1138Y26370D01*
G01X1157Y26365D01*
G01X1175Y26358D01*
G01X1194Y26350D01*
G01X1212Y26342D01*
G01X1230Y26333D01*
G01X1247Y26324D01*
G01X1281Y26302D01*
G01X1297Y26291D01*
G01X1313Y26278D01*
G01X1328Y26266D01*
G01X1343Y26252D01*
G01X1357Y26238D01*
G01X1383Y26208D01*
G01X1407Y26176D01*
G01X1418Y26160D01*
G01X1428Y26143D01*
G01X1438Y26125D01*
G01X1447Y26107D01*
G01X1463Y26071D01*
G01X1475Y26033D01*
G01X1480Y26014D01*
G01X1485Y25994D01*
G01X1488Y25975D01*
G01X1491Y25955D01*
G01X1493Y25935D01*
G01X1495Y25895D01*
G01X1493Y25855D01*
G01X1491Y25836D01*
G01X1485Y25796D01*
G01X1475Y25758D01*
G01X1463Y25720D01*
G01X1455Y25701D01*
G01X1447Y25683D01*
G01X1438Y25665D01*
G01X1418Y25631D01*
G01X1407Y25614D01*
G01X1383Y25582D01*
G01X1370Y25567D01*
G01X1357Y25553D01*
G01X1343Y25539D01*
G01X1328Y25525D01*
G01X1313Y25512D01*
G01X1281Y25488D01*
G01X1264Y25477D01*
G01X1230Y25457D01*
G01X1212Y25448D01*
G01X1194Y25440D01*
G01X1175Y25433D01*
G01X1157Y25426D01*
G01X1138Y25420D01*
G01X1118Y25415D01*
G01X1099Y25411D01*
G01X1079Y25407D01*
G01X1060Y25404D01*
G01X1040Y25402D01*
G01X1020Y25401D01*
G01X980Y25401D01*
G01X960Y25402D01*
G01X940Y25404D01*
G01X921Y25407D01*
G01X901Y25411D01*
G01X882Y25415D01*
G01X862Y25420D01*
G01X843Y25426D01*
G01X824Y25433D01*
G01X806Y25440D01*
G01X788Y25448D01*
G01X770Y25457D01*
G01X753Y25467D01*
G01X735Y25477D01*
G01X719Y25488D01*
G01X687Y25512D01*
G01X672Y25525D01*
G01X657Y25539D01*
G01X643Y25553D01*
G01X638Y25557D01*
G01X633Y25560D01*
G01X627Y25563D01*
G01X621Y25565D01*
G01X609Y25565D01*
G01X603Y25563D01*
G01X593Y25559D01*
G01X588Y25555D01*
G01X584Y25551D01*
G01X581Y25547D01*
G01X578Y25542D01*
G01X576Y25536D01*
G01X575Y25531D01*
G01X574Y25525D01*
G01X574Y24488D01*
G01X575Y24482D01*
G01X577Y24477D01*
G01X583Y24467D01*
G01X587Y24463D01*
G01X597Y24457D01*
G01X602Y24455D01*
G01X614Y24453D01*
G01X626Y24455D01*
G01X638Y24461D01*
G01X642Y24466D01*
G01X657Y24480D01*
G01X671Y24493D01*
G01X686Y24506D01*
G01X702Y24519D01*
G01X718Y24530D01*
G01X752Y24552D01*
G01X770Y24561D01*
G01X787Y24570D01*
G01X806Y24579D01*
G01X824Y24586D01*
G01X843Y24593D01*
G01X862Y24599D01*
G01X881Y24604D01*
G01X901Y24608D01*
G01X920Y24612D01*
G01X940Y24615D01*
G01X960Y24617D01*
G01X980Y24618D01*
G01X1020Y24618D01*
G01X1040Y24617D01*
G01X1060Y24615D01*
G01X1079Y24612D01*
G01X1099Y24608D01*
G01X1118Y24604D01*
G01X1138Y24599D01*
G01X1157Y24593D01*
G01X1175Y24586D01*
G01X1194Y24579D01*
G01X1212Y24571D01*
G01X1230Y24562D01*
G01X1264Y24542D01*
G01X1281Y24531D01*
G01X1313Y24507D01*
G01X1328Y24494D01*
G01X1343Y24480D01*
G01X1357Y24466D01*
G01X1370Y24452D01*
G01X1383Y24437D01*
G01X1407Y24405D01*
G01X1418Y24388D01*
G01X1438Y24354D01*
G01X1447Y24336D01*
G01X1455Y24318D01*
G01X1463Y24299D01*
G01X1475Y24261D01*
G01X1485Y24223D01*
G01X1491Y24183D01*
G01X1493Y24164D01*
G01X1495Y24124D01*
G01X1493Y24084D01*
G01X1491Y24064D01*
G01X1488Y24044D01*
G01X1485Y24025D01*
G01X1480Y24005D01*
G01X1475Y23986D01*
G01X1463Y23948D01*
G01X1447Y23912D01*
G01X1438Y23894D01*
G01X1428Y23876D01*
G01X1418Y23859D01*
G01X1407Y23843D01*
G01X1383Y23811D01*
G01X1357Y23781D01*
G01X1343Y23767D01*
G01X1328Y23753D01*
G01X1313Y23741D01*
G01X1297Y23728D01*
G01X1281Y23717D01*
G01X1247Y23695D01*
G01X1230Y23686D01*
G01X1212Y23677D01*
G01X1194Y23669D01*
G01X1175Y23661D01*
G01X1157Y23654D01*
G01X1138Y23649D01*
G01X1118Y23643D01*
G01X1099Y23639D01*
G01X1079Y23635D01*
G01X1060Y23633D01*
G01X1020Y23629D01*
G01X980Y23629D01*
G01X920Y23635D01*
G01X901Y23639D01*
G01X881Y23643D01*
G01X824Y23661D01*
G01X805Y23669D01*
G01X787Y23677D01*
G01X769Y23686D01*
G01X735Y23706D01*
G01X718Y23717D01*
G01X686Y23741D01*
G01X671Y23754D01*
G01X656Y23768D01*
G01X637Y23787D01*
G01X632Y23790D01*
G01X626Y23793D01*
G01X620Y23794D01*
G01X613Y23795D01*
G01X607Y23794D01*
G01X602Y23793D01*
G01X596Y23791D01*
G01X591Y23788D01*
G01X587Y23785D01*
G01X583Y23781D01*
G01X579Y23776D01*
G01X575Y23766D01*
G01X573Y23760D01*
G01X573Y23755D01*
G01X560Y2659D01*
G01X560Y2654D01*
G01X561Y2648D01*
G01X563Y2643D01*
G01X569Y2633D01*
G01X573Y2629D01*
G01X583Y2623D01*
G01X588Y2621D01*
G01X594Y2620D01*
G01X599Y2619D01*
G01X24699Y2590D01*
G01X24705Y2590D01*
G01X24711Y2591D01*
G01X24716Y2593D01*
G01X24726Y2599D01*
G01X24730Y2603D01*
G01X24736Y2613D01*
G01X24738Y2618D01*
G01X24740Y2630D01*
G01X24769Y33679D01*
G01X24769Y33685D01*
G01X24768Y33691D01*
G01X24766Y33696D01*
G01X24760Y33706D01*
G01X24756Y33710D01*
G01X24746Y33716D01*
G01X24741Y33718D01*
G01X24729Y33720D01*
G01X620Y33739D01*
G37*

%LPC*%
G36*
G01X15633Y25389D02*
G01X15641Y25404D01*
G01X15390Y25400D01*
G01X15391Y25361D01*
G01X15391Y25360D01*
G01X15389Y25348D01*
G01X15386Y25342D01*
G01X15383Y25337D01*
G01X15379Y25332D01*
G01X15374Y25328D01*
G01X15369Y25325D01*
G01X15364Y25323D01*
G01X15358Y25321D01*
G01X15351Y25320D01*
G01X14997Y25314D01*
G01X14990Y25315D01*
G01X14984Y25316D01*
G01X14979Y25318D01*
G01X14973Y25322D01*
G01X14965Y25330D01*
G01X14961Y25336D01*
G01X14959Y25341D01*
G01X14957Y25347D01*
G01X14957Y25354D01*
G01X14956Y25392D01*
G01X14705Y25388D01*
G01X14713Y25372D01*
G01X14722Y25358D01*
G01X14731Y25343D01*
G01X14742Y25329D01*
G01X14753Y25316D01*
G01X14785Y25284D01*
G01X14788Y25279D01*
G01X14790Y25273D01*
G01X14791Y25268D01*
G01X14791Y25256D01*
G01X14789Y25249D01*
G01X14786Y25243D01*
G01X14783Y25238D01*
G01X14779Y25233D01*
G01X14767Y25222D01*
G01X14756Y25209D01*
G01X14746Y25197D01*
G01X14737Y25184D01*
G01X14728Y25170D01*
G01X14720Y25156D01*
G01X14713Y25142D01*
G01X14706Y25127D01*
G01X14701Y25112D01*
G01X14696Y25096D01*
G01X14692Y25080D01*
G01X14689Y25064D01*
G01X14685Y25032D01*
G01X14685Y25000D01*
G01X14687Y24984D01*
G01X14689Y24969D01*
G01X14692Y24953D01*
G01X14695Y24938D01*
G01X14705Y24908D01*
G01X14711Y24893D01*
G01X14718Y24879D01*
G01X14726Y24865D01*
G01X14734Y24852D01*
G01X14743Y24839D01*
G01X14753Y24826D01*
G01X14764Y24814D01*
G01X14794Y24784D01*
G01X14796Y24779D01*
G01X14798Y24773D01*
G01X14799Y24768D01*
G01X14800Y24762D01*
G01X14799Y24756D01*
G01X14798Y24749D01*
G01X14795Y24743D01*
G01X14792Y24738D01*
G01X14776Y24722D01*
G01X14765Y24710D01*
G01X14745Y24684D01*
G01X14736Y24670D01*
G01X14728Y24656D01*
G01X14721Y24642D01*
G01X14709Y24612D01*
G01X14704Y24596D01*
G01X14701Y24580D01*
G01X14697Y24565D01*
G01X14695Y24548D01*
G01X14694Y24532D01*
G01X14694Y24500D01*
G01X14695Y24484D01*
G01X14701Y24452D01*
G01X14709Y24420D01*
G01X14721Y24390D01*
G01X14737Y24362D01*
G01X14746Y24348D01*
G01X14755Y24335D01*
G01X14759Y24329D01*
G01X14763Y24317D01*
G01X14763Y24305D01*
G01X14762Y24299D01*
G01X14760Y24294D01*
G01X14754Y24284D01*
G01X14750Y24280D01*
G01X14740Y24274D01*
G01X14735Y24272D01*
G01X14729Y24271D01*
G01X14547Y24271D01*
G01X14536Y24270D01*
G01X14526Y24269D01*
G01X14516Y24267D01*
G01X14496Y24261D01*
G01X14478Y24251D01*
G01X14470Y24245D01*
G01X14461Y24239D01*
G01X14454Y24232D01*
G01X11359Y21138D01*
G01X11130Y20909D01*
G01X11125Y20905D01*
G01X11120Y20902D01*
G01X11114Y20899D01*
G01X11102Y20897D01*
G01X11042Y20897D01*
G01X11042Y20837D01*
G01X11040Y20825D01*
G01X11037Y20819D01*
G01X11034Y20814D01*
G01X11030Y20809D01*
G01X10828Y20607D01*
G01X10823Y20603D01*
G01X10818Y20600D01*
G01X10812Y20597D01*
G01X10806Y20596D01*
G01X10666Y20596D01*
G01X10473Y20595D01*
G01X10463Y20595D01*
G01X10453Y20594D01*
G01X10443Y20592D01*
G01X10423Y20586D01*
G01X10405Y20576D01*
G01X10397Y20570D01*
G01X10388Y20564D01*
G01X9056Y19232D01*
G01X9051Y19228D01*
G01X9046Y19225D01*
G01X9040Y19222D01*
G01X9034Y19221D01*
G01X9027Y19220D01*
G01X9020Y19221D01*
G01X9014Y19223D01*
G01X9007Y19226D01*
G01X9002Y19230D01*
G01X8994Y19236D01*
G01X8985Y19241D01*
G01X8980Y19244D01*
G01X8971Y19253D01*
G01X8968Y19259D01*
G01X8966Y19264D01*
G01X8964Y19276D01*
G01X8965Y19283D01*
G01X8966Y19289D01*
G01X8968Y19294D01*
G01X8972Y19300D01*
G01X8976Y19305D01*
G01X9665Y19994D01*
G01X9671Y20003D01*
G01X9677Y20011D01*
G01X9687Y20029D01*
G01X9693Y20049D01*
G01X9695Y20059D01*
G01X9697Y20079D01*
G01X9697Y23011D01*
G01X9698Y23017D01*
G01X9700Y23022D01*
G01X9706Y23032D01*
G01X9711Y23036D01*
G01X9715Y23039D01*
G01X9720Y23042D01*
G01X9736Y23049D01*
G01X9752Y23058D01*
G01X9767Y23067D01*
G01X9781Y23076D01*
G01X9796Y23086D01*
G01X9809Y23097D01*
G01X9835Y23121D01*
G01X9859Y23147D01*
G01X9870Y23161D01*
G01X9880Y23175D01*
G01X9898Y23205D01*
G01X9906Y23220D01*
G01X9914Y23236D01*
G01X9920Y23252D01*
G01X9932Y23286D01*
G01X9940Y23320D01*
G01X9944Y23354D01*
G01X9946Y23372D01*
G01X9946Y23407D01*
G01X9944Y23425D01*
G01X9940Y23459D01*
G01X9936Y23477D01*
G01X9931Y23494D01*
G01X9926Y23510D01*
G01X9920Y23527D01*
G01X9914Y23543D01*
G01X9898Y23575D01*
G01X9889Y23590D01*
G01X9879Y23605D01*
G01X9869Y23619D01*
G01X9858Y23633D01*
G01X9847Y23646D01*
G01X9835Y23659D01*
G01X9822Y23671D01*
G01X9809Y23682D01*
G01X9795Y23693D01*
G01X9781Y23703D01*
G01X9766Y23713D01*
G01X9751Y23722D01*
G01X9719Y23738D01*
G01X9703Y23744D01*
G01X9686Y23750D01*
G01X9670Y23755D01*
G01X9653Y23760D01*
G01X9635Y23764D01*
G01X9601Y23768D01*
G01X9583Y23770D01*
G01X9548Y23770D01*
G01X9530Y23768D01*
G01X9496Y23764D01*
G01X9478Y23760D01*
G01X9461Y23755D01*
G01X9445Y23750D01*
G01X9428Y23744D01*
G01X9412Y23738D01*
G01X9380Y23722D01*
G01X9365Y23713D01*
G01X9350Y23703D01*
G01X9336Y23693D01*
G01X9322Y23682D01*
G01X9309Y23671D01*
G01X9296Y23659D01*
G01X9284Y23646D01*
G01X9273Y23633D01*
G01X9262Y23619D01*
G01X9252Y23605D01*
G01X9242Y23590D01*
G01X9233Y23575D01*
G01X9217Y23543D01*
G01X9211Y23527D01*
G01X9205Y23510D01*
G01X9200Y23494D01*
G01X9195Y23477D01*
G01X9191Y23459D01*
G01X9187Y23425D01*
G01X9185Y23407D01*
G01X9185Y23372D01*
G01X9187Y23354D01*
G01X9191Y23320D01*
G01X9199Y23286D01*
G01X9211Y23252D01*
G01X9217Y23236D01*
G01X9225Y23220D01*
G01X9233Y23205D01*
G01X9251Y23175D01*
G01X9261Y23161D01*
G01X9272Y23147D01*
G01X9296Y23121D01*
G01X9322Y23097D01*
G01X9335Y23086D01*
G01X9350Y23076D01*
G01X9364Y23067D01*
G01X9379Y23058D01*
G01X9395Y23049D01*
G01X9411Y23042D01*
G01X9416Y23039D01*
G01X9420Y23036D01*
G01X9425Y23032D01*
G01X9431Y23022D01*
G01X9433Y23017D01*
G01X9434Y23011D01*
G01X9434Y23005D01*
G01X9435Y20150D01*
G01X9433Y20138D01*
G01X9430Y20132D01*
G01X9427Y20127D01*
G01X9423Y20122D01*
G01X8640Y19339D01*
G01X8634Y19331D01*
G01X8628Y19322D01*
G01X8618Y19304D01*
G01X8612Y19284D01*
G01X8610Y19278D01*
G01X8608Y19273D01*
G01X8604Y19268D01*
G01X8596Y19260D01*
G01X8590Y19257D01*
G01X8585Y19255D01*
G01X8573Y19253D01*
G01X8533Y19253D01*
G01X8524Y19252D01*
G01X8515Y19250D01*
G01X8506Y19247D01*
G01X8497Y19243D01*
G01X8489Y19238D01*
G01X8482Y19233D01*
G01X8474Y19227D01*
G01X8468Y19221D01*
G01X8462Y19213D01*
G01X8457Y19206D01*
G01X8452Y19198D01*
G01X8448Y19189D01*
G01X8445Y19180D01*
G01X8443Y19171D01*
G01X8442Y19162D01*
G01X8442Y18356D01*
G01X8441Y18351D01*
G01X8440Y18345D01*
G01X8438Y18340D01*
G01X8432Y18330D01*
G01X8428Y18326D01*
G01X8418Y18320D01*
G01X8413Y18318D01*
G01X8407Y18317D01*
G01X8402Y18316D01*
G01X8288Y18316D01*
G01X8276Y18318D01*
G01X8271Y18320D01*
G01X8261Y18326D01*
G01X8257Y18330D01*
G01X8251Y18340D01*
G01X8249Y18345D01*
G01X8248Y18351D01*
G01X8248Y19152D01*
G01X8247Y19162D01*
G01X8246Y19171D01*
G01X8244Y19180D01*
G01X8241Y19189D01*
G01X8237Y19198D01*
G01X8232Y19206D01*
G01X8227Y19213D01*
G01X8221Y19221D01*
G01X8215Y19227D01*
G01X8207Y19233D01*
G01X8200Y19238D01*
G01X8192Y19243D01*
G01X8183Y19247D01*
G01X8174Y19250D01*
G01X8165Y19252D01*
G01X8156Y19253D01*
G01X7743Y19253D01*
G01X7734Y19252D01*
G01X7725Y19250D01*
G01X7716Y19247D01*
G01X7707Y19243D01*
G01X7699Y19238D01*
G01X7692Y19233D01*
G01X7684Y19227D01*
G01X7678Y19221D01*
G01X7672Y19213D01*
G01X7667Y19206D01*
G01X7662Y19198D01*
G01X7658Y19189D01*
G01X7655Y19180D01*
G01X7653Y19171D01*
G01X7652Y19162D01*
G01X7652Y18277D01*
G01X7653Y18268D01*
G01X7655Y18259D01*
G01X7658Y18250D01*
G01X7662Y18241D01*
G01X7667Y18233D01*
G01X7672Y18226D01*
G01X7678Y18218D01*
G01X7684Y18212D01*
G01X7692Y18206D01*
G01X7699Y18201D01*
G01X7707Y18196D01*
G01X7716Y18192D01*
G01X7725Y18189D01*
G01X7734Y18187D01*
G01X7752Y18185D01*
G01X7789Y18185D01*
G01X7795Y18184D01*
G01X7800Y18182D01*
G01X7806Y18179D01*
G01X7814Y18171D01*
G01X7818Y18166D01*
G01X7820Y18161D01*
G01X7822Y18155D01*
G01X7828Y18135D01*
G01X7838Y18117D01*
G01X7844Y18108D01*
G01X7850Y18100D01*
G01X7864Y18086D01*
G01X7873Y18080D01*
G01X7881Y18074D01*
G01X7899Y18064D01*
G01X7919Y18058D01*
G01X7929Y18056D01*
G01X7939Y18055D01*
G01X7950Y18054D01*
G01X9021Y18054D01*
G01X9041Y18056D01*
G01X9051Y18058D01*
G01X9071Y18064D01*
G01X9089Y18074D01*
G01X9097Y18080D01*
G01X9106Y18086D01*
G01X9137Y18117D01*
G01X9143Y18126D01*
G01X9149Y18134D01*
G01X9159Y18152D01*
G01X9165Y18172D01*
G01X9167Y18182D01*
G01X9169Y18202D01*
G01X9169Y18225D01*
G01X9170Y18231D01*
G01X9172Y18236D01*
G01X9178Y18246D01*
G01X9182Y18250D01*
G01X9192Y18256D01*
G01X9197Y18258D01*
G01X9203Y18259D01*
G01X9215Y18259D01*
G01X9221Y18258D01*
G01X9226Y18255D01*
G01X9232Y18252D01*
G01X9240Y18244D01*
G01X9244Y18238D01*
G01X9248Y18231D01*
G01X9254Y18223D01*
G01X9260Y18217D01*
G01X9266Y18210D01*
G01X9273Y18205D01*
G01X9289Y18195D01*
G01X9297Y18192D01*
G01X9306Y18189D01*
G01X9315Y18187D01*
G01X9323Y18186D01*
G01X9332Y18185D01*
G01X9364Y18185D01*
G01X9370Y18184D01*
G01X9375Y18182D01*
G01X9385Y18176D01*
G01X9389Y18172D01*
G01X9395Y18162D01*
G01X9397Y18157D01*
G01X9398Y18151D01*
G01X9398Y17090D01*
G01X9399Y17079D01*
G01X9400Y17069D01*
G01X9402Y17059D01*
G01X9408Y17039D01*
G01X9418Y17021D01*
G01X9424Y17013D01*
G01X9430Y17004D01*
G01X15892Y10542D01*
G01X15896Y10537D01*
G01X15899Y10532D01*
G01X15902Y10526D01*
G01X15903Y10520D01*
G01X15903Y9055D01*
G01X15902Y9049D01*
G01X15900Y9044D01*
G01X15894Y9034D01*
G01X15890Y9030D01*
G01X15880Y9024D01*
G01X15875Y9022D01*
G01X15869Y9021D01*
G01X15735Y9021D01*
G01X15725Y9020D01*
G01X15716Y9019D01*
G01X15707Y9017D01*
G01X15698Y9014D01*
G01X15689Y9010D01*
G01X15681Y9005D01*
G01X15674Y9000D01*
G01X15666Y8994D01*
G01X15660Y8988D01*
G01X15654Y8980D01*
G01X15649Y8973D01*
G01X15644Y8965D01*
G01X15640Y8956D01*
G01X15637Y8947D01*
G01X15635Y8938D01*
G01X15634Y8929D01*
G01X15634Y7910D01*
G01X15635Y7901D01*
G01X15637Y7892D01*
G01X15640Y7883D01*
G01X15644Y7874D01*
G01X15649Y7866D01*
G01X15654Y7859D01*
G01X15660Y7851D01*
G01X15666Y7845D01*
G01X15674Y7839D01*
G01X15681Y7834D01*
G01X15689Y7829D01*
G01X15698Y7825D01*
G01X15707Y7822D01*
G01X15716Y7820D01*
G01X15725Y7819D01*
G01X15735Y7818D01*
G01X16335Y7818D01*
G01X16353Y7820D01*
G01X16362Y7822D01*
G01X16371Y7825D01*
G01X16380Y7829D01*
G01X16388Y7834D01*
G01X16395Y7839D01*
G01X16403Y7845D01*
G01X16409Y7851D01*
G01X16415Y7859D01*
G01X16420Y7866D01*
G01X16425Y7874D01*
G01X16429Y7883D01*
G01X16432Y7892D01*
G01X16434Y7901D01*
G01X16436Y7919D01*
G01X16436Y8919D01*
G01X16435Y8929D01*
G01X16434Y8938D01*
G01X16432Y8947D01*
G01X16429Y8956D01*
G01X16425Y8965D01*
G01X16420Y8973D01*
G01X16415Y8980D01*
G01X16409Y8988D01*
G01X16403Y8994D01*
G01X16395Y9000D01*
G01X16388Y9005D01*
G01X16380Y9010D01*
G01X16371Y9014D01*
G01X16362Y9017D01*
G01X16353Y9019D01*
G01X16335Y9021D01*
G01X16200Y9021D01*
G01X16194Y9022D01*
G01X16189Y9024D01*
G01X16179Y9030D01*
G01X16175Y9034D01*
G01X16169Y9044D01*
G01X16167Y9049D01*
G01X16166Y9055D01*
G01X16165Y9060D01*
G01X16165Y10514D01*
G01X16167Y10526D01*
G01X16170Y10532D01*
G01X16173Y10537D01*
G01X16177Y10542D01*
G01X17153Y11518D01*
G01X17158Y11522D01*
G01X17164Y11526D01*
G01X17169Y11528D01*
G01X17175Y11529D01*
G01X17182Y11530D01*
G01X17187Y11529D01*
G01X17193Y11528D01*
G01X17198Y11526D01*
G01X17217Y11518D01*
G01X17235Y11511D01*
G01X17273Y11499D01*
G01X17311Y11491D01*
G01X17331Y11488D01*
G01X17350Y11486D01*
G01X17390Y11484D01*
G01X17428Y11486D01*
G01X17447Y11488D01*
G01X17467Y11491D01*
G01X17486Y11494D01*
G01X17504Y11499D01*
G01X17523Y11504D01*
G01X17541Y11510D01*
G01X17560Y11517D01*
G01X17577Y11525D01*
G01X17595Y11533D01*
G01X17612Y11542D01*
G01X17629Y11552D01*
G01X17661Y11574D01*
G01X17691Y11598D01*
G01X17705Y11611D01*
G01X17719Y11625D01*
G01X17732Y11639D01*
G01X17756Y11669D01*
G01X17767Y11685D01*
G01X17778Y11702D01*
G01X17787Y11718D01*
G01X17797Y11735D01*
G01X17805Y11753D01*
G01X17819Y11789D01*
G01X17827Y11813D01*
G01X17830Y11818D01*
G01X17833Y11822D01*
G01X17837Y11826D01*
G01X17847Y11832D01*
G01X17852Y11834D01*
G01X17864Y11836D01*
G01X17869Y11835D01*
G01X17875Y11834D01*
G01X17880Y11832D01*
G01X17890Y11826D01*
G01X17894Y11822D01*
G01X17900Y11812D01*
G01X17902Y11807D01*
G01X17903Y11801D01*
G01X17903Y9055D01*
G01X17902Y9049D01*
G01X17900Y9044D01*
G01X17894Y9034D01*
G01X17890Y9030D01*
G01X17880Y9024D01*
G01X17875Y9022D01*
G01X17869Y9021D01*
G01X17735Y9021D01*
G01X17725Y9020D01*
G01X17716Y9019D01*
G01X17707Y9017D01*
G01X17698Y9014D01*
G01X17689Y9010D01*
G01X17681Y9005D01*
G01X17674Y9000D01*
G01X17666Y8994D01*
G01X17660Y8988D01*
G01X17654Y8980D01*
G01X17649Y8973D01*
G01X17644Y8965D01*
G01X17640Y8956D01*
G01X17637Y8947D01*
G01X17635Y8938D01*
G01X17634Y8929D01*
G01X17634Y7910D01*
G01X17635Y7901D01*
G01X17637Y7892D01*
G01X17640Y7883D01*
G01X17644Y7874D01*
G01X17649Y7866D01*
G01X17654Y7859D01*
G01X17660Y7851D01*
G01X17666Y7845D01*
G01X17674Y7839D01*
G01X17681Y7834D01*
G01X17689Y7829D01*
G01X17698Y7825D01*
G01X17707Y7822D01*
G01X17716Y7820D01*
G01X17725Y7819D01*
G01X17735Y7818D01*
G01X18335Y7818D01*
G01X18353Y7820D01*
G01X18362Y7822D01*
G01X18371Y7825D01*
G01X18380Y7829D01*
G01X18388Y7834D01*
G01X18395Y7839D01*
G01X18403Y7845D01*
G01X18409Y7851D01*
G01X18415Y7859D01*
G01X18420Y7866D01*
G01X18425Y7874D01*
G01X18429Y7883D01*
G01X18432Y7892D01*
G01X18434Y7901D01*
G01X18436Y7919D01*
G01X18436Y8919D01*
G01X18435Y8929D01*
G01X18434Y8938D01*
G01X18432Y8947D01*
G01X18429Y8956D01*
G01X18425Y8965D01*
G01X18420Y8973D01*
G01X18415Y8980D01*
G01X18409Y8988D01*
G01X18403Y8994D01*
G01X18395Y9000D01*
G01X18388Y9005D01*
G01X18380Y9010D01*
G01X18371Y9014D01*
G01X18362Y9017D01*
G01X18353Y9019D01*
G01X18335Y9021D01*
G01X18200Y9021D01*
G01X18194Y9022D01*
G01X18189Y9024D01*
G01X18179Y9030D01*
G01X18175Y9034D01*
G01X18169Y9044D01*
G01X18167Y9049D01*
G01X18166Y9055D01*
G01X18165Y9060D01*
G01X18165Y13695D01*
G01X18164Y13705D01*
G01X18162Y13715D01*
G01X18156Y13735D01*
G01X18146Y13753D01*
G01X18140Y13761D01*
G01X18134Y13770D01*
G01X17811Y14093D01*
G01X17807Y14098D01*
G01X17803Y14104D01*
G01X17801Y14109D01*
G01X17800Y14115D01*
G01X17799Y14122D01*
G01X17800Y14127D01*
G01X17801Y14133D01*
G01X17803Y14138D01*
G01X17811Y14157D01*
G01X17818Y14175D01*
G01X17830Y14213D01*
G01X17838Y14251D01*
G01X17841Y14271D01*
G01X17843Y14290D01*
G01X17844Y14310D01*
G01X17845Y14329D01*
G01X17844Y14349D01*
G01X17843Y14368D01*
G01X17841Y14387D01*
G01X17838Y14406D01*
G01X17835Y14424D01*
G01X17830Y14443D01*
G01X17825Y14461D01*
G01X17819Y14480D01*
G01X17813Y14498D01*
G01X17805Y14515D01*
G01X17797Y14533D01*
G01X17788Y14549D01*
G01X17779Y14566D01*
G01X17757Y14598D01*
G01X17746Y14613D01*
G01X17734Y14628D01*
G01X17721Y14642D01*
G01X17707Y14656D01*
G01X17693Y14669D01*
G01X17679Y14681D01*
G01X17664Y14693D01*
G01X17632Y14715D01*
G01X17616Y14725D01*
G01X17599Y14734D01*
G01X17582Y14742D01*
G01X17564Y14750D01*
G01X17547Y14757D01*
G01X17541Y14759D01*
G01X17536Y14763D01*
G01X17528Y14771D01*
G01X17525Y14777D01*
G01X17522Y14782D01*
G01X17521Y14788D01*
G01X17521Y16391D01*
G01X17522Y16397D01*
G01X17525Y16402D01*
G01X17528Y16408D01*
G01X17536Y16416D01*
G01X17541Y16420D01*
G01X17547Y16422D01*
G01X17564Y16429D01*
G01X17582Y16437D01*
G01X17599Y16445D01*
G01X17616Y16454D01*
G01X17632Y16464D01*
G01X17664Y16486D01*
G01X17679Y16498D01*
G01X17693Y16510D01*
G01X17707Y16523D01*
G01X17721Y16537D01*
G01X17734Y16551D01*
G01X17746Y16566D01*
G01X17757Y16581D01*
G01X17779Y16613D01*
G01X17788Y16630D01*
G01X17797Y16646D01*
G01X17805Y16664D01*
G01X17813Y16681D01*
G01X17819Y16699D01*
G01X17825Y16718D01*
G01X17830Y16736D01*
G01X17835Y16755D01*
G01X17838Y16773D01*
G01X17841Y16792D01*
G01X17843Y16811D01*
G01X17844Y16830D01*
G01X17845Y16850D01*
G01X17843Y16888D01*
G01X17841Y16907D01*
G01X17835Y16945D01*
G01X17825Y16983D01*
G01X17819Y17001D01*
G01X17812Y17019D01*
G01X17804Y17037D01*
G01X17796Y17054D01*
G01X17787Y17072D01*
G01X17767Y17104D01*
G01X17756Y17120D01*
G01X17744Y17136D01*
G01X17731Y17150D01*
G01X17718Y17165D01*
G01X17705Y17178D01*
G01X17690Y17191D01*
G01X17676Y17204D01*
G01X17660Y17216D01*
G01X17644Y17227D01*
G01X17612Y17247D01*
G01X17594Y17256D01*
G01X17577Y17264D01*
G01X17559Y17272D01*
G01X17541Y17279D01*
G01X17523Y17285D01*
G01X17485Y17295D01*
G01X17447Y17301D01*
G01X17428Y17303D01*
G01X17390Y17305D01*
G01X17370Y17304D01*
G01X17351Y17303D01*
G01X17332Y17301D01*
G01X17294Y17295D01*
G01X17256Y17285D01*
G01X17238Y17279D01*
G01X17220Y17272D01*
G01X17202Y17264D01*
G01X17185Y17256D01*
G01X17167Y17247D01*
G01X17135Y17227D01*
G01X17119Y17216D01*
G01X17103Y17204D01*
G01X17089Y17191D01*
G01X17074Y17178D01*
G01X17061Y17165D01*
G01X17048Y17150D01*
G01X17035Y17136D01*
G01X17023Y17120D01*
G01X17012Y17104D01*
G01X16992Y17072D01*
G01X16983Y17054D01*
G01X16975Y17037D01*
G01X16967Y17019D01*
G01X16960Y17001D01*
G01X16954Y16983D01*
G01X16944Y16945D01*
G01X16938Y16907D01*
G01X16936Y16888D01*
G01X16934Y16850D01*
G01X16935Y16830D01*
G01X16936Y16811D01*
G01X16938Y16792D01*
G01X16941Y16773D01*
G01X16944Y16755D01*
G01X16949Y16736D01*
G01X16954Y16718D01*
G01X16960Y16699D01*
G01X16966Y16681D01*
G01X16974Y16664D01*
G01X16982Y16646D01*
G01X16991Y16630D01*
G01X17000Y16613D01*
G01X17022Y16581D01*
G01X17033Y16566D01*
G01X17045Y16551D01*
G01X17058Y16537D01*
G01X17072Y16523D01*
G01X17086Y16510D01*
G01X17100Y16498D01*
G01X17115Y16486D01*
G01X17147Y16464D01*
G01X17163Y16454D01*
G01X17180Y16445D01*
G01X17197Y16437D01*
G01X17215Y16429D01*
G01X17232Y16422D01*
G01X17238Y16420D01*
G01X17243Y16416D01*
G01X17251Y16408D01*
G01X17254Y16402D01*
G01X17257Y16397D01*
G01X17259Y16385D01*
G01X17259Y14794D01*
G01X17257Y14782D01*
G01X17254Y14777D01*
G01X17251Y14771D01*
G01X17243Y14763D01*
G01X17238Y14759D01*
G01X17232Y14757D01*
G01X17215Y14750D01*
G01X17197Y14742D01*
G01X17180Y14734D01*
G01X17163Y14725D01*
G01X17147Y14715D01*
G01X17115Y14693D01*
G01X17100Y14681D01*
G01X17086Y14669D01*
G01X17072Y14656D01*
G01X17058Y14642D01*
G01X17045Y14628D01*
G01X17033Y14613D01*
G01X17022Y14598D01*
G01X17000Y14566D01*
G01X16991Y14549D01*
G01X16982Y14533D01*
G01X16974Y14515D01*
G01X16966Y14498D01*
G01X16960Y14480D01*
G01X16954Y14461D01*
G01X16949Y14443D01*
G01X16944Y14424D01*
G01X16941Y14406D01*
G01X16938Y14387D01*
G01X16936Y14368D01*
G01X16935Y14349D01*
G01X16934Y14329D01*
G01X16936Y14291D01*
G01X16938Y14272D01*
G01X16944Y14234D01*
G01X16954Y14196D01*
G01X16960Y14178D01*
G01X16967Y14160D01*
G01X16975Y14142D01*
G01X16983Y14125D01*
G01X16992Y14107D01*
G01X17012Y14075D01*
G01X17023Y14059D01*
G01X17035Y14043D01*
G01X17048Y14029D01*
G01X17061Y14014D01*
G01X17074Y14001D01*
G01X17089Y13988D01*
G01X17103Y13975D01*
G01X17119Y13963D01*
G01X17135Y13952D01*
G01X17167Y13932D01*
G01X17185Y13923D01*
G01X17202Y13915D01*
G01X17220Y13907D01*
G01X17238Y13900D01*
G01X17256Y13894D01*
G01X17294Y13884D01*
G01X17332Y13878D01*
G01X17351Y13876D01*
G01X17370Y13875D01*
G01X17390Y13874D01*
G01X17409Y13875D01*
G01X17429Y13876D01*
G01X17448Y13878D01*
G01X17468Y13881D01*
G01X17506Y13889D01*
G01X17544Y13901D01*
G01X17562Y13908D01*
G01X17581Y13916D01*
G01X17586Y13918D01*
G01X17592Y13919D01*
G01X17597Y13920D01*
G01X17604Y13919D01*
G01X17610Y13918D01*
G01X17615Y13916D01*
G01X17621Y13912D01*
G01X17626Y13908D01*
G01X17892Y13642D01*
G01X17896Y13637D01*
G01X17899Y13632D01*
G01X17902Y13626D01*
G01X17903Y13620D01*
G01X17903Y12078D01*
G01X17902Y12072D01*
G01X17900Y12067D01*
G01X17894Y12057D01*
G01X17890Y12053D01*
G01X17880Y12047D01*
G01X17875Y12045D01*
G01X17869Y12044D01*
G01X17864Y12043D01*
G01X17852Y12045D01*
G01X17847Y12047D01*
G01X17837Y12053D01*
G01X17833Y12057D01*
G01X17830Y12061D01*
G01X17827Y12066D01*
G01X17819Y12090D01*
G01X17805Y12126D01*
G01X17797Y12144D01*
G01X17787Y12161D01*
G01X17778Y12177D01*
G01X17767Y12194D01*
G01X17756Y12210D01*
G01X17732Y12240D01*
G01X17719Y12254D01*
G01X17705Y12268D01*
G01X17691Y12281D01*
G01X17661Y12305D01*
G01X17629Y12327D01*
G01X17612Y12337D01*
G01X17595Y12346D01*
G01X17577Y12354D01*
G01X17560Y12362D01*
G01X17541Y12369D01*
G01X17523Y12375D01*
G01X17504Y12380D01*
G01X17486Y12385D01*
G01X17467Y12388D01*
G01X17447Y12391D01*
G01X17428Y12393D01*
G01X17390Y12395D01*
G01X17370Y12394D01*
G01X17351Y12393D01*
G01X17332Y12391D01*
G01X17294Y12385D01*
G01X17256Y12375D01*
G01X17238Y12369D01*
G01X17220Y12362D01*
G01X17202Y12354D01*
G01X17185Y12346D01*
G01X17167Y12337D01*
G01X17135Y12317D01*
G01X17119Y12306D01*
G01X17103Y12294D01*
G01X17089Y12281D01*
G01X17074Y12268D01*
G01X17061Y12255D01*
G01X17048Y12240D01*
G01X17035Y12226D01*
G01X17023Y12210D01*
G01X17012Y12194D01*
G01X16992Y12162D01*
G01X16983Y12144D01*
G01X16975Y12127D01*
G01X16967Y12109D01*
G01X16960Y12091D01*
G01X16954Y12073D01*
G01X16944Y12035D01*
G01X16938Y11997D01*
G01X16936Y11978D01*
G01X16934Y11940D01*
G01X16936Y11900D01*
G01X16938Y11881D01*
G01X16941Y11861D01*
G01X16949Y11823D01*
G01X16961Y11785D01*
G01X16968Y11767D01*
G01X16976Y11748D01*
G01X16978Y11743D01*
G01X16979Y11737D01*
G01X16980Y11732D01*
G01X16979Y11725D01*
G01X16978Y11719D01*
G01X16976Y11714D01*
G01X16972Y11708D01*
G01X16968Y11703D01*
G01X16063Y10798D01*
G01X16058Y10794D01*
G01X16053Y10791D01*
G01X16047Y10788D01*
G01X16035Y10786D01*
G01X16028Y10787D01*
G01X16022Y10788D01*
G01X16016Y10791D01*
G01X16011Y10794D01*
G01X16006Y10798D01*
G01X15388Y11417D01*
G01X15199Y11605D01*
G01X15195Y11610D01*
G01X15192Y11615D01*
G01X15189Y11621D01*
G01X15187Y11633D01*
G01X15187Y11737D01*
G01X15083Y11737D01*
G01X15071Y11739D01*
G01X15065Y11742D01*
G01X15060Y11745D01*
G01X15055Y11749D01*
G01X14867Y11938D01*
G01X9672Y17132D01*
G01X9668Y17137D01*
G01X9665Y17142D01*
G01X9662Y17148D01*
G01X9661Y17154D01*
G01X9661Y18151D01*
G01X9662Y18157D01*
G01X9664Y18162D01*
G01X9670Y18172D01*
G01X9674Y18176D01*
G01X9684Y18182D01*
G01X9689Y18184D01*
G01X9695Y18185D01*
G01X9727Y18185D01*
G01X9745Y18187D01*
G01X9754Y18189D01*
G01X9763Y18192D01*
G01X9772Y18196D01*
G01X9780Y18201D01*
G01X9787Y18206D01*
G01X9795Y18212D01*
G01X9801Y18218D01*
G01X9807Y18226D01*
G01X9812Y18233D01*
G01X9817Y18241D01*
G01X9821Y18250D01*
G01X9824Y18259D01*
G01X9826Y18268D01*
G01X9828Y18286D01*
G01X9828Y19152D01*
G01X9827Y19162D01*
G01X9826Y19171D01*
G01X9824Y19180D01*
G01X9821Y19189D01*
G01X9817Y19198D01*
G01X9812Y19206D01*
G01X9807Y19213D01*
G01X9801Y19221D01*
G01X9795Y19227D01*
G01X9787Y19233D01*
G01X9780Y19238D01*
G01X9772Y19243D01*
G01X9763Y19247D01*
G01X9754Y19250D01*
G01X9745Y19252D01*
G01X9736Y19253D01*
G01X9544Y19253D01*
G01X9539Y19254D01*
G01X9533Y19255D01*
G01X9528Y19257D01*
G01X9518Y19263D01*
G01X9514Y19267D01*
G01X9508Y19277D01*
G01X9506Y19282D01*
G01X9504Y19294D01*
G01X9506Y19306D01*
G01X9509Y19312D01*
G01X9512Y19317D01*
G01X9516Y19322D01*
G01X10516Y20322D01*
G01X10521Y20326D01*
G01X10526Y20329D01*
G01X10532Y20332D01*
G01X10538Y20333D01*
G01X10871Y20333D01*
G01X10891Y20335D01*
G01X10901Y20337D01*
G01X10921Y20343D01*
G01X10939Y20353D01*
G01X10947Y20359D01*
G01X10956Y20365D01*
G01X10963Y20372D01*
G01X14589Y23997D01*
G01X14594Y24001D01*
G01X14599Y24004D01*
G01X14605Y24007D01*
G01X14611Y24008D01*
G01X17447Y24008D01*
G01X17453Y24007D01*
G01X17458Y24005D01*
G01X17468Y23999D01*
G01X17472Y23994D01*
G01X17475Y23990D01*
G01X17478Y23985D01*
G01X17485Y23969D01*
G01X17494Y23953D01*
G01X17503Y23938D01*
G01X17512Y23924D01*
G01X17522Y23909D01*
G01X17533Y23896D01*
G01X17557Y23870D01*
G01X17583Y23846D01*
G01X17597Y23835D01*
G01X17611Y23825D01*
G01X17641Y23807D01*
G01X17656Y23799D01*
G01X17672Y23791D01*
G01X17688Y23785D01*
G01X17722Y23773D01*
G01X17756Y23765D01*
G01X17790Y23761D01*
G01X17808Y23759D01*
G01X17843Y23759D01*
G01X17861Y23761D01*
G01X17895Y23765D01*
G01X17913Y23769D01*
G01X17930Y23774D01*
G01X17946Y23779D01*
G01X17963Y23785D01*
G01X17979Y23791D01*
G01X18011Y23807D01*
G01X18026Y23816D01*
G01X18041Y23826D01*
G01X18055Y23836D01*
G01X18069Y23847D01*
G01X18082Y23858D01*
G01X18095Y23870D01*
G01X18107Y23883D01*
G01X18118Y23896D01*
G01X18129Y23910D01*
G01X18139Y23924D01*
G01X18149Y23939D01*
G01X18158Y23954D01*
G01X18174Y23986D01*
G01X18180Y24002D01*
G01X18186Y24019D01*
G01X18191Y24035D01*
G01X18196Y24052D01*
G01X18200Y24070D01*
G01X18204Y24104D01*
G01X18206Y24122D01*
G01X18206Y24157D01*
G01X18204Y24175D01*
G01X18200Y24209D01*
G01X18196Y24227D01*
G01X18191Y24244D01*
G01X18186Y24260D01*
G01X18180Y24277D01*
G01X18174Y24293D01*
G01X18158Y24325D01*
G01X18149Y24340D01*
G01X18139Y24355D01*
G01X18129Y24369D01*
G01X18118Y24383D01*
G01X18107Y24396D01*
G01X18095Y24409D01*
G01X18082Y24421D01*
G01X18069Y24432D01*
G01X18055Y24443D01*
G01X18041Y24453D01*
G01X18026Y24463D01*
G01X18011Y24472D01*
G01X17979Y24488D01*
G01X17963Y24494D01*
G01X17946Y24500D01*
G01X17930Y24505D01*
G01X17913Y24510D01*
G01X17895Y24514D01*
G01X17861Y24518D01*
G01X17843Y24520D01*
G01X17808Y24520D01*
G01X17790Y24518D01*
G01X17756Y24514D01*
G01X17722Y24506D01*
G01X17688Y24494D01*
G01X17672Y24488D01*
G01X17656Y24480D01*
G01X17641Y24472D01*
G01X17611Y24454D01*
G01X17597Y24444D01*
G01X17583Y24433D01*
G01X17557Y24409D01*
G01X17533Y24383D01*
G01X17522Y24370D01*
G01X17512Y24355D01*
G01X17503Y24341D01*
G01X17494Y24326D01*
G01X17485Y24310D01*
G01X17478Y24294D01*
G01X17475Y24289D01*
G01X17472Y24285D01*
G01X17468Y24280D01*
G01X17458Y24274D01*
G01X17453Y24272D01*
G01X17447Y24271D01*
G01X15642Y24271D01*
G01X15636Y24272D01*
G01X15631Y24274D01*
G01X15621Y24280D01*
G01X15617Y24284D01*
G01X15611Y24294D01*
G01X15609Y24299D01*
G01X15608Y24305D01*
G01X15608Y24317D01*
G01X15610Y24324D01*
G01X15613Y24330D01*
G01X15617Y24336D01*
G01X15626Y24348D01*
G01X15635Y24361D01*
G01X15643Y24374D01*
G01X15657Y24402D01*
G01X15663Y24416D01*
G01X15673Y24446D01*
G01X15679Y24476D01*
G01X15681Y24492D01*
G01X15682Y24507D01*
G01X15683Y24523D01*
G01X15681Y24555D01*
G01X15679Y24570D01*
G01X15676Y24586D01*
G01X15668Y24616D01*
G01X15656Y24646D01*
G01X15642Y24674D01*
G01X15615Y24713D01*
G01X15604Y24725D01*
G01X15574Y24755D01*
G01X15571Y24760D01*
G01X15569Y24766D01*
G01X15568Y24771D01*
G01X15568Y24783D01*
G01X15570Y24790D01*
G01X15573Y24796D01*
G01X15576Y24801D01*
G01X15580Y24806D01*
G01X15592Y24817D01*
G01X15603Y24830D01*
G01X15613Y24842D01*
G01X15622Y24855D01*
G01X15631Y24869D01*
G01X15639Y24883D01*
G01X15646Y24897D01*
G01X15653Y24912D01*
G01X15658Y24927D01*
G01X15663Y24943D01*
G01X15667Y24959D01*
G01X15670Y24975D01*
G01X15674Y25007D01*
G01X15674Y25039D01*
G01X15672Y25055D01*
G01X15670Y25070D01*
G01X15667Y25086D01*
G01X15664Y25101D01*
G01X15654Y25131D01*
G01X15648Y25146D01*
G01X15641Y25160D01*
G01X15633Y25174D01*
G01X15625Y25187D01*
G01X15616Y25200D01*
G01X15606Y25213D01*
G01X15595Y25225D01*
G01X15565Y25255D01*
G01X15563Y25260D01*
G01X15561Y25266D01*
G01X15560Y25271D01*
G01X15559Y25277D01*
G01X15560Y25283D01*
G01X15561Y25290D01*
G01X15564Y25296D01*
G01X15567Y25301D01*
G01X15584Y25318D01*
G01X15595Y25331D01*
G01X15606Y25345D01*
G01X15616Y25359D01*
G01X15625Y25373D01*
G01X15633Y25389D01*
G37*
G36*
G01X2008Y20615D02*
G01X1971Y20615D01*
G01X1953Y20614D01*
G01X1934Y20612D01*
G01X1916Y20609D01*
G01X1880Y20601D01*
G01X1862Y20595D01*
G01X1845Y20589D01*
G01X1811Y20575D01*
G01X1763Y20548D01*
G01X1733Y20526D01*
G01X1705Y20502D01*
G01X1692Y20489D01*
G01X1668Y20461D01*
G01X1646Y20431D01*
G01X1619Y20383D01*
G01X1605Y20349D01*
G01X1599Y20332D01*
G01X1593Y20314D01*
G01X1585Y20278D01*
G01X1582Y20260D01*
G01X1580Y20241D01*
G01X1579Y20223D01*
G01X1578Y20204D01*
G01X1579Y20184D01*
G01X1583Y20144D01*
G01X1591Y20104D01*
G01X1597Y20084D01*
G01X1603Y20065D01*
G01X1610Y20046D01*
G01X1613Y20038D01*
G01X1613Y20024D01*
G01X1612Y20018D01*
G01X1609Y20012D01*
G01X1606Y20007D01*
G01X1602Y20002D01*
G01X1163Y19563D01*
G01X1157Y19554D01*
G01X1151Y19546D01*
G01X1141Y19528D01*
G01X1135Y19508D01*
G01X1133Y19498D01*
G01X1132Y19488D01*
G01X1132Y11950D01*
G01X1133Y11940D01*
G01X1135Y11930D01*
G01X1141Y11910D01*
G01X1151Y11892D01*
G01X1157Y11884D01*
G01X1163Y11875D01*
G01X1335Y11703D01*
G01X1339Y11698D01*
G01X1343Y11692D01*
G01X1345Y11687D01*
G01X1346Y11680D01*
G01X1347Y11674D01*
G01X1346Y11667D01*
G01X1344Y11660D01*
G01X1332Y11622D01*
G01X1327Y11603D01*
G01X1321Y11563D01*
G01X1319Y11523D01*
G01X1319Y11506D01*
G01X1321Y11488D01*
G01X1325Y11454D01*
G01X1329Y11436D01*
G01X1334Y11419D01*
G01X1339Y11403D01*
G01X1345Y11386D01*
G01X1351Y11370D01*
G01X1367Y11338D01*
G01X1376Y11323D01*
G01X1386Y11308D01*
G01X1396Y11294D01*
G01X1407Y11280D01*
G01X1418Y11267D01*
G01X1430Y11254D01*
G01X1443Y11242D01*
G01X1456Y11231D01*
G01X1470Y11220D01*
G01X1484Y11210D01*
G01X1499Y11200D01*
G01X1514Y11191D01*
G01X1546Y11175D01*
G01X1562Y11169D01*
G01X1579Y11163D01*
G01X1595Y11158D01*
G01X1612Y11153D01*
G01X1630Y11149D01*
G01X1664Y11145D01*
G01X1682Y11143D01*
G01X1717Y11143D01*
G01X1735Y11145D01*
G01X1769Y11149D01*
G01X1787Y11153D01*
G01X1804Y11158D01*
G01X1820Y11163D01*
G01X1837Y11169D01*
G01X1853Y11175D01*
G01X1885Y11191D01*
G01X1900Y11200D01*
G01X1915Y11210D01*
G01X1929Y11220D01*
G01X1943Y11231D01*
G01X1956Y11242D01*
G01X1969Y11254D01*
G01X1981Y11267D01*
G01X1992Y11280D01*
G01X2003Y11294D01*
G01X2013Y11308D01*
G01X2023Y11323D01*
G01X2032Y11338D01*
G01X2048Y11370D01*
G01X2054Y11386D01*
G01X2060Y11403D01*
G01X2065Y11419D01*
G01X2070Y11436D01*
G01X2074Y11454D01*
G01X2078Y11488D01*
G01X2080Y11506D01*
G01X2080Y11541D01*
G01X2078Y11559D01*
G01X2074Y11593D01*
G01X2070Y11611D01*
G01X2065Y11628D01*
G01X2060Y11644D01*
G01X2054Y11661D01*
G01X2048Y11677D01*
G01X2032Y11709D01*
G01X2023Y11724D01*
G01X2013Y11739D01*
G01X2003Y11753D01*
G01X1992Y11767D01*
G01X1981Y11780D01*
G01X1969Y11793D01*
G01X1956Y11805D01*
G01X1943Y11816D01*
G01X1929Y11827D01*
G01X1915Y11837D01*
G01X1900Y11847D01*
G01X1885Y11856D01*
G01X1853Y11872D01*
G01X1837Y11878D01*
G01X1820Y11884D01*
G01X1804Y11889D01*
G01X1787Y11894D01*
G01X1769Y11898D01*
G01X1735Y11902D01*
G01X1717Y11904D01*
G01X1700Y11904D01*
G01X1660Y11902D01*
G01X1620Y11896D01*
G01X1601Y11891D01*
G01X1563Y11879D01*
G01X1556Y11877D01*
G01X1549Y11876D01*
G01X1543Y11877D01*
G01X1536Y11878D01*
G01X1531Y11880D01*
G01X1525Y11884D01*
G01X1520Y11888D01*
G01X1405Y12003D01*
G01X1401Y12008D01*
G01X1398Y12013D01*
G01X1395Y12019D01*
G01X1394Y12025D01*
G01X1394Y14613D01*
G01X1395Y14619D01*
G01X1397Y14624D01*
G01X1403Y14634D01*
G01X1407Y14638D01*
G01X1417Y14644D01*
G01X1422Y14646D01*
G01X1434Y14648D01*
G01X1446Y14646D01*
G01X1452Y14643D01*
G01X1457Y14640D01*
G01X1462Y14636D01*
G01X1466Y14631D01*
G01X1477Y14616D01*
G01X1488Y14602D01*
G01X1501Y14589D01*
G01X1513Y14576D01*
G01X1527Y14563D01*
G01X1540Y14552D01*
G01X1570Y14530D01*
G01X1585Y14520D01*
G01X1601Y14511D01*
G01X1617Y14503D01*
G01X1617Y14687D01*
G01X1428Y14687D01*
G01X1422Y14689D01*
G01X1412Y14693D01*
G01X1407Y14697D01*
G01X1403Y14701D01*
G01X1400Y14705D01*
G01X1397Y14710D01*
G01X1395Y14716D01*
G01X1394Y14721D01*
G01X1394Y14998D01*
G01X1395Y15003D01*
G01X1397Y15009D01*
G01X1400Y15014D01*
G01X1403Y15018D01*
G01X1407Y15022D01*
G01X1412Y15026D01*
G01X1422Y15030D01*
G01X1428Y15032D01*
G01X1617Y15032D01*
G01X1617Y15216D01*
G01X1601Y15208D01*
G01X1585Y15199D01*
G01X1570Y15189D01*
G01X1540Y15167D01*
G01X1527Y15156D01*
G01X1513Y15143D01*
G01X1501Y15130D01*
G01X1488Y15117D01*
G01X1477Y15103D01*
G01X1466Y15088D01*
G01X1462Y15083D01*
G01X1457Y15079D01*
G01X1452Y15076D01*
G01X1446Y15073D01*
G01X1434Y15071D01*
G01X1422Y15073D01*
G01X1417Y15075D01*
G01X1407Y15081D01*
G01X1403Y15085D01*
G01X1397Y15095D01*
G01X1395Y15100D01*
G01X1394Y15106D01*
G01X1394Y15613D01*
G01X1395Y15619D01*
G01X1397Y15624D01*
G01X1403Y15634D01*
G01X1407Y15638D01*
G01X1417Y15644D01*
G01X1422Y15646D01*
G01X1434Y15648D01*
G01X1446Y15646D01*
G01X1452Y15643D01*
G01X1457Y15640D01*
G01X1462Y15636D01*
G01X1466Y15631D01*
G01X1477Y15616D01*
G01X1488Y15602D01*
G01X1500Y15589D01*
G01X1513Y15576D01*
G01X1526Y15564D01*
G01X1540Y15552D01*
G01X1554Y15541D01*
G01X1584Y15521D01*
G01X1600Y15512D01*
G01X1615Y15504D01*
G01X1632Y15496D01*
G01X1649Y15489D01*
G01X1666Y15483D01*
G01X1683Y15478D01*
G01X1700Y15474D01*
G01X1718Y15470D01*
G01X1736Y15467D01*
G01X1754Y15465D01*
G01X1771Y15464D01*
G01X1790Y15463D01*
G01X1826Y15465D01*
G01X1844Y15467D01*
G01X1862Y15470D01*
G01X1880Y15474D01*
G01X1898Y15479D01*
G01X1915Y15484D01*
G01X1933Y15490D01*
G01X1949Y15497D01*
G01X1966Y15505D01*
G01X1998Y15523D01*
G01X2028Y15543D01*
G01X2070Y15579D01*
G01X2106Y15621D01*
G01X2126Y15651D01*
G01X2144Y15683D01*
G01X2152Y15700D01*
G01X2159Y15716D01*
G01X2165Y15734D01*
G01X2170Y15751D01*
G01X2175Y15769D01*
G01X2179Y15787D01*
G01X2182Y15805D01*
G01X2184Y15823D01*
G01X2186Y15859D01*
G01X2185Y15878D01*
G01X2184Y15896D01*
G01X2182Y15914D01*
G01X2179Y15932D01*
G01X2175Y15950D01*
G01X2170Y15968D01*
G01X2165Y15985D01*
G01X2159Y16003D01*
G01X2152Y16019D01*
G01X2144Y16036D01*
G01X2126Y16068D01*
G01X2106Y16098D01*
G01X2070Y16140D01*
G01X2028Y16176D01*
G01X1998Y16196D01*
G01X1966Y16214D01*
G01X1949Y16222D01*
G01X1933Y16229D01*
G01X1915Y16235D01*
G01X1898Y16240D01*
G01X1880Y16245D01*
G01X1862Y16249D01*
G01X1844Y16252D01*
G01X1826Y16254D01*
G01X1790Y16256D01*
G01X1771Y16255D01*
G01X1754Y16254D01*
G01X1736Y16252D01*
G01X1718Y16249D01*
G01X1700Y16245D01*
G01X1683Y16241D01*
G01X1666Y16236D01*
G01X1649Y16230D01*
G01X1632Y16223D01*
G01X1615Y16215D01*
G01X1600Y16207D01*
G01X1584Y16198D01*
G01X1554Y16178D01*
G01X1540Y16167D01*
G01X1526Y16155D01*
G01X1513Y16143D01*
G01X1500Y16130D01*
G01X1488Y16117D01*
G01X1477Y16103D01*
G01X1466Y16088D01*
G01X1462Y16083D01*
G01X1457Y16079D01*
G01X1452Y16076D01*
G01X1446Y16073D01*
G01X1434Y16071D01*
G01X1422Y16073D01*
G01X1417Y16075D01*
G01X1407Y16081D01*
G01X1403Y16085D01*
G01X1397Y16095D01*
G01X1395Y16100D01*
G01X1394Y16106D01*
G01X1394Y16443D01*
G01X1395Y16449D01*
G01X1397Y16454D01*
G01X1403Y16464D01*
G01X1407Y16468D01*
G01X1417Y16474D01*
G01X1422Y16476D01*
G01X1428Y16477D01*
G01X1439Y16477D01*
G01X1445Y16476D01*
G01X1451Y16473D01*
G01X1459Y16470D01*
G01X1468Y16467D01*
G01X1477Y16465D01*
G01X1485Y16464D01*
G01X1495Y16463D01*
G01X2085Y16463D01*
G01X2103Y16465D01*
G01X2112Y16467D01*
G01X2121Y16470D01*
G01X2130Y16474D01*
G01X2138Y16479D01*
G01X2145Y16484D01*
G01X2153Y16490D01*
G01X2159Y16496D01*
G01X2165Y16504D01*
G01X2170Y16511D01*
G01X2175Y16519D01*
G01X2179Y16528D01*
G01X2182Y16537D01*
G01X2184Y16546D01*
G01X2186Y16564D01*
G01X2186Y16583D01*
G01X2187Y16589D01*
G01X2189Y16594D01*
G01X2195Y16604D01*
G01X2199Y16608D01*
G01X2209Y16614D01*
G01X2214Y16616D01*
G01X2226Y16618D01*
G01X2238Y16616D01*
G01X2244Y16613D01*
G01X2249Y16610D01*
G01X2254Y16606D01*
G01X3231Y15629D01*
G01X3240Y15623D01*
G01X3248Y15617D01*
G01X3266Y15607D01*
G01X3286Y15601D01*
G01X3296Y15599D01*
G01X3306Y15598D01*
G01X3794Y15598D01*
G01X3799Y15597D01*
G01X3805Y15596D01*
G01X3810Y15594D01*
G01X3820Y15588D01*
G01X3824Y15584D01*
G01X3830Y15574D01*
G01X3832Y15569D01*
G01X3834Y15557D01*
G01X3834Y15213D01*
G01X3835Y15204D01*
G01X3837Y15195D01*
G01X3840Y15186D01*
G01X3844Y15177D01*
G01X3849Y15169D01*
G01X3854Y15162D01*
G01X3860Y15154D01*
G01X3866Y15148D01*
G01X3874Y15142D01*
G01X3881Y15137D01*
G01X3889Y15132D01*
G01X3898Y15128D01*
G01X3907Y15125D01*
G01X3916Y15123D01*
G01X3925Y15122D01*
G01X3935Y15121D01*
G01X4526Y15121D01*
G01X4544Y15123D01*
G01X4553Y15125D01*
G01X4562Y15128D01*
G01X4571Y15132D01*
G01X4579Y15137D01*
G01X4586Y15142D01*
G01X4594Y15148D01*
G01X4600Y15154D01*
G01X4606Y15162D01*
G01X4611Y15169D01*
G01X4616Y15177D01*
G01X4620Y15186D01*
G01X4623Y15195D01*
G01X4625Y15204D01*
G01X4626Y15213D01*
G01X4627Y15223D01*
G01X4627Y15563D01*
G01X4628Y15569D01*
G01X4630Y15574D01*
G01X4636Y15584D01*
G01X4640Y15588D01*
G01X4650Y15594D01*
G01X4655Y15596D01*
G01X4667Y15598D01*
G01X7954Y15597D01*
G01X7960Y15597D01*
G01X7966Y15596D01*
G01X7972Y15593D01*
G01X7977Y15590D01*
G01X7982Y15586D01*
G01X9627Y13941D01*
G01X9631Y13936D01*
G01X9634Y13931D01*
G01X9638Y13919D01*
G01X9638Y13907D01*
G01X9637Y13901D01*
G01X9634Y13896D01*
G01X9632Y13890D01*
G01X9624Y13882D01*
G01X9619Y13878D01*
G01X9613Y13876D01*
G01X9601Y13870D01*
G01X9588Y13864D01*
G01X9576Y13857D01*
G01X9565Y13849D01*
G01X9554Y13840D01*
G01X9544Y13831D01*
G01X9534Y13821D01*
G01X9525Y13811D01*
G01X9516Y13800D01*
G01X9509Y13789D01*
G01X9502Y13777D01*
G01X9495Y13764D01*
G01X9490Y13752D01*
G01X9485Y13739D01*
G01X9481Y13725D01*
G01X9478Y13712D01*
G01X9476Y13698D01*
G01X9474Y13670D01*
G01X9476Y13644D01*
G01X9478Y13630D01*
G01X9481Y13617D01*
G01X9485Y13604D01*
G01X9486Y13598D01*
G01X9486Y13586D01*
G01X9485Y13580D01*
G01X9482Y13574D01*
G01X9479Y13569D01*
G01X9475Y13564D01*
G01X9430Y13519D01*
G01X9424Y13511D01*
G01X9418Y13502D01*
G01X9408Y13484D01*
G01X9402Y13464D01*
G01X9400Y13458D01*
G01X9398Y13453D01*
G01X9394Y13448D01*
G01X9386Y13440D01*
G01X9380Y13437D01*
G01X9375Y13435D01*
G01X9363Y13433D01*
G01X9323Y13433D01*
G01X9315Y13432D01*
G01X9306Y13430D01*
G01X9297Y13427D01*
G01X9289Y13424D01*
G01X9273Y13414D01*
G01X9266Y13409D01*
G01X9260Y13402D01*
G01X9254Y13396D01*
G01X9248Y13388D01*
G01X9244Y13381D01*
G01X9240Y13375D01*
G01X9232Y13367D01*
G01X9226Y13364D01*
G01X9221Y13361D01*
G01X9215Y13360D01*
G01X9203Y13360D01*
G01X9197Y13361D01*
G01X9192Y13363D01*
G01X9182Y13369D01*
G01X9178Y13373D01*
G01X9172Y13383D01*
G01X9170Y13388D01*
G01X9169Y13394D01*
G01X9169Y13416D01*
G01X9168Y13427D01*
G01X9167Y13437D01*
G01X9161Y13459D01*
G01X9157Y13469D01*
G01X9152Y13479D01*
G01X9140Y13497D01*
G01X9133Y13505D01*
G01X9116Y13523D01*
G01X9108Y13531D01*
G01X9100Y13538D01*
G01X9091Y13544D01*
G01X9082Y13549D01*
G01X9072Y13554D01*
G01X9062Y13558D01*
G01X9052Y13561D01*
G01X9042Y13563D01*
G01X9031Y13564D01*
G01X7939Y13564D01*
G01X7929Y13563D01*
G01X7919Y13561D01*
G01X7899Y13555D01*
G01X7881Y13545D01*
G01X7873Y13539D01*
G01X7864Y13533D01*
G01X7850Y13519D01*
G01X7844Y13511D01*
G01X7838Y13502D01*
G01X7828Y13484D01*
G01X7822Y13464D01*
G01X7820Y13458D01*
G01X7818Y13453D01*
G01X7814Y13448D01*
G01X7806Y13440D01*
G01X7800Y13437D01*
G01X7795Y13435D01*
G01X7783Y13433D01*
G01X7752Y13433D01*
G01X7752Y13434D01*
G01X7734Y13432D01*
G01X7725Y13430D01*
G01X7716Y13427D01*
G01X7707Y13423D01*
G01X7699Y13418D01*
G01X7692Y13413D01*
G01X7684Y13407D01*
G01X7678Y13401D01*
G01X7672Y13393D01*
G01X7667Y13386D01*
G01X7662Y13378D01*
G01X7658Y13369D01*
G01X7655Y13360D01*
G01X7653Y13351D01*
G01X7652Y13342D01*
G01X7652Y12457D01*
G01X7653Y12448D01*
G01X7655Y12439D01*
G01X7658Y12430D01*
G01X7662Y12421D01*
G01X7667Y12413D01*
G01X7672Y12406D01*
G01X7678Y12398D01*
G01X7684Y12392D01*
G01X7692Y12386D01*
G01X7699Y12381D01*
G01X7707Y12376D01*
G01X7716Y12372D01*
G01X7725Y12369D01*
G01X7734Y12367D01*
G01X7752Y12365D01*
G01X8147Y12365D01*
G01X8165Y12367D01*
G01X8174Y12369D01*
G01X8183Y12372D01*
G01X8192Y12376D01*
G01X8200Y12381D01*
G01X8207Y12386D01*
G01X8215Y12392D01*
G01X8221Y12398D01*
G01X8227Y12406D01*
G01X8232Y12413D01*
G01X8237Y12421D01*
G01X8241Y12430D01*
G01X8244Y12439D01*
G01X8246Y12448D01*
G01X8248Y12466D01*
G01X8248Y13268D01*
G01X8249Y13274D01*
G01X8251Y13279D01*
G01X8257Y13289D01*
G01X8261Y13293D01*
G01X8271Y13299D01*
G01X8276Y13301D01*
G01X8288Y13303D01*
G01X8402Y13303D01*
G01X8407Y13302D01*
G01X8413Y13301D01*
G01X8418Y13299D01*
G01X8428Y13293D01*
G01X8432Y13289D01*
G01X8438Y13279D01*
G01X8440Y13274D01*
G01X8441Y13268D01*
G01X8442Y13263D01*
G01X8442Y12457D01*
G01X8443Y12448D01*
G01X8445Y12439D01*
G01X8448Y12430D01*
G01X8452Y12421D01*
G01X8457Y12413D01*
G01X8462Y12406D01*
G01X8468Y12398D01*
G01X8474Y12392D01*
G01X8482Y12386D01*
G01X8489Y12381D01*
G01X8497Y12376D01*
G01X8506Y12372D01*
G01X8515Y12369D01*
G01X8524Y12367D01*
G01X8533Y12366D01*
G01X8543Y12365D01*
G01X8569Y12366D01*
G01X8574Y12365D01*
G01X8580Y12364D01*
G01X8585Y12362D01*
G01X8595Y12356D01*
G01X8599Y12352D01*
G01X8605Y12342D01*
G01X8607Y12337D01*
G01X8608Y12331D01*
G01X8609Y12326D01*
G01X8609Y11209D01*
G01X8610Y11199D01*
G01X8612Y11189D01*
G01X8618Y11169D01*
G01X8628Y11151D01*
G01X8634Y11143D01*
G01X8640Y11134D01*
G01X8647Y11127D01*
G01X8879Y10894D01*
G01X8884Y10890D01*
G01X8887Y10884D01*
G01X8891Y10872D01*
G01X8891Y10866D01*
G01X8890Y10858D01*
G01X8888Y10851D01*
G01X8881Y10833D01*
G01X8875Y10814D01*
G01X8870Y10796D01*
G01X8866Y10777D01*
G01X8863Y10758D01*
G01X8860Y10738D01*
G01X8859Y10719D01*
G01X8859Y10682D01*
G01X8860Y10664D01*
G01X8862Y10646D01*
G01X8865Y10628D01*
G01X8869Y10610D01*
G01X8873Y10593D01*
G01X8878Y10576D01*
G01X8884Y10559D01*
G01X8891Y10542D01*
G01X8898Y10526D01*
G01X8906Y10509D01*
G01X8915Y10494D01*
G01X8935Y10464D01*
G01X8946Y10449D01*
G01X8958Y10436D01*
G01X8970Y10422D01*
G01X8982Y10410D01*
G01X8996Y10398D01*
G01X9009Y10386D01*
G01X9024Y10375D01*
G01X9054Y10355D01*
G01X9069Y10346D01*
G01X9086Y10338D01*
G01X9102Y10331D01*
G01X9119Y10324D01*
G01X9136Y10318D01*
G01X9153Y10313D01*
G01X9170Y10309D01*
G01X9188Y10305D01*
G01X9206Y10302D01*
G01X9224Y10300D01*
G01X9260Y10298D01*
G01X9277Y10299D01*
G01X9295Y10300D01*
G01X9313Y10302D01*
G01X9331Y10305D01*
G01X9349Y10309D01*
G01X9366Y10313D01*
G01X9383Y10318D01*
G01X9400Y10324D01*
G01X9417Y10331D01*
G01X9433Y10338D01*
G01X9450Y10346D01*
G01X9465Y10355D01*
G01X9495Y10375D01*
G01X9510Y10386D01*
G01X9523Y10398D01*
G01X9537Y10410D01*
G01X9549Y10422D01*
G01X9561Y10436D01*
G01X9573Y10449D01*
G01X9584Y10464D01*
G01X9604Y10494D01*
G01X9613Y10509D01*
G01X9621Y10526D01*
G01X9628Y10542D01*
G01X9635Y10559D01*
G01X9641Y10576D01*
G01X9646Y10593D01*
G01X9650Y10610D01*
G01X9654Y10628D01*
G01X9657Y10646D01*
G01X9659Y10664D01*
G01X9661Y10700D01*
G01X9660Y10717D01*
G01X9659Y10735D01*
G01X9657Y10753D01*
G01X9654Y10771D01*
G01X9650Y10789D01*
G01X9646Y10806D01*
G01X9641Y10823D01*
G01X9635Y10840D01*
G01X9628Y10857D01*
G01X9621Y10873D01*
G01X9613Y10890D01*
G01X9604Y10905D01*
G01X9584Y10935D01*
G01X9573Y10950D01*
G01X9561Y10963D01*
G01X9549Y10977D01*
G01X9537Y10989D01*
G01X9523Y11001D01*
G01X9510Y11013D01*
G01X9495Y11024D01*
G01X9465Y11044D01*
G01X9450Y11053D01*
G01X9433Y11061D01*
G01X9417Y11068D01*
G01X9400Y11075D01*
G01X9383Y11081D01*
G01X9366Y11086D01*
G01X9349Y11090D01*
G01X9331Y11094D01*
G01X9313Y11097D01*
G01X9295Y11099D01*
G01X9277Y11100D01*
G01X9240Y11100D01*
G01X9221Y11099D01*
G01X9201Y11096D01*
G01X9182Y11093D01*
G01X9163Y11089D01*
G01X9145Y11084D01*
G01X9126Y11078D01*
G01X9108Y11071D01*
G01X9101Y11069D01*
G01X9093Y11068D01*
G01X9087Y11068D01*
G01X9075Y11072D01*
G01X9069Y11075D01*
G01X9065Y11080D01*
G01X8882Y11262D01*
G01X8878Y11267D01*
G01X8875Y11272D01*
G01X8872Y11278D01*
G01X8871Y11284D01*
G01X8871Y11813D01*
G01X8872Y11818D01*
G01X8874Y11824D01*
G01X8877Y11829D01*
G01X8880Y11833D01*
G01X8884Y11837D01*
G01X8889Y11841D01*
G01X8899Y11845D01*
G01X8905Y11847D01*
G01X8910Y11847D01*
G01X8924Y11845D01*
G01X8930Y11842D01*
G01X8940Y11834D01*
G01X8945Y11829D01*
G01X9879Y10894D01*
G01X9884Y10890D01*
G01X9887Y10884D01*
G01X9891Y10872D01*
G01X9891Y10866D01*
G01X9890Y10858D01*
G01X9888Y10851D01*
G01X9881Y10833D01*
G01X9875Y10814D01*
G01X9870Y10796D01*
G01X9866Y10777D01*
G01X9863Y10758D01*
G01X9860Y10738D01*
G01X9859Y10719D01*
G01X9859Y10682D01*
G01X9860Y10664D01*
G01X9862Y10646D01*
G01X9865Y10628D01*
G01X9869Y10610D01*
G01X9873Y10593D01*
G01X9878Y10576D01*
G01X9884Y10559D01*
G01X9891Y10542D01*
G01X9898Y10526D01*
G01X9906Y10509D01*
G01X9915Y10494D01*
G01X9935Y10464D01*
G01X9946Y10449D01*
G01X9958Y10436D01*
G01X9970Y10422D01*
G01X9982Y10410D01*
G01X9996Y10398D01*
G01X10009Y10386D01*
G01X10024Y10375D01*
G01X10054Y10355D01*
G01X10069Y10346D01*
G01X10086Y10338D01*
G01X10102Y10331D01*
G01X10119Y10324D01*
G01X10136Y10318D01*
G01X10153Y10313D01*
G01X10170Y10309D01*
G01X10188Y10305D01*
G01X10206Y10302D01*
G01X10224Y10300D01*
G01X10260Y10298D01*
G01X10277Y10299D01*
G01X10295Y10300D01*
G01X10313Y10302D01*
G01X10331Y10305D01*
G01X10349Y10309D01*
G01X10366Y10313D01*
G01X10383Y10318D01*
G01X10400Y10324D01*
G01X10417Y10331D01*
G01X10433Y10338D01*
G01X10450Y10346D01*
G01X10465Y10355D01*
G01X10495Y10375D01*
G01X10510Y10386D01*
G01X10523Y10398D01*
G01X10537Y10410D01*
G01X10549Y10422D01*
G01X10561Y10436D01*
G01X10573Y10449D01*
G01X10584Y10464D01*
G01X10604Y10494D01*
G01X10613Y10509D01*
G01X10621Y10526D01*
G01X10628Y10542D01*
G01X10635Y10559D01*
G01X10641Y10576D01*
G01X10646Y10593D01*
G01X10650Y10610D01*
G01X10654Y10628D01*
G01X10657Y10646D01*
G01X10659Y10664D01*
G01X10661Y10700D01*
G01X10660Y10717D01*
G01X10659Y10735D01*
G01X10657Y10753D01*
G01X10654Y10771D01*
G01X10650Y10789D01*
G01X10646Y10806D01*
G01X10641Y10823D01*
G01X10635Y10840D01*
G01X10628Y10857D01*
G01X10621Y10873D01*
G01X10613Y10890D01*
G01X10604Y10905D01*
G01X10584Y10935D01*
G01X10573Y10950D01*
G01X10561Y10963D01*
G01X10549Y10977D01*
G01X10537Y10989D01*
G01X10523Y11001D01*
G01X10510Y11013D01*
G01X10495Y11024D01*
G01X10465Y11044D01*
G01X10450Y11053D01*
G01X10433Y11061D01*
G01X10417Y11068D01*
G01X10400Y11075D01*
G01X10383Y11081D01*
G01X10366Y11086D01*
G01X10349Y11090D01*
G01X10331Y11094D01*
G01X10313Y11097D01*
G01X10295Y11099D01*
G01X10277Y11100D01*
G01X10240Y11100D01*
G01X10221Y11099D01*
G01X10201Y11096D01*
G01X10182Y11093D01*
G01X10163Y11089D01*
G01X10145Y11084D01*
G01X10126Y11078D01*
G01X10108Y11071D01*
G01X10101Y11069D01*
G01X10093Y11068D01*
G01X10087Y11068D01*
G01X10075Y11072D01*
G01X10069Y11075D01*
G01X10065Y11080D01*
G01X9180Y11964D01*
G01X9176Y11969D01*
G01X9173Y11974D01*
G01X9170Y11980D01*
G01X9169Y11986D01*
G01X9169Y12405D01*
G01X9170Y12411D01*
G01X9172Y12416D01*
G01X9178Y12426D01*
G01X9182Y12430D01*
G01X9192Y12436D01*
G01X9197Y12438D01*
G01X9203Y12439D01*
G01X9215Y12439D01*
G01X9221Y12438D01*
G01X9226Y12435D01*
G01X9232Y12432D01*
G01X9240Y12424D01*
G01X9244Y12418D01*
G01X9248Y12411D01*
G01X9254Y12403D01*
G01X9260Y12397D01*
G01X9266Y12390D01*
G01X9273Y12385D01*
G01X9289Y12375D01*
G01X9297Y12372D01*
G01X9306Y12369D01*
G01X9315Y12367D01*
G01X9323Y12366D01*
G01X9333Y12366D01*
G01X9332Y12365D01*
G01X9727Y12365D01*
G01X9745Y12367D01*
G01X9754Y12369D01*
G01X9763Y12372D01*
G01X9772Y12376D01*
G01X9780Y12381D01*
G01X9787Y12386D01*
G01X9795Y12392D01*
G01X9801Y12398D01*
G01X9807Y12406D01*
G01X9812Y12413D01*
G01X9817Y12421D01*
G01X9821Y12430D01*
G01X9824Y12439D01*
G01X9826Y12448D01*
G01X9828Y12466D01*
G01X9827Y13333D01*
G01X9827Y13342D01*
G01X9826Y13352D01*
G01X9820Y13370D01*
G01X9816Y13379D01*
G01X9811Y13388D01*
G01X9805Y13396D01*
G01X9799Y13403D01*
G01X9792Y13409D01*
G01X9788Y13414D01*
G01X9784Y13418D01*
G01X9782Y13423D01*
G01X9779Y13429D01*
G01X9778Y13434D01*
G01X9778Y13446D01*
G01X9782Y13458D01*
G01X9785Y13463D01*
G01X9789Y13468D01*
G01X9794Y13472D01*
G01X9799Y13475D01*
G01X9811Y13482D01*
G01X9823Y13490D01*
G01X9845Y13508D01*
G01X9865Y13528D01*
G01X9873Y13539D01*
G01X9889Y13563D01*
G01X9895Y13575D01*
G01X9901Y13588D01*
G01X9903Y13594D01*
G01X9907Y13599D01*
G01X9915Y13607D01*
G01X9921Y13609D01*
G01X9926Y13612D01*
G01X9932Y13613D01*
G01X9944Y13613D01*
G01X9956Y13609D01*
G01X9961Y13606D01*
G01X9966Y13602D01*
G01X10083Y13485D01*
G01X10087Y13480D01*
G01X10091Y13474D01*
G01X10093Y13469D01*
G01X10094Y13463D01*
G01X10095Y13456D01*
G01X10093Y13444D01*
G01X10091Y13439D01*
G01X10088Y13433D01*
G01X10079Y13424D01*
G01X10074Y13421D01*
G01X10066Y13416D01*
G01X10059Y13411D01*
G01X10052Y13405D01*
G01X10046Y13399D01*
G01X10041Y13392D01*
G01X10031Y13376D01*
G01X10028Y13368D01*
G01X10025Y13359D01*
G01X10023Y13350D01*
G01X10022Y13342D01*
G01X10022Y12457D01*
G01X10023Y12448D01*
G01X10025Y12439D01*
G01X10028Y12430D01*
G01X10032Y12421D01*
G01X10037Y12413D01*
G01X10042Y12406D01*
G01X10048Y12398D01*
G01X10054Y12392D01*
G01X10062Y12386D01*
G01X10069Y12381D01*
G01X10077Y12376D01*
G01X10086Y12372D01*
G01X10095Y12369D01*
G01X10104Y12367D01*
G01X10113Y12366D01*
G01X10123Y12365D01*
G01X10517Y12365D01*
G01X10535Y12367D01*
G01X10544Y12369D01*
G01X10553Y12372D01*
G01X10562Y12376D01*
G01X10570Y12381D01*
G01X10577Y12386D01*
G01X10585Y12392D01*
G01X10591Y12398D01*
G01X10597Y12406D01*
G01X10602Y12413D01*
G01X10607Y12421D01*
G01X10611Y12430D01*
G01X10614Y12439D01*
G01X10616Y12448D01*
G01X10618Y12466D01*
G01X10618Y13332D01*
G01X10617Y13342D01*
G01X10616Y13351D01*
G01X10614Y13360D01*
G01X10611Y13369D01*
G01X10607Y13378D01*
G01X10602Y13386D01*
G01X10597Y13393D01*
G01X10591Y13401D01*
G01X10585Y13407D01*
G01X10577Y13413D01*
G01X10570Y13418D01*
G01X10562Y13423D01*
G01X10553Y13427D01*
G01X10544Y13430D01*
G01X10535Y13432D01*
G01X10517Y13434D01*
G01X10517Y13433D01*
G01X10486Y13433D01*
G01X10474Y13435D01*
G01X10469Y13437D01*
G01X10463Y13440D01*
G01X10455Y13448D01*
G01X10451Y13453D01*
G01X10449Y13458D01*
G01X10447Y13464D01*
G01X10441Y13484D01*
G01X10431Y13502D01*
G01X10425Y13511D01*
G01X10419Y13519D01*
G01X8110Y15828D01*
G01X8101Y15834D01*
G01X8093Y15840D01*
G01X8075Y15850D01*
G01X8055Y15856D01*
G01X8045Y15858D01*
G01X8035Y15859D01*
G01X4622Y15859D01*
G01X4616Y15860D01*
G01X4611Y15861D01*
G01X4605Y15863D01*
G01X4600Y15866D01*
G01X4596Y15869D01*
G01X4592Y15873D01*
G01X4588Y15878D01*
G01X4585Y15883D01*
G01X4583Y15888D01*
G01X4582Y15894D01*
G01X4582Y15906D01*
G01X4584Y15912D01*
G01X4590Y15924D01*
G01X4594Y15929D01*
G01X4601Y15935D01*
G01X4607Y15942D01*
G01X4612Y15950D01*
G01X4616Y15958D01*
G01X4620Y15967D01*
G01X4623Y15975D01*
G01X4625Y15984D01*
G01X4627Y16002D01*
G01X4627Y16396D01*
G01X4626Y16406D01*
G01X4625Y16415D01*
G01X4623Y16424D01*
G01X4620Y16433D01*
G01X4616Y16442D01*
G01X4611Y16450D01*
G01X4606Y16457D01*
G01X4600Y16465D01*
G01X4594Y16471D01*
G01X4586Y16477D01*
G01X4579Y16482D01*
G01X4571Y16487D01*
G01X4562Y16491D01*
G01X4553Y16494D01*
G01X4544Y16496D01*
G01X4526Y16498D01*
G01X3935Y16498D01*
G01X3925Y16497D01*
G01X3916Y16496D01*
G01X3907Y16494D01*
G01X3898Y16491D01*
G01X3889Y16487D01*
G01X3881Y16482D01*
G01X3874Y16477D01*
G01X3866Y16471D01*
G01X3860Y16465D01*
G01X3854Y16457D01*
G01X3849Y16450D01*
G01X3844Y16442D01*
G01X3840Y16433D01*
G01X3837Y16424D01*
G01X3835Y16415D01*
G01X3834Y16406D01*
G01X3834Y15993D01*
G01X3835Y15984D01*
G01X3837Y15975D01*
G01X3840Y15967D01*
G01X3844Y15958D01*
G01X3848Y15950D01*
G01X3853Y15942D01*
G01X3859Y15935D01*
G01X3866Y15929D01*
G01X3870Y15924D01*
G01X3876Y15912D01*
G01X3878Y15906D01*
G01X3878Y15894D01*
G01X3877Y15888D01*
G01X3875Y15883D01*
G01X3872Y15878D01*
G01X3868Y15873D01*
G01X3864Y15869D01*
G01X3860Y15866D01*
G01X3855Y15863D01*
G01X3849Y15861D01*
G01X3844Y15860D01*
G01X3838Y15859D01*
G01X3387Y15859D01*
G01X3375Y15861D01*
G01X3369Y15864D01*
G01X3364Y15867D01*
G01X3359Y15871D01*
G01X2271Y16959D01*
G01X2263Y16965D01*
G01X2254Y16971D01*
G01X2236Y16981D01*
G01X2216Y16987D01*
G01X2210Y16989D01*
G01X2205Y16991D01*
G01X2200Y16995D01*
G01X2192Y17003D01*
G01X2189Y17009D01*
G01X2187Y17014D01*
G01X2186Y17020D01*
G01X2186Y17154D01*
G01X2185Y17164D01*
G01X2184Y17173D01*
G01X2182Y17182D01*
G01X2179Y17191D01*
G01X2175Y17200D01*
G01X2170Y17208D01*
G01X2165Y17215D01*
G01X2159Y17223D01*
G01X2153Y17229D01*
G01X2145Y17235D01*
G01X2138Y17240D01*
G01X2130Y17245D01*
G01X2121Y17249D01*
G01X2112Y17252D01*
G01X2103Y17254D01*
G01X2094Y17255D01*
G01X1485Y17255D01*
G01X1477Y17254D01*
G01X1468Y17252D01*
G01X1459Y17249D01*
G01X1451Y17246D01*
G01X1445Y17243D01*
G01X1439Y17242D01*
G01X1428Y17242D01*
G01X1422Y17243D01*
G01X1417Y17245D01*
G01X1407Y17251D01*
G01X1403Y17255D01*
G01X1397Y17265D01*
G01X1395Y17270D01*
G01X1394Y17276D01*
G01X1394Y19413D01*
G01X1395Y19419D01*
G01X1398Y19425D01*
G01X1401Y19430D01*
G01X1405Y19435D01*
G01X1510Y19540D01*
G01X1515Y19544D01*
G01X1520Y19547D01*
G01X1526Y19550D01*
G01X1532Y19551D01*
G01X1539Y19552D01*
G01X1544Y19551D01*
G01X1550Y19550D01*
G01X1555Y19548D01*
G01X1565Y19542D01*
G01X1569Y19538D01*
G01X1575Y19528D01*
G01X1577Y19523D01*
G01X1578Y19517D01*
G01X1579Y19512D01*
G01X1579Y19384D01*
G01X1810Y19384D01*
G01X1810Y19615D01*
G01X1682Y19615D01*
G01X1677Y19616D01*
G01X1671Y19617D01*
G01X1666Y19619D01*
G01X1656Y19625D01*
G01X1652Y19629D01*
G01X1646Y19639D01*
G01X1644Y19644D01*
G01X1642Y19656D01*
G01X1644Y19668D01*
G01X1647Y19674D01*
G01X1650Y19679D01*
G01X1654Y19684D01*
G01X1787Y19817D01*
G01X1792Y19821D01*
G01X1797Y19824D01*
G01X1803Y19827D01*
G01X1809Y19828D01*
G01X1823Y19828D01*
G01X1831Y19825D01*
G01X1850Y19818D01*
G01X1869Y19812D01*
G01X1889Y19806D01*
G01X1929Y19798D01*
G01X1969Y19794D01*
G01X1990Y19793D01*
G01X2026Y19795D01*
G01X2045Y19797D01*
G01X2063Y19800D01*
G01X2099Y19808D01*
G01X2117Y19814D01*
G01X2134Y19820D01*
G01X2168Y19834D01*
G01X2216Y19861D01*
G01X2246Y19883D01*
G01X2274Y19907D01*
G01X2287Y19920D01*
G01X2311Y19948D01*
G01X2333Y19978D01*
G01X2360Y20026D01*
G01X2374Y20060D01*
G01X2380Y20077D01*
G01X2386Y20095D01*
G01X2394Y20131D01*
G01X2397Y20149D01*
G01X2399Y20168D01*
G01X2401Y20204D01*
G01X2400Y20223D01*
G01X2399Y20241D01*
G01X2397Y20260D01*
G01X2394Y20278D01*
G01X2386Y20314D01*
G01X2380Y20332D01*
G01X2374Y20349D01*
G01X2360Y20383D01*
G01X2333Y20431D01*
G01X2311Y20461D01*
G01X2287Y20489D01*
G01X2274Y20502D01*
G01X2246Y20526D01*
G01X2216Y20548D01*
G01X2168Y20575D01*
G01X2134Y20589D01*
G01X2117Y20595D01*
G01X2099Y20601D01*
G01X2063Y20609D01*
G01X2045Y20612D01*
G01X2026Y20614D01*
G01X2008Y20615D01*
G37*
G36*
G01X22362Y32584D02*
G01X22322Y32584D01*
G01X22302Y32583D01*
G01X22282Y32581D01*
G01X22262Y32578D01*
G01X22242Y32574D01*
G01X22223Y32570D01*
G01X22203Y32564D01*
G01X22184Y32558D01*
G01X22165Y32551D01*
G01X22147Y32544D01*
G01X22111Y32526D01*
G01X22093Y32516D01*
G01X22076Y32505D01*
G01X22060Y32494D01*
G01X22044Y32482D01*
G01X22028Y32469D01*
G01X22013Y32456D01*
G01X21985Y32428D01*
G01X21972Y32413D01*
G01X21959Y32397D01*
G01X21947Y32381D01*
G01X21936Y32365D01*
G01X21925Y32348D01*
G01X21915Y32330D01*
G01X21906Y32312D01*
G01X21890Y32276D01*
G01X21883Y32257D01*
G01X21877Y32238D01*
G01X21872Y32219D01*
G01X21867Y32199D01*
G01X21863Y32179D01*
G01X21860Y32159D01*
G01X21858Y32140D01*
G01X21857Y32120D01*
G01X21857Y32079D01*
G01X21858Y32060D01*
G01X21860Y32040D01*
G01X21863Y32020D01*
G01X21867Y32000D01*
G01X21872Y31981D01*
G01X21877Y31961D01*
G01X21883Y31942D01*
G01X21890Y31923D01*
G01X21897Y31905D01*
G01X21915Y31869D01*
G01X21925Y31852D01*
G01X21947Y31818D01*
G01X21971Y31786D01*
G01X21985Y31771D01*
G01X21998Y31757D01*
G01X22013Y31743D01*
G01X22043Y31717D01*
G01X22059Y31705D01*
G01X22093Y31683D01*
G01X22110Y31673D01*
G01X22128Y31664D01*
G01X22146Y31656D01*
G01X22165Y31648D01*
G01X22184Y31641D01*
G01X22189Y31639D01*
G01X22199Y31631D01*
G01X22203Y31627D01*
G01X22206Y31621D01*
G01X22209Y31616D01*
G01X22210Y31609D01*
G01X22210Y26590D01*
G01X22209Y26583D01*
G01X22206Y26578D01*
G01X22203Y26572D01*
G01X22199Y26568D01*
G01X22189Y26560D01*
G01X22184Y26558D01*
G01X22165Y26551D01*
G01X22146Y26543D01*
G01X22128Y26535D01*
G01X22110Y26526D01*
G01X22093Y26516D01*
G01X22059Y26494D01*
G01X22043Y26482D01*
G01X22013Y26456D01*
G01X21998Y26442D01*
G01X21985Y26428D01*
G01X21971Y26413D01*
G01X21947Y26381D01*
G01X21925Y26347D01*
G01X21915Y26330D01*
G01X21897Y26294D01*
G01X21890Y26276D01*
G01X21883Y26257D01*
G01X21877Y26238D01*
G01X21872Y26218D01*
G01X21867Y26199D01*
G01X21863Y26179D01*
G01X21860Y26159D01*
G01X21858Y26139D01*
G01X21857Y26120D01*
G01X21857Y26079D01*
G01X21858Y26059D01*
G01X21860Y26040D01*
G01X21863Y26020D01*
G01X21867Y26000D01*
G01X21872Y25980D01*
G01X21877Y25961D01*
G01X21883Y25942D01*
G01X21890Y25923D01*
G01X21906Y25887D01*
G01X21915Y25869D01*
G01X21925Y25851D01*
G01X21936Y25834D01*
G01X21947Y25818D01*
G01X21959Y25802D01*
G01X21972Y25786D01*
G01X21985Y25771D01*
G01X22013Y25743D01*
G01X22028Y25730D01*
G01X22044Y25717D01*
G01X22060Y25705D01*
G01X22076Y25694D01*
G01X22093Y25683D01*
G01X22111Y25673D01*
G01X22147Y25655D01*
G01X22165Y25648D01*
G01X22184Y25641D01*
G01X22203Y25635D01*
G01X22223Y25629D01*
G01X22242Y25625D01*
G01X22262Y25621D01*
G01X22282Y25618D01*
G01X22302Y25616D01*
G01X22322Y25615D01*
G01X22362Y25615D01*
G01X22382Y25616D01*
G01X22401Y25618D01*
G01X22421Y25621D01*
G01X22441Y25625D01*
G01X22460Y25629D01*
G01X22480Y25635D01*
G01X22499Y25641D01*
G01X22517Y25648D01*
G01X22536Y25655D01*
G01X22554Y25664D01*
G01X22560Y25666D01*
G01X22565Y25667D01*
G01X22571Y25668D01*
G01X22578Y25667D01*
G01X22584Y25666D01*
G01X22590Y25663D01*
G01X22595Y25660D01*
G01X22600Y25656D01*
G01X22892Y25364D01*
G01X22896Y25359D01*
G01X22899Y25354D01*
G01X22902Y25348D01*
G01X22903Y25342D01*
G01X22903Y21396D01*
G01X22902Y21391D01*
G01X22900Y21386D01*
G01X22894Y21376D01*
G01X22890Y21372D01*
G01X22880Y21366D01*
G01X22875Y21364D01*
G01X22869Y21363D01*
G01X22864Y21362D01*
G01X22852Y21364D01*
G01X22846Y21366D01*
G01X22841Y21369D01*
G01X22823Y21381D01*
G01X22785Y21401D01*
G01X22765Y21410D01*
G01X22760Y21412D01*
G01X22755Y21416D01*
G01X22751Y21420D01*
G01X22747Y21425D01*
G01X22744Y21430D01*
G01X22742Y21435D01*
G01X22740Y21447D01*
G01X22740Y23850D01*
G01X22739Y23860D01*
G01X22737Y23870D01*
G01X22731Y23890D01*
G01X22721Y23908D01*
G01X22715Y23916D01*
G01X22709Y23925D01*
G01X19793Y26841D01*
G01X19789Y26846D01*
G01X19786Y26851D01*
G01X19783Y26857D01*
G01X19782Y26863D01*
G01X19781Y26870D01*
G01X19782Y26876D01*
G01X19783Y26881D01*
G01X19785Y26887D01*
G01X19794Y26905D01*
G01X19801Y26924D01*
G01X19808Y26942D01*
G01X19814Y26962D01*
G01X19820Y26981D01*
G01X19824Y27000D01*
G01X19828Y27020D01*
G01X19831Y27040D01*
G01X19833Y27060D01*
G01X19834Y27080D01*
G01X19834Y27120D01*
G01X19833Y27140D01*
G01X19831Y27159D01*
G01X19828Y27179D01*
G01X19820Y27219D01*
G01X19808Y27257D01*
G01X19801Y27276D01*
G01X19794Y27294D01*
G01X19776Y27330D01*
G01X19766Y27348D01*
G01X19755Y27365D01*
G01X19744Y27381D01*
G01X19732Y27397D01*
G01X19719Y27413D01*
G01X19706Y27428D01*
G01X19678Y27456D01*
G01X19663Y27469D01*
G01X19647Y27482D01*
G01X19631Y27494D01*
G01X19615Y27505D01*
G01X19598Y27516D01*
G01X19580Y27526D01*
G01X19544Y27544D01*
G01X19526Y27551D01*
G01X19507Y27558D01*
G01X19469Y27570D01*
G01X19429Y27578D01*
G01X19409Y27581D01*
G01X19390Y27583D01*
G01X19370Y27584D01*
G01X19329Y27584D01*
G01X19309Y27583D01*
G01X19290Y27581D01*
G01X19270Y27578D01*
G01X19230Y27570D01*
G01X19192Y27558D01*
G01X19173Y27551D01*
G01X19155Y27544D01*
G01X19119Y27526D01*
G01X19101Y27516D01*
G01X19084Y27505D01*
G01X19068Y27494D01*
G01X19052Y27482D01*
G01X19036Y27469D01*
G01X19021Y27456D01*
G01X18993Y27428D01*
G01X18980Y27413D01*
G01X18967Y27397D01*
G01X18955Y27381D01*
G01X18944Y27365D01*
G01X18933Y27348D01*
G01X18923Y27330D01*
G01X18905Y27294D01*
G01X18898Y27276D01*
G01X18891Y27257D01*
G01X18879Y27219D01*
G01X18871Y27179D01*
G01X18868Y27159D01*
G01X18866Y27140D01*
G01X18865Y27120D01*
G01X18865Y27079D01*
G01X18866Y27059D01*
G01X18868Y27040D01*
G01X18871Y27020D01*
G01X18879Y26980D01*
G01X18891Y26942D01*
G01X18898Y26923D01*
G01X18905Y26905D01*
G01X18923Y26869D01*
G01X18933Y26851D01*
G01X18944Y26834D01*
G01X18955Y26818D01*
G01X18967Y26802D01*
G01X18980Y26786D01*
G01X18993Y26771D01*
G01X19021Y26743D01*
G01X19036Y26730D01*
G01X19052Y26717D01*
G01X19068Y26705D01*
G01X19084Y26694D01*
G01X19101Y26683D01*
G01X19119Y26673D01*
G01X19155Y26655D01*
G01X19173Y26648D01*
G01X19192Y26641D01*
G01X19230Y26629D01*
G01X19270Y26621D01*
G01X19290Y26618D01*
G01X19309Y26616D01*
G01X19329Y26615D01*
G01X19369Y26615D01*
G01X19389Y26616D01*
G01X19409Y26618D01*
G01X19429Y26621D01*
G01X19449Y26625D01*
G01X19468Y26629D01*
G01X19487Y26635D01*
G01X19507Y26641D01*
G01X19525Y26648D01*
G01X19544Y26655D01*
G01X19562Y26664D01*
G01X19568Y26666D01*
G01X19573Y26667D01*
G01X19579Y26668D01*
G01X19586Y26667D01*
G01X19592Y26666D01*
G01X19598Y26663D01*
G01X19603Y26660D01*
G01X19608Y26656D01*
G01X22467Y23797D01*
G01X22471Y23792D01*
G01X22474Y23787D01*
G01X22477Y23781D01*
G01X22478Y23775D01*
G01X22478Y21441D01*
G01X22477Y21435D01*
G01X22475Y21430D01*
G01X22472Y21425D01*
G01X22468Y21420D01*
G01X22464Y21416D01*
G01X22459Y21412D01*
G01X22454Y21410D01*
G01X22420Y21394D01*
G01X22403Y21385D01*
G01X22387Y21375D01*
G01X22372Y21365D01*
G01X22357Y21354D01*
G01X22329Y21330D01*
G01X22315Y21316D01*
G01X22303Y21303D01*
G01X22290Y21289D01*
G01X22279Y21274D01*
G01X22268Y21258D01*
G01X22258Y21243D01*
G01X22249Y21227D01*
G01X22240Y21210D01*
G01X22232Y21193D01*
G01X22225Y21176D01*
G01X22219Y21158D01*
G01X22209Y21122D01*
G01X22205Y21104D01*
G01X22202Y21085D01*
G01X22200Y21067D01*
G01X22198Y21029D01*
G01X22200Y20993D01*
G01X22202Y20974D01*
G01X22205Y20956D01*
G01X22213Y20920D01*
G01X22219Y20902D01*
G01X22225Y20885D01*
G01X22239Y20851D01*
G01X22266Y20803D01*
G01X22288Y20773D01*
G01X22312Y20745D01*
G01X22325Y20732D01*
G01X22353Y20708D01*
G01X22383Y20686D01*
G01X22431Y20659D01*
G01X22465Y20645D01*
G01X22482Y20639D01*
G01X22500Y20633D01*
G01X22536Y20625D01*
G01X22554Y20622D01*
G01X22573Y20620D01*
G01X22591Y20619D01*
G01X22610Y20618D01*
G01X22628Y20619D01*
G01X22647Y20620D01*
G01X22666Y20622D01*
G01X22685Y20625D01*
G01X22703Y20629D01*
G01X22722Y20634D01*
G01X22740Y20640D01*
G01X22757Y20646D01*
G01X22775Y20653D01*
G01X22792Y20661D01*
G01X22809Y20670D01*
G01X22841Y20690D01*
G01X22846Y20693D01*
G01X22852Y20695D01*
G01X22864Y20697D01*
G01X22869Y20696D01*
G01X22875Y20695D01*
G01X22880Y20693D01*
G01X22890Y20687D01*
G01X22894Y20683D01*
G01X22900Y20673D01*
G01X22902Y20668D01*
G01X22903Y20663D01*
G01X22903Y18057D01*
G01X22902Y18051D01*
G01X22899Y18045D01*
G01X22896Y18040D01*
G01X22892Y18035D01*
G01X22700Y17843D01*
G01X22695Y17839D01*
G01X22690Y17836D01*
G01X22684Y17833D01*
G01X22678Y17832D01*
G01X22671Y17831D01*
G01X22665Y17832D01*
G01X22660Y17833D01*
G01X22654Y17835D01*
G01X22636Y17844D01*
G01X22617Y17851D01*
G01X22599Y17858D01*
G01X22580Y17864D01*
G01X22560Y17870D01*
G01X22541Y17874D01*
G01X22521Y17878D01*
G01X22501Y17881D01*
G01X22482Y17883D01*
G01X22462Y17884D01*
G01X22422Y17884D01*
G01X22402Y17883D01*
G01X22382Y17881D01*
G01X22362Y17878D01*
G01X22342Y17874D01*
G01X22323Y17870D01*
G01X22303Y17864D01*
G01X22284Y17858D01*
G01X22265Y17851D01*
G01X22247Y17844D01*
G01X22211Y17826D01*
G01X22193Y17816D01*
G01X22176Y17805D01*
G01X22160Y17794D01*
G01X22144Y17782D01*
G01X22128Y17769D01*
G01X22113Y17756D01*
G01X22085Y17728D01*
G01X22072Y17713D01*
G01X22059Y17697D01*
G01X22047Y17681D01*
G01X22036Y17665D01*
G01X22025Y17648D01*
G01X22015Y17630D01*
G01X22006Y17612D01*
G01X21990Y17576D01*
G01X21983Y17557D01*
G01X21977Y17538D01*
G01X21972Y17519D01*
G01X21967Y17499D01*
G01X21963Y17479D01*
G01X21960Y17459D01*
G01X21958Y17440D01*
G01X21957Y17420D01*
G01X21957Y17379D01*
G01X21958Y17360D01*
G01X21960Y17340D01*
G01X21963Y17320D01*
G01X21967Y17300D01*
G01X21972Y17281D01*
G01X21977Y17261D01*
G01X21983Y17242D01*
G01X21990Y17223D01*
G01X21997Y17205D01*
G01X22015Y17169D01*
G01X22025Y17152D01*
G01X22047Y17118D01*
G01X22071Y17086D01*
G01X22085Y17071D01*
G01X22098Y17057D01*
G01X22113Y17043D01*
G01X22143Y17017D01*
G01X22159Y17005D01*
G01X22193Y16983D01*
G01X22210Y16973D01*
G01X22228Y16964D01*
G01X22246Y16956D01*
G01X22265Y16948D01*
G01X22284Y16941D01*
G01X22289Y16939D01*
G01X22299Y16931D01*
G01X22303Y16927D01*
G01X22306Y16921D01*
G01X22309Y16916D01*
G01X22310Y16909D01*
G01X22310Y11890D01*
G01X22309Y11883D01*
G01X22306Y11878D01*
G01X22303Y11872D01*
G01X22299Y11868D01*
G01X22289Y11860D01*
G01X22284Y11858D01*
G01X22265Y11851D01*
G01X22246Y11843D01*
G01X22228Y11835D01*
G01X22210Y11826D01*
G01X22193Y11816D01*
G01X22159Y11794D01*
G01X22143Y11782D01*
G01X22113Y11756D01*
G01X22098Y11742D01*
G01X22085Y11728D01*
G01X22071Y11713D01*
G01X22047Y11681D01*
G01X22025Y11647D01*
G01X22015Y11630D01*
G01X21997Y11594D01*
G01X21990Y11576D01*
G01X21983Y11557D01*
G01X21977Y11538D01*
G01X21972Y11518D01*
G01X21967Y11499D01*
G01X21963Y11479D01*
G01X21960Y11459D01*
G01X21958Y11439D01*
G01X21957Y11420D01*
G01X21957Y11379D01*
G01X21958Y11359D01*
G01X21960Y11340D01*
G01X21963Y11320D01*
G01X21967Y11300D01*
G01X21972Y11280D01*
G01X21977Y11261D01*
G01X21983Y11242D01*
G01X21990Y11223D01*
G01X22006Y11187D01*
G01X22015Y11169D01*
G01X22025Y11151D01*
G01X22036Y11134D01*
G01X22047Y11118D01*
G01X22059Y11102D01*
G01X22072Y11086D01*
G01X22085Y11071D01*
G01X22113Y11043D01*
G01X22128Y11030D01*
G01X22144Y11017D01*
G01X22160Y11005D01*
G01X22176Y10994D01*
G01X22193Y10983D01*
G01X22211Y10973D01*
G01X22247Y10955D01*
G01X22265Y10948D01*
G01X22284Y10941D01*
G01X22303Y10935D01*
G01X22323Y10929D01*
G01X22342Y10925D01*
G01X22362Y10921D01*
G01X22382Y10918D01*
G01X22402Y10916D01*
G01X22422Y10915D01*
G01X22462Y10915D01*
G01X22482Y10916D01*
G01X22502Y10918D01*
G01X22521Y10921D01*
G01X22561Y10929D01*
G01X22599Y10941D01*
G01X22618Y10948D01*
G01X22636Y10955D01*
G01X22655Y10964D01*
G01X22672Y10973D01*
G01X22690Y10983D01*
G01X22707Y10994D01*
G01X22723Y11005D01*
G01X22739Y11017D01*
G01X22755Y11030D01*
G01X22770Y11043D01*
G01X22798Y11071D01*
G01X22812Y11086D01*
G01X22848Y11134D01*
G01X22858Y11151D01*
G01X22868Y11169D01*
G01X22886Y11205D01*
G01X22893Y11223D01*
G01X22900Y11242D01*
G01X22912Y11280D01*
G01X22920Y11320D01*
G01X22923Y11340D01*
G01X22925Y11359D01*
G01X22926Y11379D01*
G01X22926Y11420D01*
G01X22925Y11440D01*
G01X22923Y11459D01*
G01X22920Y11479D01*
G01X22916Y11499D01*
G01X22912Y11518D01*
G01X22906Y11538D01*
G01X22900Y11557D01*
G01X22893Y11576D01*
G01X22886Y11594D01*
G01X22868Y11630D01*
G01X22858Y11648D01*
G01X22848Y11665D01*
G01X22812Y11713D01*
G01X22799Y11728D01*
G01X22785Y11742D01*
G01X22770Y11756D01*
G01X22740Y11782D01*
G01X22724Y11794D01*
G01X22690Y11816D01*
G01X22673Y11826D01*
G01X22655Y11835D01*
G01X22637Y11843D01*
G01X22618Y11851D01*
G01X22599Y11858D01*
G01X22594Y11860D01*
G01X22584Y11868D01*
G01X22580Y11873D01*
G01X22577Y11878D01*
G01X22574Y11884D01*
G01X22573Y11890D01*
G01X22573Y16909D01*
G01X22574Y16915D01*
G01X22577Y16921D01*
G01X22580Y16926D01*
G01X22584Y16931D01*
G01X22594Y16939D01*
G01X22599Y16941D01*
G01X22618Y16948D01*
G01X22637Y16956D01*
G01X22655Y16964D01*
G01X22673Y16973D01*
G01X22690Y16983D01*
G01X22724Y17005D01*
G01X22740Y17017D01*
G01X22770Y17043D01*
G01X22785Y17057D01*
G01X22799Y17071D01*
G01X22812Y17086D01*
G01X22848Y17134D01*
G01X22858Y17151D01*
G01X22868Y17169D01*
G01X22886Y17205D01*
G01X22893Y17223D01*
G01X22900Y17242D01*
G01X22906Y17261D01*
G01X22912Y17281D01*
G01X22916Y17300D01*
G01X22920Y17320D01*
G01X22923Y17340D01*
G01X22925Y17359D01*
G01X22926Y17379D01*
G01X22926Y17419D01*
G01X22925Y17439D01*
G01X22923Y17459D01*
G01X22920Y17479D01*
G01X22916Y17499D01*
G01X22912Y17518D01*
G01X22906Y17538D01*
G01X22900Y17557D01*
G01X22893Y17575D01*
G01X22886Y17594D01*
G01X22877Y17612D01*
G01X22875Y17618D01*
G01X22873Y17630D01*
G01X22875Y17642D01*
G01X22878Y17648D01*
G01X22881Y17653D01*
G01X22885Y17658D01*
G01X23134Y17907D01*
G01X23140Y17916D01*
G01X23146Y17924D01*
G01X23156Y17942D01*
G01X23162Y17962D01*
G01X23164Y17972D01*
G01X23165Y17982D01*
G01X23165Y25417D01*
G01X23164Y25427D01*
G01X23162Y25437D01*
G01X23156Y25457D01*
G01X23146Y25475D01*
G01X23140Y25483D01*
G01X23134Y25492D01*
G01X22785Y25841D01*
G01X22781Y25846D01*
G01X22778Y25851D01*
G01X22775Y25857D01*
G01X22773Y25869D01*
G01X22775Y25881D01*
G01X22777Y25887D01*
G01X22786Y25905D01*
G01X22793Y25924D01*
G01X22800Y25942D01*
G01X22806Y25961D01*
G01X22812Y25981D01*
G01X22816Y26000D01*
G01X22820Y26020D01*
G01X22823Y26040D01*
G01X22825Y26060D01*
G01X22826Y26080D01*
G01X22826Y26120D01*
G01X22825Y26140D01*
G01X22823Y26159D01*
G01X22820Y26179D01*
G01X22816Y26199D01*
G01X22812Y26218D01*
G01X22806Y26238D01*
G01X22800Y26257D01*
G01X22793Y26276D01*
G01X22786Y26294D01*
G01X22768Y26330D01*
G01X22758Y26348D01*
G01X22748Y26365D01*
G01X22712Y26413D01*
G01X22699Y26428D01*
G01X22685Y26442D01*
G01X22670Y26456D01*
G01X22640Y26482D01*
G01X22624Y26494D01*
G01X22590Y26516D01*
G01X22573Y26526D01*
G01X22555Y26535D01*
G01X22537Y26543D01*
G01X22518Y26551D01*
G01X22499Y26558D01*
G01X22494Y26560D01*
G01X22484Y26568D01*
G01X22480Y26573D01*
G01X22477Y26578D01*
G01X22474Y26584D01*
G01X22473Y26590D01*
G01X22473Y31609D01*
G01X22474Y31615D01*
G01X22477Y31621D01*
G01X22480Y31626D01*
G01X22484Y31631D01*
G01X22494Y31639D01*
G01X22499Y31641D01*
G01X22518Y31648D01*
G01X22537Y31656D01*
G01X22555Y31664D01*
G01X22573Y31673D01*
G01X22590Y31683D01*
G01X22624Y31705D01*
G01X22640Y31717D01*
G01X22670Y31743D01*
G01X22685Y31757D01*
G01X22699Y31771D01*
G01X22712Y31786D01*
G01X22748Y31834D01*
G01X22758Y31851D01*
G01X22768Y31869D01*
G01X22786Y31905D01*
G01X22793Y31923D01*
G01X22800Y31942D01*
G01X22806Y31961D01*
G01X22812Y31981D01*
G01X22816Y32000D01*
G01X22820Y32020D01*
G01X22823Y32040D01*
G01X22825Y32059D01*
G01X22826Y32079D01*
G01X22826Y32120D01*
G01X22825Y32140D01*
G01X22823Y32159D01*
G01X22820Y32179D01*
G01X22812Y32219D01*
G01X22800Y32257D01*
G01X22793Y32276D01*
G01X22786Y32294D01*
G01X22768Y32330D01*
G01X22758Y32348D01*
G01X22748Y32365D01*
G01X22712Y32413D01*
G01X22698Y32428D01*
G01X22670Y32456D01*
G01X22655Y32469D01*
G01X22639Y32482D01*
G01X22623Y32494D01*
G01X22607Y32505D01*
G01X22590Y32516D01*
G01X22572Y32526D01*
G01X22555Y32535D01*
G01X22536Y32544D01*
G01X22518Y32551D01*
G01X22499Y32558D01*
G01X22461Y32570D01*
G01X22421Y32578D01*
G01X22402Y32581D01*
G01X22382Y32583D01*
G01X22362Y32584D01*
G37*
G36*
G01X8985Y33532D02*
G01X8945Y33534D01*
G01X8905Y33532D01*
G01X8886Y33530D01*
G01X8846Y33524D01*
G01X8808Y33514D01*
G01X8770Y33502D01*
G01X8751Y33494D01*
G01X8733Y33486D01*
G01X8715Y33477D01*
G01X8681Y33457D01*
G01X8664Y33446D01*
G01X8632Y33422D01*
G01X8617Y33409D01*
G01X8603Y33396D01*
G01X8589Y33382D01*
G01X8575Y33367D01*
G01X8562Y33352D01*
G01X8538Y33320D01*
G01X8527Y33303D01*
G01X8507Y33269D01*
G01X8498Y33251D01*
G01X8490Y33233D01*
G01X8483Y33214D01*
G01X8476Y33196D01*
G01X8470Y33177D01*
G01X8465Y33157D01*
G01X8461Y33138D01*
G01X8457Y33118D01*
G01X8454Y33099D01*
G01X8452Y33079D01*
G01X8451Y33059D01*
G01X8451Y33018D01*
G01X8452Y32998D01*
G01X8454Y32977D01*
G01X8458Y32957D01*
G01X8461Y32936D01*
G01X8466Y32916D01*
G01X8478Y32876D01*
G01X8485Y32857D01*
G01X8493Y32838D01*
G01X8502Y32819D01*
G01X8504Y32814D01*
G01X8506Y32808D01*
G01X8506Y32795D01*
G01X8502Y32783D01*
G01X8499Y32778D01*
G01X8495Y32773D01*
G01X7967Y32246D01*
G01X7960Y32239D01*
G01X7954Y32231D01*
G01X7948Y32222D01*
G01X7938Y32204D01*
G01X7932Y32184D01*
G01X7930Y32174D01*
G01X7928Y32154D01*
G01X7928Y26789D01*
G01X7927Y26783D01*
G01X7924Y26777D01*
G01X7921Y26772D01*
G01X7917Y26767D01*
G01X6101Y24951D01*
G01X6096Y24947D01*
G01X6090Y24943D01*
G01X6085Y24941D01*
G01X6079Y24940D01*
G01X6072Y24939D01*
G01X6067Y24940D01*
G01X6061Y24941D01*
G01X6056Y24943D01*
G01X6037Y24951D01*
G01X6019Y24958D01*
G01X5981Y24970D01*
G01X5943Y24978D01*
G01X5923Y24981D01*
G01X5904Y24983D01*
G01X5884Y24984D01*
G01X5865Y24985D01*
G01X5825Y24983D01*
G01X5806Y24981D01*
G01X5786Y24978D01*
G01X5748Y24970D01*
G01X5729Y24964D01*
G01X5711Y24958D01*
G01X5692Y24951D01*
G01X5674Y24943D01*
G01X5657Y24935D01*
G01X5639Y24925D01*
G01X5622Y24915D01*
G01X5590Y24893D01*
G01X5575Y24881D01*
G01X5560Y24868D01*
G01X5545Y24854D01*
G01X5519Y24826D01*
G01X5506Y24811D01*
G01X5494Y24795D01*
G01X5483Y24779D01*
G01X5463Y24745D01*
G01X5454Y24727D01*
G01X5446Y24710D01*
G01X5439Y24691D01*
G01X5433Y24681D01*
G01X5429Y24676D01*
G01X5419Y24670D01*
G01X5413Y24667D01*
G01X5408Y24666D01*
G01X5396Y24666D01*
G01X5390Y24667D01*
G01X5385Y24669D01*
G01X5375Y24675D01*
G01X5371Y24679D01*
G01X5365Y24689D01*
G01X5363Y24694D01*
G01X5362Y24700D01*
G01X5362Y24706D01*
G01X5361Y26353D01*
G01X5362Y26360D01*
G01X5361Y26367D01*
G01X5361Y26640D01*
G01X5363Y26652D01*
G01X5366Y26658D01*
G01X5369Y26663D01*
G01X5373Y26668D01*
G01X5425Y26720D01*
G01X5430Y26724D01*
G01X5435Y26727D01*
G01X5441Y26730D01*
G01X5453Y26732D01*
G01X5662Y26732D01*
G01X5662Y26941D01*
G01X5664Y26953D01*
G01X5667Y26959D01*
G01X5670Y26964D01*
G01X5674Y26969D01*
G01X6296Y27591D01*
G01X6301Y27595D01*
G01X6306Y27598D01*
G01X6318Y27602D01*
G01X6331Y27602D01*
G01X6338Y27600D01*
G01X6344Y27597D01*
G01X6350Y27593D01*
G01X6362Y27583D01*
G01X6375Y27574D01*
G01X6389Y27566D01*
G01X6402Y27558D01*
G01X6417Y27551D01*
G01X6431Y27545D01*
G01X6461Y27535D01*
G01X6477Y27532D01*
G01X6492Y27529D01*
G01X6508Y27526D01*
G01X6524Y27525D01*
G01X6555Y27525D01*
G01X6570Y27526D01*
G01X6586Y27528D01*
G01X6601Y27531D01*
G01X6631Y27539D01*
G01X6646Y27544D01*
G01X6660Y27550D01*
G01X6688Y27564D01*
G01X6701Y27572D01*
G01X6714Y27581D01*
G01X6726Y27590D01*
G01X6738Y27600D01*
G01X6765Y27627D01*
G01X6770Y27631D01*
G01X6776Y27633D01*
G01X6783Y27635D01*
G01X6796Y27635D01*
G01X6803Y27633D01*
G01X6809Y27631D01*
G01X6814Y27627D01*
G01X6831Y27610D01*
G01X6844Y27598D01*
G01X6857Y27587D01*
G01X6871Y27577D01*
G01X6901Y27559D01*
G01X6916Y27552D01*
G01X6916Y27802D01*
G01X6877Y27802D01*
G01X6872Y27803D01*
G01X6866Y27804D01*
G01X6861Y27806D01*
G01X6851Y27812D01*
G01X6847Y27816D01*
G01X6841Y27826D01*
G01X6839Y27831D01*
G01X6838Y27837D01*
G01X6837Y27842D01*
G01X6837Y28197D01*
G01X6838Y28202D01*
G01X6839Y28208D01*
G01X6841Y28213D01*
G01X6847Y28223D01*
G01X6851Y28227D01*
G01X6861Y28233D01*
G01X6866Y28235D01*
G01X6872Y28236D01*
G01X6877Y28237D01*
G01X6916Y28237D01*
G01X6916Y28487D01*
G01X6901Y28480D01*
G01X6871Y28462D01*
G01X6857Y28452D01*
G01X6844Y28441D01*
G01X6831Y28429D01*
G01X6814Y28412D01*
G01X6809Y28408D01*
G01X6803Y28406D01*
G01X6796Y28404D01*
G01X6783Y28404D01*
G01X6776Y28406D01*
G01X6770Y28408D01*
G01X6765Y28412D01*
G01X6738Y28439D01*
G01X6726Y28449D01*
G01X6714Y28458D01*
G01X6701Y28467D01*
G01X6688Y28475D01*
G01X6660Y28489D01*
G01X6646Y28495D01*
G01X6631Y28500D01*
G01X6601Y28508D01*
G01X6586Y28511D01*
G01X6570Y28513D01*
G01X6555Y28514D01*
G01X6524Y28514D01*
G01X6508Y28513D01*
G01X6493Y28511D01*
G01X6478Y28508D01*
G01X6462Y28504D01*
G01X6447Y28500D01*
G01X6433Y28494D01*
G01X6418Y28488D01*
G01X6404Y28482D01*
G01X6391Y28474D01*
G01X6377Y28466D01*
G01X6364Y28457D01*
G01X6352Y28448D01*
G01X6340Y28438D01*
G01X6318Y28416D01*
G01X6308Y28404D01*
G01X6299Y28391D01*
G01X6290Y28379D01*
G01X6282Y28365D01*
G01X6274Y28352D01*
G01X6267Y28337D01*
G01X6261Y28323D01*
G01X6256Y28308D01*
G01X6248Y28278D01*
G01X6245Y28263D01*
G01X6243Y28247D01*
G01X6242Y28232D01*
G01X6242Y27923D01*
G01X6240Y27911D01*
G01X6237Y27905D01*
G01X6234Y27900D01*
G01X6230Y27895D01*
G01X5131Y26796D01*
G01X5125Y26787D01*
G01X5119Y26779D01*
G01X5109Y26761D01*
G01X5103Y26741D01*
G01X5101Y26731D01*
G01X5100Y26721D01*
G01X5100Y23100D01*
G01X5103Y23085D01*
G01X5104Y23076D01*
G01X5103Y23070D01*
G01X5102Y23065D01*
G01X5100Y23059D01*
G01X5086Y23025D01*
G01X5081Y23008D01*
G01X5076Y22990D01*
G01X5072Y22972D01*
G01X5069Y22954D01*
G01X5065Y22918D01*
G01X5065Y22899D01*
G01X5066Y22880D01*
G01X5067Y22860D01*
G01X5073Y22820D01*
G01X5078Y22801D01*
G01X5090Y22763D01*
G01X5092Y22756D01*
G01X5093Y22749D01*
G01X5092Y22743D01*
G01X5091Y22736D01*
G01X5089Y22731D01*
G01X5085Y22725D01*
G01X5081Y22720D01*
G01X4700Y22339D01*
G01X4694Y22330D01*
G01X4688Y22322D01*
G01X4678Y22304D01*
G01X4672Y22284D01*
G01X4670Y22274D01*
G01X4669Y22264D01*
G01X4669Y19294D01*
G01X4667Y19282D01*
G01X4665Y19277D01*
G01X4659Y19267D01*
G01X4655Y19263D01*
G01X4645Y19257D01*
G01X4640Y19255D01*
G01X4634Y19254D01*
G01X4629Y19253D01*
G01X4593Y19253D01*
G01X4584Y19252D01*
G01X4575Y19250D01*
G01X4566Y19247D01*
G01X4557Y19243D01*
G01X4549Y19238D01*
G01X4542Y19233D01*
G01X4534Y19227D01*
G01X4528Y19221D01*
G01X4522Y19213D01*
G01X4517Y19206D01*
G01X4512Y19198D01*
G01X4508Y19189D01*
G01X4505Y19180D01*
G01X4503Y19171D01*
G01X4502Y19162D01*
G01X4502Y18277D01*
G01X4503Y18268D01*
G01X4505Y18259D01*
G01X4508Y18250D01*
G01X4512Y18241D01*
G01X4517Y18233D01*
G01X4522Y18226D01*
G01X4528Y18218D01*
G01X4534Y18212D01*
G01X4542Y18206D01*
G01X4549Y18201D01*
G01X4557Y18196D01*
G01X4566Y18192D01*
G01X4575Y18189D01*
G01X4584Y18187D01*
G01X4602Y18185D01*
G01X4997Y18185D01*
G01X5015Y18187D01*
G01X5024Y18189D01*
G01X5033Y18192D01*
G01X5042Y18196D01*
G01X5050Y18201D01*
G01X5057Y18206D01*
G01X5065Y18212D01*
G01X5071Y18218D01*
G01X5077Y18226D01*
G01X5082Y18233D01*
G01X5087Y18241D01*
G01X5091Y18250D01*
G01X5094Y18259D01*
G01X5096Y18268D01*
G01X5098Y18286D01*
G01X5098Y19152D01*
G01X5097Y19162D01*
G01X5096Y19171D01*
G01X5094Y19180D01*
G01X5091Y19189D01*
G01X5087Y19198D01*
G01X5082Y19206D01*
G01X5077Y19213D01*
G01X5071Y19221D01*
G01X5065Y19227D01*
G01X5057Y19233D01*
G01X5050Y19238D01*
G01X5042Y19243D01*
G01X5033Y19247D01*
G01X5024Y19250D01*
G01X5015Y19252D01*
G01X5006Y19253D01*
G01X4971Y19253D01*
G01X4959Y19255D01*
G01X4954Y19257D01*
G01X4944Y19263D01*
G01X4940Y19267D01*
G01X4934Y19277D01*
G01X4932Y19282D01*
G01X4931Y19288D01*
G01X4931Y22189D01*
G01X4932Y22195D01*
G01X4935Y22201D01*
G01X4938Y22206D01*
G01X4942Y22211D01*
G01X5266Y22535D01*
G01X5271Y22539D01*
G01X5277Y22543D01*
G01X5282Y22545D01*
G01X5289Y22546D01*
G01X5295Y22547D01*
G01X5302Y22546D01*
G01X5309Y22544D01*
G01X5347Y22532D01*
G01X5366Y22527D01*
G01X5406Y22521D01*
G01X5446Y22519D01*
G01X5463Y22519D01*
G01X5481Y22521D01*
G01X5515Y22525D01*
G01X5533Y22529D01*
G01X5550Y22534D01*
G01X5566Y22539D01*
G01X5583Y22545D01*
G01X5599Y22551D01*
G01X5631Y22567D01*
G01X5646Y22576D01*
G01X5661Y22586D01*
G01X5675Y22596D01*
G01X5689Y22607D01*
G01X5702Y22618D01*
G01X5715Y22630D01*
G01X5727Y22643D01*
G01X5738Y22656D01*
G01X5749Y22670D01*
G01X5759Y22684D01*
G01X5769Y22699D01*
G01X5778Y22714D01*
G01X5794Y22746D01*
G01X5800Y22762D01*
G01X5806Y22779D01*
G01X5811Y22795D01*
G01X5816Y22812D01*
G01X5820Y22830D01*
G01X5824Y22864D01*
G01X5826Y22882D01*
G01X5826Y22917D01*
G01X5824Y22935D01*
G01X5820Y22969D01*
G01X5816Y22987D01*
G01X5811Y23004D01*
G01X5806Y23020D01*
G01X5800Y23037D01*
G01X5794Y23053D01*
G01X5778Y23085D01*
G01X5769Y23100D01*
G01X5759Y23115D01*
G01X5749Y23129D01*
G01X5738Y23143D01*
G01X5727Y23156D01*
G01X5715Y23169D01*
G01X5702Y23181D01*
G01X5689Y23192D01*
G01X5675Y23203D01*
G01X5661Y23213D01*
G01X5646Y23223D01*
G01X5631Y23232D01*
G01X5599Y23248D01*
G01X5583Y23254D01*
G01X5566Y23260D01*
G01X5550Y23265D01*
G01X5533Y23270D01*
G01X5515Y23274D01*
G01X5481Y23278D01*
G01X5463Y23280D01*
G01X5445Y23280D01*
G01X5426Y23279D01*
G01X5406Y23278D01*
G01X5396Y23278D01*
G01X5390Y23279D01*
G01X5385Y23281D01*
G01X5375Y23287D01*
G01X5371Y23291D01*
G01X5365Y23301D01*
G01X5363Y23306D01*
G01X5362Y23312D01*
G01X5362Y24359D01*
G01X5363Y24365D01*
G01X5365Y24370D01*
G01X5371Y24380D01*
G01X5375Y24384D01*
G01X5385Y24390D01*
G01X5390Y24392D01*
G01X5396Y24393D01*
G01X5408Y24393D01*
G01X5413Y24392D01*
G01X5419Y24389D01*
G01X5429Y24383D01*
G01X5433Y24378D01*
G01X5439Y24368D01*
G01X5446Y24349D01*
G01X5454Y24332D01*
G01X5463Y24314D01*
G01X5483Y24280D01*
G01X5494Y24264D01*
G01X5506Y24248D01*
G01X5519Y24233D01*
G01X5545Y24205D01*
G01X5560Y24191D01*
G01X5575Y24178D01*
G01X5590Y24166D01*
G01X5622Y24144D01*
G01X5639Y24134D01*
G01X5657Y24124D01*
G01X5674Y24116D01*
G01X5692Y24108D01*
G01X5711Y24101D01*
G01X5729Y24095D01*
G01X5748Y24089D01*
G01X5786Y24081D01*
G01X5806Y24078D01*
G01X5825Y24076D01*
G01X5865Y24074D01*
G01X5903Y24076D01*
G01X5922Y24078D01*
G01X5960Y24084D01*
G01X5998Y24094D01*
G01X6016Y24100D01*
G01X6034Y24107D01*
G01X6052Y24115D01*
G01X6069Y24123D01*
G01X6087Y24132D01*
G01X6119Y24152D01*
G01X6135Y24163D01*
G01X6151Y24175D01*
G01X6165Y24188D01*
G01X6180Y24201D01*
G01X6193Y24214D01*
G01X6206Y24229D01*
G01X6219Y24243D01*
G01X6231Y24259D01*
G01X6242Y24275D01*
G01X6262Y24307D01*
G01X6271Y24325D01*
G01X6279Y24342D01*
G01X6287Y24360D01*
G01X6294Y24378D01*
G01X6300Y24396D01*
G01X6310Y24434D01*
G01X6316Y24472D01*
G01X6318Y24491D01*
G01X6320Y24529D01*
G01X6318Y24569D01*
G01X6316Y24588D01*
G01X6313Y24608D01*
G01X6305Y24646D01*
G01X6293Y24684D01*
G01X6286Y24702D01*
G01X6278Y24721D01*
G01X6276Y24726D01*
G01X6275Y24732D01*
G01X6274Y24737D01*
G01X6275Y24744D01*
G01X6276Y24750D01*
G01X6278Y24755D01*
G01X6282Y24761D01*
G01X6286Y24766D01*
G01X8159Y26639D01*
G01X8165Y26648D01*
G01X8171Y26656D01*
G01X8181Y26674D01*
G01X8187Y26694D01*
G01X8189Y26704D01*
G01X8190Y26714D01*
G01X8190Y32083D01*
G01X8192Y32095D01*
G01X8195Y32101D01*
G01X8198Y32106D01*
G01X8202Y32111D01*
G01X8680Y32588D01*
G01X8685Y32592D01*
G01X8690Y32595D01*
G01X8696Y32598D01*
G01X8708Y32600D01*
G01X8720Y32598D01*
G01X8726Y32596D01*
G01X8745Y32587D01*
G01X8764Y32579D01*
G01X8783Y32572D01*
G01X8803Y32565D01*
G01X8843Y32555D01*
G01X8863Y32551D01*
G01X8883Y32548D01*
G01X8904Y32546D01*
G01X8925Y32545D01*
G01X8945Y32544D01*
G01X8985Y32546D01*
G01X9005Y32548D01*
G01X9025Y32551D01*
G01X9044Y32554D01*
G01X9064Y32559D01*
G01X9083Y32564D01*
G01X9121Y32576D01*
G01X9157Y32592D01*
G01X9175Y32601D01*
G01X9193Y32611D01*
G01X9210Y32621D01*
G01X9226Y32632D01*
G01X9258Y32656D01*
G01X9288Y32682D01*
G01X9302Y32696D01*
G01X9316Y32711D01*
G01X9328Y32726D01*
G01X9341Y32742D01*
G01X9352Y32758D01*
G01X9374Y32792D01*
G01X9383Y32809D01*
G01X9392Y32827D01*
G01X9400Y32845D01*
G01X9408Y32864D01*
G01X9415Y32882D01*
G01X9420Y32901D01*
G01X9426Y32921D01*
G01X9430Y32940D01*
G01X9434Y32960D01*
G01X9436Y32979D01*
G01X9440Y33019D01*
G01X9440Y33059D01*
G01X9436Y33099D01*
G01X9434Y33118D01*
G01X9430Y33138D01*
G01X9426Y33157D01*
G01X9420Y33177D01*
G01X9415Y33196D01*
G01X9408Y33214D01*
G01X9400Y33233D01*
G01X9392Y33251D01*
G01X9383Y33269D01*
G01X9374Y33286D01*
G01X9352Y33320D01*
G01X9341Y33336D01*
G01X9328Y33352D01*
G01X9316Y33367D01*
G01X9302Y33382D01*
G01X9288Y33396D01*
G01X9258Y33422D01*
G01X9226Y33446D01*
G01X9210Y33457D01*
G01X9193Y33467D01*
G01X9175Y33477D01*
G01X9157Y33486D01*
G01X9121Y33502D01*
G01X9083Y33514D01*
G01X9064Y33519D01*
G01X9044Y33524D01*
G01X9025Y33527D01*
G01X9005Y33530D01*
G01X8985Y33532D01*
G37*
G36*
G01X3935Y14137D02*
G01X3935Y14138D01*
G01X3925Y14137D01*
G01X3916Y14136D01*
G01X3907Y14134D01*
G01X3898Y14131D01*
G01X3889Y14127D01*
G01X3881Y14122D01*
G01X3874Y14117D01*
G01X3866Y14111D01*
G01X3860Y14105D01*
G01X3854Y14097D01*
G01X3849Y14090D01*
G01X3844Y14082D01*
G01X3840Y14073D01*
G01X3837Y14064D01*
G01X3835Y14055D01*
G01X3834Y14046D01*
G01X3834Y13633D01*
G01X3835Y13624D01*
G01X3837Y13615D01*
G01X3840Y13606D01*
G01X3844Y13597D01*
G01X3849Y13589D01*
G01X3854Y13582D01*
G01X3860Y13574D01*
G01X3866Y13568D01*
G01X3874Y13562D01*
G01X3881Y13557D01*
G01X3889Y13552D01*
G01X3898Y13548D01*
G01X3907Y13545D01*
G01X3916Y13543D01*
G01X3925Y13542D01*
G01X3935Y13541D01*
G01X4362Y13541D01*
G01X4368Y13540D01*
G01X4373Y13538D01*
G01X4383Y13532D01*
G01X4387Y13528D01*
G01X4393Y13518D01*
G01X4395Y13513D01*
G01X4397Y13501D01*
G01X4395Y13489D01*
G01X4392Y13483D01*
G01X4389Y13478D01*
G01X4385Y13473D01*
G01X1600Y10688D01*
G01X1594Y10679D01*
G01X1588Y10671D01*
G01X1578Y10653D01*
G01X1572Y10633D01*
G01X1570Y10623D01*
G01X1569Y10613D01*
G01X1569Y8860D01*
G01X1567Y8848D01*
G01X1565Y8843D01*
G01X1559Y8833D01*
G01X1554Y8829D01*
G01X1550Y8826D01*
G01X1545Y8823D01*
G01X1529Y8816D01*
G01X1513Y8807D01*
G01X1498Y8798D01*
G01X1484Y8789D01*
G01X1469Y8779D01*
G01X1456Y8768D01*
G01X1430Y8744D01*
G01X1406Y8718D01*
G01X1395Y8704D01*
G01X1385Y8690D01*
G01X1367Y8660D01*
G01X1359Y8645D01*
G01X1351Y8629D01*
G01X1345Y8613D01*
G01X1333Y8579D01*
G01X1325Y8545D01*
G01X1321Y8511D01*
G01X1319Y8493D01*
G01X1319Y8458D01*
G01X1321Y8440D01*
G01X1325Y8406D01*
G01X1329Y8388D01*
G01X1334Y8371D01*
G01X1339Y8355D01*
G01X1345Y8338D01*
G01X1351Y8322D01*
G01X1367Y8290D01*
G01X1376Y8275D01*
G01X1386Y8260D01*
G01X1396Y8246D01*
G01X1407Y8232D01*
G01X1418Y8219D01*
G01X1430Y8206D01*
G01X1443Y8194D01*
G01X1456Y8183D01*
G01X1470Y8172D01*
G01X1484Y8162D01*
G01X1499Y8152D01*
G01X1514Y8143D01*
G01X1546Y8127D01*
G01X1562Y8121D01*
G01X1579Y8115D01*
G01X1595Y8110D01*
G01X1612Y8105D01*
G01X1630Y8101D01*
G01X1664Y8097D01*
G01X1682Y8095D01*
G01X1717Y8095D01*
G01X1735Y8097D01*
G01X1769Y8101D01*
G01X1787Y8105D01*
G01X1804Y8110D01*
G01X1820Y8115D01*
G01X1837Y8121D01*
G01X1853Y8127D01*
G01X1885Y8143D01*
G01X1900Y8152D01*
G01X1915Y8162D01*
G01X1929Y8172D01*
G01X1943Y8183D01*
G01X1956Y8194D01*
G01X1969Y8206D01*
G01X1981Y8219D01*
G01X1992Y8232D01*
G01X2003Y8246D01*
G01X2013Y8260D01*
G01X2023Y8275D01*
G01X2032Y8290D01*
G01X2048Y8322D01*
G01X2054Y8338D01*
G01X2060Y8355D01*
G01X2065Y8371D01*
G01X2070Y8388D01*
G01X2074Y8406D01*
G01X2078Y8440D01*
G01X2080Y8458D01*
G01X2080Y8493D01*
G01X2078Y8511D01*
G01X2074Y8545D01*
G01X2066Y8579D01*
G01X2054Y8613D01*
G01X2048Y8629D01*
G01X2040Y8645D01*
G01X2032Y8660D01*
G01X2014Y8690D01*
G01X2004Y8704D01*
G01X1993Y8718D01*
G01X1969Y8744D01*
G01X1943Y8768D01*
G01X1930Y8779D01*
G01X1915Y8789D01*
G01X1901Y8798D01*
G01X1886Y8807D01*
G01X1870Y8816D01*
G01X1854Y8823D01*
G01X1849Y8826D01*
G01X1845Y8829D01*
G01X1840Y8833D01*
G01X1834Y8843D01*
G01X1832Y8848D01*
G01X1831Y8854D01*
G01X1831Y10538D01*
G01X1832Y10544D01*
G01X1835Y10550D01*
G01X1838Y10555D01*
G01X1842Y10560D01*
G01X4433Y13151D01*
G01X4438Y13155D01*
G01X4443Y13158D01*
G01X4449Y13161D01*
G01X4461Y13163D01*
G01X4468Y13162D01*
G01X4474Y13161D01*
G01X4480Y13158D01*
G01X4485Y13155D01*
G01X4490Y13151D01*
G01X4494Y13146D01*
G01X4497Y13141D01*
G01X4676Y13141D01*
G01X4676Y13383D01*
G01X4678Y13390D01*
G01X4680Y13395D01*
G01X4684Y13401D01*
G01X4688Y13405D01*
G01X4704Y13422D01*
G01X4709Y13426D01*
G01X4714Y13429D01*
G01X4720Y13432D01*
G01X4726Y13433D01*
G01X4889Y13433D01*
G01X4894Y13432D01*
G01X4900Y13430D01*
G01X4905Y13427D01*
G01X4909Y13424D01*
G01X4913Y13420D01*
G01X4917Y13415D01*
G01X4921Y13405D01*
G01X4923Y13399D01*
G01X4923Y13141D01*
G01X5098Y13141D01*
G01X5098Y13333D01*
G01X5097Y13342D01*
G01X5096Y13350D01*
G01X5094Y13359D01*
G01X5091Y13368D01*
G01X5088Y13376D01*
G01X5085Y13382D01*
G01X5084Y13388D01*
G01X5084Y13399D01*
G01X5085Y13405D01*
G01X5087Y13410D01*
G01X5093Y13420D01*
G01X5097Y13424D01*
G01X5107Y13430D01*
G01X5112Y13432D01*
G01X5118Y13433D01*
G01X5271Y13433D01*
G01X5277Y13432D01*
G01X5282Y13430D01*
G01X5292Y13424D01*
G01X5296Y13420D01*
G01X5302Y13410D01*
G01X5304Y13405D01*
G01X5305Y13399D01*
G01X5305Y13388D01*
G01X5304Y13382D01*
G01X5301Y13376D01*
G01X5298Y13368D01*
G01X5295Y13359D01*
G01X5293Y13350D01*
G01X5292Y13342D01*
G01X5292Y12457D01*
G01X5293Y12448D01*
G01X5295Y12439D01*
G01X5298Y12430D01*
G01X5302Y12421D01*
G01X5307Y12413D01*
G01X5312Y12406D01*
G01X5318Y12398D01*
G01X5324Y12392D01*
G01X5332Y12386D01*
G01X5339Y12381D01*
G01X5347Y12376D01*
G01X5356Y12372D01*
G01X5365Y12369D01*
G01X5374Y12367D01*
G01X5383Y12366D01*
G01X5393Y12365D01*
G01X5419Y12366D01*
G01X5424Y12365D01*
G01X5430Y12364D01*
G01X5435Y12362D01*
G01X5445Y12356D01*
G01X5449Y12352D01*
G01X5455Y12342D01*
G01X5457Y12337D01*
G01X5458Y12331D01*
G01X5459Y12326D01*
G01X5459Y7171D01*
G01X5457Y7159D01*
G01X5454Y7153D01*
G01X5451Y7148D01*
G01X5447Y7143D01*
G01X1844Y3540D01*
G01X1839Y3536D01*
G01X1833Y3532D01*
G01X1828Y3530D01*
G01X1821Y3529D01*
G01X1815Y3528D01*
G01X1808Y3529D01*
G01X1801Y3531D01*
G01X1763Y3543D01*
G01X1744Y3548D01*
G01X1704Y3554D01*
G01X1684Y3555D01*
G01X1665Y3556D01*
G01X1647Y3556D01*
G01X1629Y3554D01*
G01X1595Y3550D01*
G01X1577Y3546D01*
G01X1560Y3541D01*
G01X1544Y3536D01*
G01X1527Y3530D01*
G01X1511Y3524D01*
G01X1479Y3508D01*
G01X1464Y3499D01*
G01X1449Y3489D01*
G01X1435Y3479D01*
G01X1421Y3468D01*
G01X1408Y3457D01*
G01X1395Y3445D01*
G01X1383Y3432D01*
G01X1372Y3419D01*
G01X1361Y3405D01*
G01X1351Y3391D01*
G01X1341Y3376D01*
G01X1332Y3361D01*
G01X1316Y3329D01*
G01X1310Y3313D01*
G01X1304Y3296D01*
G01X1299Y3280D01*
G01X1294Y3263D01*
G01X1290Y3245D01*
G01X1286Y3211D01*
G01X1284Y3193D01*
G01X1284Y3158D01*
G01X1286Y3140D01*
G01X1290Y3106D01*
G01X1294Y3088D01*
G01X1299Y3071D01*
G01X1304Y3055D01*
G01X1310Y3038D01*
G01X1316Y3022D01*
G01X1332Y2990D01*
G01X1341Y2975D01*
G01X1351Y2960D01*
G01X1361Y2946D01*
G01X1372Y2932D01*
G01X1383Y2919D01*
G01X1395Y2906D01*
G01X1408Y2894D01*
G01X1421Y2883D01*
G01X1435Y2872D01*
G01X1449Y2862D01*
G01X1464Y2852D01*
G01X1479Y2843D01*
G01X1511Y2827D01*
G01X1527Y2821D01*
G01X1544Y2815D01*
G01X1560Y2810D01*
G01X1577Y2805D01*
G01X1595Y2801D01*
G01X1629Y2797D01*
G01X1647Y2795D01*
G01X1682Y2795D01*
G01X1700Y2797D01*
G01X1734Y2801D01*
G01X1752Y2805D01*
G01X1769Y2810D01*
G01X1785Y2815D01*
G01X1802Y2821D01*
G01X1818Y2827D01*
G01X1850Y2843D01*
G01X1865Y2852D01*
G01X1880Y2862D01*
G01X1894Y2872D01*
G01X1908Y2883D01*
G01X1921Y2894D01*
G01X1934Y2906D01*
G01X1946Y2919D01*
G01X1957Y2932D01*
G01X1968Y2946D01*
G01X1978Y2960D01*
G01X1988Y2975D01*
G01X1997Y2990D01*
G01X2013Y3022D01*
G01X2019Y3038D01*
G01X2025Y3055D01*
G01X2030Y3071D01*
G01X2035Y3088D01*
G01X2039Y3106D01*
G01X2043Y3140D01*
G01X2045Y3158D01*
G01X2045Y3176D01*
G01X2044Y3195D01*
G01X2043Y3215D01*
G01X2037Y3255D01*
G01X2032Y3274D01*
G01X2020Y3312D01*
G01X2018Y3319D01*
G01X2017Y3326D01*
G01X2018Y3332D01*
G01X2019Y3339D01*
G01X2021Y3344D01*
G01X2025Y3350D01*
G01X2029Y3355D01*
G01X5689Y7015D01*
G01X5695Y7024D01*
G01X5701Y7032D01*
G01X5711Y7050D01*
G01X5717Y7070D01*
G01X5719Y7080D01*
G01X5721Y7100D01*
G01X5721Y12331D01*
G01X5722Y12337D01*
G01X5724Y12342D01*
G01X5730Y12352D01*
G01X5734Y12356D01*
G01X5744Y12362D01*
G01X5749Y12364D01*
G01X5761Y12366D01*
G01X5786Y12365D01*
G01X5796Y12366D01*
G01X5805Y12367D01*
G01X5814Y12369D01*
G01X5823Y12372D01*
G01X5832Y12376D01*
G01X5840Y12381D01*
G01X5847Y12386D01*
G01X5855Y12392D01*
G01X5861Y12398D01*
G01X5867Y12406D01*
G01X5872Y12413D01*
G01X5877Y12421D01*
G01X5881Y12430D01*
G01X5884Y12439D01*
G01X5886Y12448D01*
G01X5888Y12466D01*
G01X5888Y13333D01*
G01X5887Y13342D01*
G01X5886Y13350D01*
G01X5884Y13359D01*
G01X5881Y13368D01*
G01X5878Y13376D01*
G01X5875Y13382D01*
G01X5874Y13388D01*
G01X5874Y13399D01*
G01X5875Y13405D01*
G01X5877Y13410D01*
G01X5883Y13420D01*
G01X5887Y13424D01*
G01X5897Y13430D01*
G01X5902Y13432D01*
G01X5908Y13433D01*
G01X6061Y13433D01*
G01X6067Y13432D01*
G01X6072Y13430D01*
G01X6082Y13424D01*
G01X6086Y13420D01*
G01X6092Y13410D01*
G01X6094Y13405D01*
G01X6095Y13399D01*
G01X6095Y13388D01*
G01X6094Y13382D01*
G01X6091Y13376D01*
G01X6088Y13368D01*
G01X6085Y13359D01*
G01X6083Y13350D01*
G01X6082Y13342D01*
G01X6081Y13332D01*
G01X6081Y12467D01*
G01X6082Y12457D01*
G01X6083Y12448D01*
G01X6085Y12439D01*
G01X6088Y12430D01*
G01X6092Y12421D01*
G01X6097Y12413D01*
G01X6102Y12406D01*
G01X6108Y12398D01*
G01X6114Y12392D01*
G01X6122Y12386D01*
G01X6129Y12381D01*
G01X6137Y12376D01*
G01X6146Y12372D01*
G01X6155Y12369D01*
G01X6164Y12367D01*
G01X6182Y12365D01*
G01X6577Y12365D01*
G01X6595Y12367D01*
G01X6604Y12369D01*
G01X6613Y12372D01*
G01X6622Y12376D01*
G01X6630Y12381D01*
G01X6637Y12386D01*
G01X6645Y12392D01*
G01X6651Y12398D01*
G01X6657Y12406D01*
G01X6662Y12413D01*
G01X6667Y12421D01*
G01X6671Y12430D01*
G01X6674Y12439D01*
G01X6676Y12448D01*
G01X6678Y12466D01*
G01X6678Y13333D01*
G01X6677Y13342D01*
G01X6676Y13350D01*
G01X6674Y13359D01*
G01X6671Y13368D01*
G01X6668Y13376D01*
G01X6665Y13382D01*
G01X6664Y13388D01*
G01X6664Y13399D01*
G01X6665Y13405D01*
G01X6667Y13410D01*
G01X6673Y13420D01*
G01X6677Y13424D01*
G01X6687Y13430D01*
G01X6692Y13432D01*
G01X6698Y13433D01*
G01X6851Y13433D01*
G01X6857Y13432D01*
G01X6862Y13430D01*
G01X6872Y13424D01*
G01X6876Y13420D01*
G01X6882Y13410D01*
G01X6884Y13405D01*
G01X6885Y13399D01*
G01X6885Y13388D01*
G01X6884Y13382D01*
G01X6881Y13376D01*
G01X6878Y13368D01*
G01X6875Y13359D01*
G01X6873Y13350D01*
G01X6872Y13342D01*
G01X6871Y13332D01*
G01X6872Y12467D01*
G01X6872Y12457D01*
G01X6873Y12448D01*
G01X6875Y12439D01*
G01X6878Y12430D01*
G01X6882Y12421D01*
G01X6887Y12413D01*
G01X6892Y12406D01*
G01X6898Y12398D01*
G01X6904Y12392D01*
G01X6912Y12386D01*
G01X6919Y12381D01*
G01X6927Y12376D01*
G01X6936Y12372D01*
G01X6945Y12369D01*
G01X6954Y12367D01*
G01X6963Y12366D01*
G01X6973Y12365D01*
G01X7367Y12365D01*
G01X7385Y12367D01*
G01X7394Y12369D01*
G01X7403Y12372D01*
G01X7412Y12376D01*
G01X7420Y12381D01*
G01X7427Y12386D01*
G01X7435Y12392D01*
G01X7441Y12398D01*
G01X7447Y12406D01*
G01X7452Y12413D01*
G01X7457Y12421D01*
G01X7461Y12430D01*
G01X7464Y12439D01*
G01X7466Y12448D01*
G01X7468Y12466D01*
G01X7468Y13332D01*
G01X7467Y13342D01*
G01X7466Y13351D01*
G01X7464Y13360D01*
G01X7461Y13369D01*
G01X7457Y13378D01*
G01X7452Y13386D01*
G01X7447Y13393D01*
G01X7441Y13401D01*
G01X7435Y13407D01*
G01X7427Y13413D01*
G01X7420Y13418D01*
G01X7412Y13423D01*
G01X7403Y13427D01*
G01X7394Y13430D01*
G01X7385Y13432D01*
G01X7367Y13434D01*
G01X7367Y13433D01*
G01X7336Y13433D01*
G01X7324Y13435D01*
G01X7319Y13437D01*
G01X7313Y13440D01*
G01X7305Y13448D01*
G01X7301Y13453D01*
G01X7299Y13458D01*
G01X7297Y13464D01*
G01X7291Y13484D01*
G01X7281Y13502D01*
G01X7275Y13511D01*
G01X7269Y13519D01*
G01X7124Y13664D01*
G01X7115Y13670D01*
G01X7107Y13676D01*
G01X7089Y13686D01*
G01X7069Y13692D01*
G01X7059Y13694D01*
G01X7049Y13695D01*
G01X7039Y13695D01*
G01X4667Y13696D01*
G01X4661Y13696D01*
G01X4655Y13697D01*
G01X4650Y13699D01*
G01X4640Y13705D01*
G01X4636Y13709D01*
G01X4630Y13719D01*
G01X4628Y13724D01*
G01X4627Y13730D01*
G01X4627Y14036D01*
G01X4626Y14046D01*
G01X4625Y14055D01*
G01X4623Y14064D01*
G01X4620Y14073D01*
G01X4616Y14082D01*
G01X4611Y14090D01*
G01X4606Y14097D01*
G01X4600Y14105D01*
G01X4594Y14111D01*
G01X4586Y14117D01*
G01X4579Y14122D01*
G01X4571Y14127D01*
G01X4562Y14131D01*
G01X4553Y14134D01*
G01X4544Y14136D01*
G01X4526Y14138D01*
G01X4526Y14137D01*
G01X3935Y14137D01*
G37*
G36*
G01X16458Y32535D02*
G01X16421Y32535D01*
G01X16402Y32534D01*
G01X16384Y32532D01*
G01X16366Y32529D01*
G01X16347Y32525D01*
G01X16329Y32521D01*
G01X16311Y32516D01*
G01X16294Y32510D01*
G01X16276Y32503D01*
G01X16259Y32496D01*
G01X16211Y32469D01*
G01X16195Y32458D01*
G01X16180Y32447D01*
G01X16166Y32436D01*
G01X16152Y32424D01*
G01X16138Y32411D01*
G01X16125Y32397D01*
G01X16113Y32383D01*
G01X16102Y32369D01*
G01X16091Y32354D01*
G01X16080Y32338D01*
G01X16053Y32290D01*
G01X16046Y32273D01*
G01X16039Y32255D01*
G01X16033Y32238D01*
G01X16028Y32220D01*
G01X16024Y32202D01*
G01X16020Y32183D01*
G01X16017Y32165D01*
G01X16015Y32147D01*
G01X16014Y32128D01*
G01X16014Y32090D01*
G01X16015Y32071D01*
G01X16017Y32052D01*
G01X16021Y32032D01*
G01X16024Y32013D01*
G01X16029Y31995D01*
G01X16035Y31976D01*
G01X16041Y31958D01*
G01X16049Y31940D01*
G01X16051Y31932D01*
G01X16052Y31924D01*
G01X16052Y31918D01*
G01X16048Y31906D01*
G01X16044Y31900D01*
G01X16040Y31896D01*
G01X15387Y31242D01*
G01X15380Y31235D01*
G01X15374Y31226D01*
G01X15368Y31218D01*
G01X15358Y31200D01*
G01X15352Y31180D01*
G01X15350Y31170D01*
G01X15348Y31150D01*
G01X15348Y30588D01*
G01X15347Y30582D01*
G01X15341Y30570D01*
G01X15337Y30566D01*
G01X15332Y30562D01*
G01X15326Y30558D01*
G01X15321Y30556D01*
G01X15300Y30549D01*
G01X15260Y30533D01*
G01X15222Y30513D01*
G01X15203Y30502D01*
G01X15185Y30490D01*
G01X15168Y30478D01*
G01X15150Y30465D01*
G01X15134Y30451D01*
G01X15118Y30436D01*
G01X15088Y30406D01*
G01X15060Y30372D01*
G01X15052Y30364D01*
G01X15046Y30361D01*
G01X15041Y30358D01*
G01X15035Y30357D01*
G01X15028Y30356D01*
G01X15023Y30357D01*
G01X15017Y30358D01*
G01X15012Y30360D01*
G01X15002Y30366D01*
G01X14998Y30370D01*
G01X14992Y30380D01*
G01X14990Y30385D01*
G01X14989Y30391D01*
G01X14989Y31755D01*
G01X14988Y31766D01*
G01X14987Y31776D01*
G01X14985Y31786D01*
G01X14979Y31806D01*
G01X14969Y31824D01*
G01X14963Y31832D01*
G01X14957Y31841D01*
G01X14836Y31962D01*
G01X14832Y31967D01*
G01X14829Y31972D01*
G01X14826Y31978D01*
G01X14825Y31984D01*
G01X14824Y31991D01*
G01X14825Y31996D01*
G01X14826Y32002D01*
G01X14834Y32022D01*
G01X14839Y32036D01*
G01X14844Y32052D01*
G01X14848Y32067D01*
G01X14850Y32082D01*
G01X14853Y32098D01*
G01X14854Y32114D01*
G01X14854Y32145D01*
G01X14853Y32160D01*
G01X14851Y32176D01*
G01X14848Y32191D01*
G01X14840Y32221D01*
G01X14835Y32236D01*
G01X14829Y32250D01*
G01X14815Y32278D01*
G01X14807Y32291D01*
G01X14798Y32304D01*
G01X14789Y32316D01*
G01X14779Y32328D01*
G01X14752Y32355D01*
G01X14748Y32360D01*
G01X14746Y32366D01*
G01X14744Y32373D01*
G01X14744Y32386D01*
G01X14746Y32393D01*
G01X14748Y32399D01*
G01X14752Y32404D01*
G01X14769Y32421D01*
G01X14781Y32434D01*
G01X14792Y32447D01*
G01X14802Y32461D01*
G01X14820Y32491D01*
G01X14827Y32506D01*
G01X14577Y32506D01*
G01X14577Y32467D01*
G01X14576Y32462D01*
G01X14575Y32456D01*
G01X14573Y32451D01*
G01X14567Y32441D01*
G01X14563Y32437D01*
G01X14553Y32431D01*
G01X14548Y32429D01*
G01X14542Y32428D01*
G01X14537Y32427D01*
G01X14182Y32427D01*
G01X14177Y32428D01*
G01X14171Y32429D01*
G01X14166Y32431D01*
G01X14156Y32437D01*
G01X14152Y32441D01*
G01X14146Y32451D01*
G01X14144Y32456D01*
G01X14143Y32462D01*
G01X14142Y32467D01*
G01X14142Y32506D01*
G01X13892Y32506D01*
G01X13899Y32491D01*
G01X13917Y32461D01*
G01X13927Y32447D01*
G01X13938Y32434D01*
G01X13950Y32421D01*
G01X13967Y32404D01*
G01X13971Y32399D01*
G01X13973Y32393D01*
G01X13975Y32386D01*
G01X13975Y32373D01*
G01X13973Y32366D01*
G01X13971Y32360D01*
G01X13967Y32355D01*
G01X13940Y32328D01*
G01X13930Y32316D01*
G01X13921Y32304D01*
G01X13912Y32291D01*
G01X13904Y32278D01*
G01X13890Y32250D01*
G01X13884Y32236D01*
G01X13879Y32221D01*
G01X13871Y32191D01*
G01X13868Y32176D01*
G01X13866Y32160D01*
G01X13865Y32145D01*
G01X13865Y32114D01*
G01X13866Y32099D01*
G01X13868Y32083D01*
G01X13871Y32068D01*
G01X13879Y32038D01*
G01X13884Y32023D01*
G01X13890Y32009D01*
G01X13904Y31981D01*
G01X13912Y31968D01*
G01X13921Y31955D01*
G01X13930Y31943D01*
G01X13940Y31931D01*
G01X13967Y31904D01*
G01X13971Y31899D01*
G01X13973Y31893D01*
G01X13975Y31886D01*
G01X13975Y31873D01*
G01X13973Y31866D01*
G01X13971Y31860D01*
G01X13967Y31855D01*
G01X13940Y31828D01*
G01X13930Y31816D01*
G01X13921Y31804D01*
G01X13912Y31791D01*
G01X13904Y31778D01*
G01X13890Y31750D01*
G01X13884Y31736D01*
G01X13879Y31721D01*
G01X13871Y31691D01*
G01X13868Y31676D01*
G01X13866Y31660D01*
G01X13865Y31645D01*
G01X13865Y31614D01*
G01X13866Y31598D01*
G01X13868Y31583D01*
G01X13871Y31568D01*
G01X13875Y31552D01*
G01X13879Y31537D01*
G01X13885Y31523D01*
G01X13891Y31508D01*
G01X13897Y31494D01*
G01X13905Y31481D01*
G01X13913Y31467D01*
G01X13922Y31454D01*
G01X13931Y31442D01*
G01X13941Y31430D01*
G01X13963Y31408D01*
G01X13975Y31398D01*
G01X13988Y31389D01*
G01X14000Y31380D01*
G01X14014Y31372D01*
G01X14027Y31364D01*
G01X14042Y31357D01*
G01X14056Y31351D01*
G01X14071Y31346D01*
G01X14101Y31338D01*
G01X14116Y31335D01*
G01X14132Y31333D01*
G01X14147Y31332D01*
G01X14189Y31332D01*
G01X14194Y31331D01*
G01X14200Y31330D01*
G01X14205Y31328D01*
G01X14215Y31322D01*
G01X14219Y31318D01*
G01X14225Y31308D01*
G01X14227Y31303D01*
G01X14228Y31297D01*
G01X14228Y28125D01*
G01X14229Y28114D01*
G01X14230Y28104D01*
G01X14232Y28094D01*
G01X14238Y28074D01*
G01X14248Y28056D01*
G01X14254Y28048D01*
G01X14260Y28039D01*
G01X14267Y28032D01*
G01X15005Y27293D01*
G01X15009Y27289D01*
G01X15013Y27283D01*
G01X15017Y27271D01*
G01X15017Y27259D01*
G01X15013Y27247D01*
G01X15003Y27228D01*
G01X14995Y27209D01*
G01X14987Y27189D01*
G01X14980Y27169D01*
G01X14968Y27129D01*
G01X14964Y27109D01*
G01X14960Y27088D01*
G01X14957Y27067D01*
G01X14955Y27046D01*
G01X14954Y27025D01*
G01X14953Y27005D01*
G01X14955Y26963D01*
G01X14957Y26943D01*
G01X14960Y26922D01*
G01X14968Y26882D01*
G01X14973Y26862D01*
G01X14979Y26842D01*
G01X14986Y26822D01*
G01X15002Y26784D01*
G01X15011Y26766D01*
G01X15021Y26747D01*
G01X15031Y26730D01*
G01X15042Y26712D01*
G01X15054Y26695D01*
G01X15066Y26679D01*
G01X15080Y26663D01*
G01X15093Y26647D01*
G01X15108Y26633D01*
G01X15122Y26618D01*
G01X15138Y26605D01*
G01X15154Y26591D01*
G01X15170Y26579D01*
G01X15187Y26567D01*
G01X15205Y26556D01*
G01X15222Y26546D01*
G01X15241Y26536D01*
G01X15259Y26527D01*
G01X15297Y26511D01*
G01X15317Y26504D01*
G01X15337Y26498D01*
G01X15357Y26493D01*
G01X15397Y26485D01*
G01X15418Y26482D01*
G01X15438Y26480D01*
G01X15480Y26478D01*
G01X15500Y26479D01*
G01X15521Y26480D01*
G01X15541Y26482D01*
G01X15562Y26485D01*
G01X15602Y26493D01*
G01X15622Y26498D01*
G01X15642Y26504D01*
G01X15662Y26511D01*
G01X15700Y26527D01*
G01X15718Y26536D01*
G01X15737Y26546D01*
G01X15754Y26556D01*
G01X15772Y26567D01*
G01X15789Y26579D01*
G01X15805Y26591D01*
G01X15821Y26605D01*
G01X15837Y26618D01*
G01X15851Y26633D01*
G01X15866Y26647D01*
G01X15879Y26663D01*
G01X15893Y26679D01*
G01X15905Y26695D01*
G01X15917Y26712D01*
G01X15928Y26730D01*
G01X15938Y26747D01*
G01X15948Y26766D01*
G01X15957Y26784D01*
G01X15973Y26822D01*
G01X15980Y26842D01*
G01X15986Y26862D01*
G01X15991Y26882D01*
G01X15999Y26922D01*
G01X16002Y26943D01*
G01X16004Y26963D01*
G01X16005Y26984D01*
G01X16006Y27004D01*
G01X16004Y27046D01*
G01X16002Y27066D01*
G01X15999Y27087D01*
G01X15991Y27127D01*
G01X15986Y27147D01*
G01X15980Y27167D01*
G01X15973Y27187D01*
G01X15957Y27225D01*
G01X15948Y27243D01*
G01X15938Y27262D01*
G01X15928Y27279D01*
G01X15917Y27297D01*
G01X15905Y27314D01*
G01X15893Y27330D01*
G01X15879Y27346D01*
G01X15866Y27362D01*
G01X15851Y27376D01*
G01X15837Y27391D01*
G01X15821Y27404D01*
G01X15805Y27418D01*
G01X15789Y27430D01*
G01X15772Y27442D01*
G01X15754Y27453D01*
G01X15737Y27463D01*
G01X15718Y27473D01*
G01X15700Y27482D01*
G01X15662Y27498D01*
G01X15642Y27505D01*
G01X15622Y27511D01*
G01X15602Y27516D01*
G01X15562Y27524D01*
G01X15541Y27527D01*
G01X15521Y27529D01*
G01X15500Y27530D01*
G01X15459Y27530D01*
G01X15438Y27529D01*
G01X15417Y27527D01*
G01X15396Y27524D01*
G01X15375Y27520D01*
G01X15355Y27516D01*
G01X15315Y27504D01*
G01X15295Y27497D01*
G01X15275Y27489D01*
G01X15256Y27481D01*
G01X15237Y27471D01*
G01X15225Y27467D01*
G01X15213Y27467D01*
G01X15201Y27471D01*
G01X15195Y27475D01*
G01X15191Y27479D01*
G01X14502Y28167D01*
G01X14498Y28172D01*
G01X14495Y28177D01*
G01X14492Y28183D01*
G01X14490Y28195D01*
G01X14490Y31292D01*
G01X14491Y31297D01*
G01X14492Y31303D01*
G01X14494Y31308D01*
G01X14500Y31318D01*
G01X14504Y31322D01*
G01X14514Y31328D01*
G01X14519Y31330D01*
G01X14531Y31332D01*
G01X14573Y31332D01*
G01X14607Y31336D01*
G01X14623Y31339D01*
G01X14639Y31343D01*
G01X14671Y31355D01*
G01X14679Y31357D01*
G01X14686Y31358D01*
G01X14698Y31356D01*
G01X14703Y31354D01*
G01X14713Y31348D01*
G01X14717Y31344D01*
G01X14723Y31334D01*
G01X14725Y31329D01*
G01X14726Y31323D01*
G01X14727Y31318D01*
G01X14726Y29909D01*
G01X14728Y29889D01*
G01X14730Y29879D01*
G01X14736Y29859D01*
G01X14746Y29841D01*
G01X14752Y29833D01*
G01X14758Y29824D01*
G01X14765Y29817D01*
G01X16741Y27840D01*
G01X16748Y27833D01*
G01X16756Y27827D01*
G01X16765Y27821D01*
G01X16783Y27811D01*
G01X16803Y27805D01*
G01X16813Y27803D01*
G01X16823Y27802D01*
G01X16834Y27802D01*
G01X17010Y27801D01*
G01X17016Y27801D01*
G01X17022Y27800D01*
G01X17028Y27797D01*
G01X17033Y27794D01*
G01X17038Y27790D01*
G01X17473Y27354D01*
G01X17478Y27349D01*
G01X17481Y27344D01*
G01X17485Y27332D01*
G01X17485Y27320D01*
G01X17484Y27315D01*
G01X17482Y27309D01*
G01X17479Y27304D01*
G01X17476Y27300D01*
G01X17472Y27296D01*
G01X17467Y27292D01*
G01X17457Y27288D01*
G01X17451Y27286D01*
G01X17446Y27286D01*
G01X17428Y27285D01*
G01X17411Y27284D01*
G01X17393Y27282D01*
G01X17376Y27279D01*
G01X17342Y27271D01*
G01X17326Y27265D01*
G01X17309Y27259D01*
G01X17277Y27245D01*
G01X17262Y27237D01*
G01X17247Y27228D01*
G01X17232Y27218D01*
G01X17218Y27208D01*
G01X17205Y27197D01*
G01X17179Y27173D01*
G01X17167Y27160D01*
G01X17145Y27134D01*
G01X17135Y27119D01*
G01X17125Y27105D01*
G01X17116Y27090D01*
G01X17108Y27074D01*
G01X17094Y27042D01*
G01X17088Y27026D01*
G01X17083Y27009D01*
G01X17075Y26975D01*
G01X17073Y26958D01*
G01X17071Y26940D01*
G01X17069Y26923D01*
G01X17069Y26888D01*
G01X17071Y26870D01*
G01X17075Y26836D01*
G01X17079Y26818D01*
G01X17084Y26801D01*
G01X17089Y26785D01*
G01X17095Y26768D01*
G01X17101Y26752D01*
G01X17117Y26720D01*
G01X17126Y26705D01*
G01X17136Y26690D01*
G01X17146Y26676D01*
G01X17157Y26662D01*
G01X17168Y26649D01*
G01X17180Y26636D01*
G01X17193Y26624D01*
G01X17206Y26613D01*
G01X17220Y26602D01*
G01X17234Y26592D01*
G01X17249Y26582D01*
G01X17264Y26573D01*
G01X17296Y26557D01*
G01X17312Y26551D01*
G01X17329Y26545D01*
G01X17345Y26540D01*
G01X17362Y26535D01*
G01X17380Y26531D01*
G01X17414Y26527D01*
G01X17432Y26525D01*
G01X17467Y26525D01*
G01X17484Y26527D01*
G01X17502Y26529D01*
G01X17519Y26531D01*
G01X17553Y26539D01*
G01X17570Y26544D01*
G01X17586Y26550D01*
G01X17618Y26564D01*
G01X17634Y26572D01*
G01X17649Y26581D01*
G01X17663Y26591D01*
G01X17678Y26601D01*
G01X17704Y26623D01*
G01X17717Y26635D01*
G01X17741Y26661D01*
G01X17752Y26674D01*
G01X17762Y26688D01*
G01X17772Y26703D01*
G01X17781Y26718D01*
G01X17789Y26733D01*
G01X17803Y26765D01*
G01X17809Y26782D01*
G01X17815Y26798D01*
G01X17823Y26832D01*
G01X17826Y26849D01*
G01X17828Y26867D01*
G01X17829Y26884D01*
G01X17830Y26902D01*
G01X17830Y26907D01*
G01X17832Y26913D01*
G01X17836Y26923D01*
G01X17840Y26928D01*
G01X17844Y26932D01*
G01X17848Y26935D01*
G01X17853Y26938D01*
G01X17859Y26940D01*
G01X17864Y26941D01*
G01X17876Y26941D01*
G01X17888Y26937D01*
G01X17893Y26934D01*
G01X17898Y26929D01*
G01X20509Y24319D01*
G01X20513Y24314D01*
G01X20517Y24308D01*
G01X20519Y24303D01*
G01X20520Y24296D01*
G01X20521Y24290D01*
G01X20520Y24283D01*
G01X20518Y24276D01*
G01X20506Y24238D01*
G01X20501Y24219D01*
G01X20495Y24179D01*
G01X20493Y24139D01*
G01X20493Y24122D01*
G01X20495Y24104D01*
G01X20499Y24070D01*
G01X20503Y24052D01*
G01X20508Y24035D01*
G01X20513Y24019D01*
G01X20519Y24002D01*
G01X20525Y23986D01*
G01X20541Y23954D01*
G01X20550Y23939D01*
G01X20560Y23924D01*
G01X20570Y23910D01*
G01X20581Y23896D01*
G01X20592Y23883D01*
G01X20604Y23870D01*
G01X20617Y23858D01*
G01X20630Y23847D01*
G01X20644Y23836D01*
G01X20658Y23826D01*
G01X20673Y23816D01*
G01X20688Y23807D01*
G01X20720Y23791D01*
G01X20736Y23785D01*
G01X20753Y23779D01*
G01X20769Y23774D01*
G01X20786Y23769D01*
G01X20804Y23765D01*
G01X20838Y23761D01*
G01X20856Y23759D01*
G01X20891Y23759D01*
G01X20909Y23761D01*
G01X20943Y23765D01*
G01X20961Y23769D01*
G01X20978Y23774D01*
G01X20994Y23779D01*
G01X21011Y23785D01*
G01X21027Y23791D01*
G01X21059Y23807D01*
G01X21074Y23816D01*
G01X21089Y23826D01*
G01X21103Y23836D01*
G01X21117Y23847D01*
G01X21130Y23858D01*
G01X21143Y23870D01*
G01X21155Y23883D01*
G01X21166Y23896D01*
G01X21177Y23910D01*
G01X21187Y23924D01*
G01X21197Y23939D01*
G01X21206Y23954D01*
G01X21222Y23986D01*
G01X21228Y24002D01*
G01X21234Y24019D01*
G01X21239Y24035D01*
G01X21244Y24052D01*
G01X21248Y24070D01*
G01X21252Y24104D01*
G01X21254Y24122D01*
G01X21254Y24157D01*
G01X21252Y24175D01*
G01X21248Y24209D01*
G01X21244Y24227D01*
G01X21239Y24244D01*
G01X21234Y24260D01*
G01X21228Y24277D01*
G01X21222Y24293D01*
G01X21206Y24325D01*
G01X21197Y24340D01*
G01X21187Y24355D01*
G01X21177Y24369D01*
G01X21166Y24383D01*
G01X21155Y24396D01*
G01X21143Y24409D01*
G01X21130Y24421D01*
G01X21117Y24432D01*
G01X21103Y24443D01*
G01X21089Y24453D01*
G01X21074Y24463D01*
G01X21059Y24472D01*
G01X21027Y24488D01*
G01X21011Y24494D01*
G01X20994Y24500D01*
G01X20978Y24505D01*
G01X20961Y24510D01*
G01X20943Y24514D01*
G01X20909Y24518D01*
G01X20891Y24520D01*
G01X20873Y24520D01*
G01X20854Y24519D01*
G01X20834Y24518D01*
G01X20794Y24512D01*
G01X20775Y24507D01*
G01X20737Y24495D01*
G01X20730Y24493D01*
G01X20723Y24492D01*
G01X20717Y24493D01*
G01X20710Y24494D01*
G01X20705Y24496D01*
G01X20699Y24500D01*
G01X20694Y24504D01*
G01X17166Y28032D01*
G01X17157Y28038D01*
G01X17149Y28044D01*
G01X17131Y28054D01*
G01X17111Y28060D01*
G01X17101Y28062D01*
G01X17091Y28063D01*
G01X16904Y28063D01*
G01X16892Y28065D01*
G01X16886Y28068D01*
G01X16881Y28071D01*
G01X16876Y28075D01*
G01X15490Y29462D01*
G01X15486Y29466D01*
G01X15483Y29472D01*
G01X15479Y29484D01*
G01X15479Y29496D01*
G01X15480Y29502D01*
G01X15489Y29517D01*
G01X15499Y29525D01*
G01X15504Y29527D01*
G01X15510Y29529D01*
G01X15516Y29530D01*
G01X15537Y29532D01*
G01X15557Y29534D01*
G01X15578Y29538D01*
G01X15598Y29542D01*
G01X15618Y29547D01*
G01X15638Y29553D01*
G01X15658Y29560D01*
G01X15677Y29567D01*
G01X15696Y29575D01*
G01X15715Y29584D01*
G01X15751Y29604D01*
G01X15769Y29615D01*
G01X15786Y29627D01*
G01X15803Y29640D01*
G01X15835Y29666D01*
G01X15850Y29681D01*
G01X15878Y29711D01*
G01X15891Y29727D01*
G01X15904Y29744D01*
G01X15916Y29761D01*
G01X15927Y29778D01*
G01X15938Y29796D01*
G01X15947Y29814D01*
G01X15957Y29833D01*
G01X15973Y29871D01*
G01X15979Y29891D01*
G01X15986Y29911D01*
G01X15991Y29931D01*
G01X15995Y29951D01*
G01X15999Y29972D01*
G01X16002Y29992D01*
G01X16004Y30013D01*
G01X16005Y30034D01*
G01X16006Y30054D01*
G01X16004Y30096D01*
G01X16002Y30117D01*
G01X15999Y30137D01*
G01X15995Y30158D01*
G01X15991Y30178D01*
G01X15986Y30198D01*
G01X15979Y30218D01*
G01X15973Y30238D01*
G01X15957Y30276D01*
G01X15948Y30295D01*
G01X15938Y30313D01*
G01X15927Y30331D01*
G01X15916Y30348D01*
G01X15904Y30365D01*
G01X15891Y30382D01*
G01X15878Y30398D01*
G01X15850Y30428D01*
G01X15835Y30442D01*
G01X15819Y30456D01*
G01X15803Y30469D01*
G01X15786Y30482D01*
G01X15769Y30493D01*
G01X15752Y30505D01*
G01X15734Y30515D01*
G01X15715Y30525D01*
G01X15697Y30534D01*
G01X15677Y30542D01*
G01X15658Y30549D01*
G01X15638Y30556D01*
G01X15633Y30558D01*
G01X15627Y30562D01*
G01X15622Y30566D01*
G01X15618Y30570D01*
G01X15612Y30582D01*
G01X15611Y30588D01*
G01X15611Y31085D01*
G01X15612Y31091D01*
G01X15615Y31097D01*
G01X15618Y31102D01*
G01X15622Y31107D01*
G01X16226Y31710D01*
G01X16230Y31714D01*
G01X16236Y31718D01*
G01X16248Y31722D01*
G01X16254Y31722D01*
G01X16262Y31721D01*
G01X16270Y31719D01*
G01X16288Y31711D01*
G01X16306Y31705D01*
G01X16325Y31699D01*
G01X16343Y31694D01*
G01X16362Y31691D01*
G01X16382Y31687D01*
G01X16401Y31685D01*
G01X16420Y31684D01*
G01X16440Y31683D01*
G01X16458Y31684D01*
G01X16477Y31685D01*
G01X16495Y31687D01*
G01X16513Y31690D01*
G01X16532Y31694D01*
G01X16550Y31698D01*
G01X16568Y31703D01*
G01X16585Y31709D01*
G01X16603Y31716D01*
G01X16620Y31723D01*
G01X16668Y31750D01*
G01X16684Y31761D01*
G01X16699Y31772D01*
G01X16713Y31783D01*
G01X16727Y31795D01*
G01X16741Y31808D01*
G01X16754Y31822D01*
G01X16766Y31836D01*
G01X16777Y31850D01*
G01X16788Y31865D01*
G01X16799Y31881D01*
G01X16826Y31929D01*
G01X16833Y31946D01*
G01X16840Y31964D01*
G01X16846Y31981D01*
G01X16851Y31999D01*
G01X16855Y32017D01*
G01X16859Y32036D01*
G01X16862Y32054D01*
G01X16864Y32072D01*
G01X16865Y32091D01*
G01X16865Y32128D01*
G01X16864Y32147D01*
G01X16862Y32165D01*
G01X16859Y32183D01*
G01X16855Y32202D01*
G01X16851Y32220D01*
G01X16846Y32238D01*
G01X16840Y32255D01*
G01X16833Y32273D01*
G01X16826Y32290D01*
G01X16799Y32338D01*
G01X16788Y32354D01*
G01X16777Y32369D01*
G01X16766Y32383D01*
G01X16754Y32397D01*
G01X16741Y32411D01*
G01X16727Y32424D01*
G01X16713Y32436D01*
G01X16699Y32447D01*
G01X16684Y32458D01*
G01X16668Y32469D01*
G01X16620Y32496D01*
G01X16603Y32503D01*
G01X16585Y32510D01*
G01X16568Y32516D01*
G01X16550Y32521D01*
G01X16532Y32525D01*
G01X16513Y32529D01*
G01X16495Y32532D01*
G01X16477Y32534D01*
G01X16458Y32535D01*
G37*
G36*
G01X8793Y25760D02*
G01X8758Y25760D01*
G01X8740Y25758D01*
G01X8706Y25754D01*
G01X8688Y25750D01*
G01X8671Y25745D01*
G01X8655Y25740D01*
G01X8638Y25734D01*
G01X8622Y25728D01*
G01X8590Y25712D01*
G01X8575Y25703D01*
G01X8560Y25693D01*
G01X8546Y25683D01*
G01X8532Y25672D01*
G01X8519Y25661D01*
G01X8506Y25649D01*
G01X8494Y25636D01*
G01X8483Y25623D01*
G01X8472Y25609D01*
G01X8462Y25595D01*
G01X8452Y25580D01*
G01X8443Y25565D01*
G01X8427Y25533D01*
G01X8421Y25517D01*
G01X8415Y25500D01*
G01X8410Y25484D01*
G01X8405Y25467D01*
G01X8401Y25449D01*
G01X8397Y25415D01*
G01X8395Y25397D01*
G01X8395Y25379D01*
G01X8396Y25360D01*
G01X8397Y25340D01*
G01X8403Y25300D01*
G01X8408Y25281D01*
G01X8420Y25243D01*
G01X8422Y25236D01*
G01X8423Y25229D01*
G01X8422Y25223D01*
G01X8421Y25216D01*
G01X8419Y25211D01*
G01X8415Y25205D01*
G01X8411Y25200D01*
G01X6280Y23069D01*
G01X6274Y23060D01*
G01X6268Y23052D01*
G01X6258Y23034D01*
G01X6252Y23014D01*
G01X6250Y23004D01*
G01X6249Y22994D01*
G01X6248Y22983D01*
G01X6248Y21424D01*
G01X6247Y21419D01*
G01X6245Y21413D01*
G01X6242Y21408D01*
G01X6239Y21404D01*
G01X6235Y21400D01*
G01X6230Y21396D01*
G01X6220Y21392D01*
G01X6214Y21390D01*
G01X6208Y21390D01*
G01X6202Y21391D01*
G01X6195Y21392D01*
G01X6189Y21395D01*
G01X6179Y21403D01*
G01X6166Y21417D01*
G01X6152Y21431D01*
G01X6138Y21444D01*
G01X6123Y21456D01*
G01X6107Y21468D01*
G01X6092Y21479D01*
G01X6075Y21489D01*
G01X6059Y21499D01*
G01X6042Y21507D01*
G01X6042Y21302D01*
G01X6209Y21302D01*
G01X6214Y21301D01*
G01X6220Y21300D01*
G01X6225Y21298D01*
G01X6235Y21292D01*
G01X6239Y21288D01*
G01X6245Y21278D01*
G01X6247Y21273D01*
G01X6248Y21267D01*
G01X6248Y20932D01*
G01X6247Y20926D01*
G01X6245Y20921D01*
G01X6239Y20911D01*
G01X6235Y20907D01*
G01X6225Y20901D01*
G01X6220Y20899D01*
G01X6214Y20898D01*
G01X6209Y20897D01*
G01X6042Y20897D01*
G01X6042Y20692D01*
G01X6059Y20700D01*
G01X6075Y20710D01*
G01X6092Y20720D01*
G01X6107Y20731D01*
G01X6123Y20743D01*
G01X6138Y20755D01*
G01X6152Y20768D01*
G01X6166Y20782D01*
G01X6179Y20796D01*
G01X6189Y20804D01*
G01X6195Y20807D01*
G01X6209Y20809D01*
G01X6214Y20809D01*
G01X6220Y20807D01*
G01X6230Y20803D01*
G01X6235Y20799D01*
G01X6239Y20795D01*
G01X6242Y20791D01*
G01X6245Y20786D01*
G01X6247Y20780D01*
G01X6248Y20775D01*
G01X6248Y19288D01*
G01X6247Y19282D01*
G01X6245Y19277D01*
G01X6239Y19267D01*
G01X6235Y19263D01*
G01X6225Y19257D01*
G01X6220Y19255D01*
G01X6214Y19254D01*
G01X6209Y19253D01*
G01X6173Y19253D01*
G01X6164Y19252D01*
G01X6155Y19250D01*
G01X6146Y19247D01*
G01X6137Y19243D01*
G01X6129Y19238D01*
G01X6122Y19233D01*
G01X6114Y19227D01*
G01X6108Y19221D01*
G01X6102Y19213D01*
G01X6097Y19206D01*
G01X6092Y19198D01*
G01X6088Y19189D01*
G01X6085Y19180D01*
G01X6083Y19171D01*
G01X6082Y19162D01*
G01X6081Y19152D01*
G01X6082Y18286D01*
G01X6081Y18286D01*
G01X6083Y18268D01*
G01X6085Y18259D01*
G01X6088Y18250D01*
G01X6092Y18241D01*
G01X6097Y18233D01*
G01X6102Y18226D01*
G01X6108Y18218D01*
G01X6114Y18212D01*
G01X6122Y18206D01*
G01X6129Y18201D01*
G01X6137Y18196D01*
G01X6146Y18192D01*
G01X6155Y18189D01*
G01X6164Y18187D01*
G01X6182Y18185D01*
G01X6577Y18185D01*
G01X6595Y18187D01*
G01X6604Y18189D01*
G01X6613Y18192D01*
G01X6622Y18196D01*
G01X6630Y18201D01*
G01X6637Y18206D01*
G01X6645Y18212D01*
G01X6651Y18218D01*
G01X6657Y18226D01*
G01X6662Y18233D01*
G01X6667Y18241D01*
G01X6671Y18250D01*
G01X6674Y18259D01*
G01X6676Y18268D01*
G01X6678Y18286D01*
G01X6678Y19152D01*
G01X6677Y19162D01*
G01X6676Y19171D01*
G01X6674Y19180D01*
G01X6671Y19189D01*
G01X6667Y19198D01*
G01X6662Y19206D01*
G01X6657Y19213D01*
G01X6651Y19221D01*
G01X6645Y19227D01*
G01X6637Y19233D01*
G01X6630Y19238D01*
G01X6622Y19243D01*
G01X6613Y19247D01*
G01X6604Y19250D01*
G01X6595Y19252D01*
G01X6586Y19253D01*
G01X6551Y19253D01*
G01X6539Y19255D01*
G01X6534Y19257D01*
G01X6524Y19263D01*
G01X6520Y19267D01*
G01X6514Y19277D01*
G01X6512Y19282D01*
G01X6511Y19288D01*
G01X6511Y22919D01*
G01X6512Y22925D01*
G01X6515Y22931D01*
G01X6518Y22936D01*
G01X6522Y22941D01*
G01X8596Y25015D01*
G01X8601Y25019D01*
G01X8607Y25023D01*
G01X8612Y25025D01*
G01X8619Y25026D01*
G01X8625Y25027D01*
G01X8632Y25026D01*
G01X8639Y25024D01*
G01X8677Y25012D01*
G01X8696Y25007D01*
G01X8736Y25001D01*
G01X8776Y24999D01*
G01X8793Y24999D01*
G01X8811Y25001D01*
G01X8845Y25005D01*
G01X8863Y25009D01*
G01X8880Y25014D01*
G01X8896Y25019D01*
G01X8913Y25025D01*
G01X8929Y25031D01*
G01X8961Y25047D01*
G01X8976Y25056D01*
G01X8991Y25066D01*
G01X9005Y25076D01*
G01X9019Y25087D01*
G01X9032Y25098D01*
G01X9045Y25110D01*
G01X9057Y25123D01*
G01X9068Y25136D01*
G01X9079Y25150D01*
G01X9089Y25164D01*
G01X9099Y25179D01*
G01X9108Y25194D01*
G01X9124Y25226D01*
G01X9130Y25242D01*
G01X9136Y25259D01*
G01X9141Y25275D01*
G01X9146Y25292D01*
G01X9150Y25310D01*
G01X9154Y25344D01*
G01X9156Y25362D01*
G01X9156Y25397D01*
G01X9154Y25415D01*
G01X9150Y25449D01*
G01X9146Y25467D01*
G01X9141Y25484D01*
G01X9136Y25500D01*
G01X9130Y25517D01*
G01X9124Y25533D01*
G01X9108Y25565D01*
G01X9099Y25580D01*
G01X9089Y25595D01*
G01X9079Y25609D01*
G01X9068Y25623D01*
G01X9057Y25636D01*
G01X9045Y25649D01*
G01X9032Y25661D01*
G01X9019Y25672D01*
G01X9005Y25683D01*
G01X8991Y25693D01*
G01X8976Y25703D01*
G01X8961Y25712D01*
G01X8929Y25728D01*
G01X8913Y25734D01*
G01X8896Y25740D01*
G01X8880Y25745D01*
G01X8863Y25750D01*
G01X8845Y25754D01*
G01X8811Y25758D01*
G01X8793Y25760D01*
G37*
G36*
G01X2655Y33265D02*
G01X2614Y33265D01*
G01X2593Y33264D01*
G01X2573Y33262D01*
G01X2552Y33259D01*
G01X2512Y33251D01*
G01X2492Y33246D01*
G01X2472Y33240D01*
G01X2452Y33233D01*
G01X2414Y33217D01*
G01X2396Y33208D01*
G01X2377Y33198D01*
G01X2360Y33188D01*
G01X2342Y33177D01*
G01X2325Y33165D01*
G01X2309Y33153D01*
G01X2293Y33139D01*
G01X2277Y33126D01*
G01X2263Y33111D01*
G01X2248Y33097D01*
G01X2235Y33081D01*
G01X2221Y33065D01*
G01X2209Y33049D01*
G01X2197Y33032D01*
G01X2186Y33014D01*
G01X2176Y32997D01*
G01X2166Y32978D01*
G01X2157Y32960D01*
G01X2141Y32922D01*
G01X2134Y32902D01*
G01X2128Y32882D01*
G01X2123Y32862D01*
G01X2115Y32822D01*
G01X2112Y32801D01*
G01X2110Y32781D01*
G01X2109Y32760D01*
G01X2109Y32719D01*
G01X2110Y32698D01*
G01X2112Y32678D01*
G01X2115Y32657D01*
G01X2123Y32617D01*
G01X2128Y32597D01*
G01X2134Y32577D01*
G01X2141Y32557D01*
G01X2157Y32519D01*
G01X2166Y32501D01*
G01X2176Y32482D01*
G01X2186Y32465D01*
G01X2197Y32447D01*
G01X2209Y32430D01*
G01X2221Y32414D01*
G01X2235Y32398D01*
G01X2248Y32382D01*
G01X2263Y32368D01*
G01X2277Y32353D01*
G01X2293Y32340D01*
G01X2309Y32326D01*
G01X2325Y32314D01*
G01X2342Y32302D01*
G01X2360Y32291D01*
G01X2377Y32281D01*
G01X2396Y32271D01*
G01X2414Y32262D01*
G01X2452Y32246D01*
G01X2472Y32239D01*
G01X2492Y32233D01*
G01X2512Y32228D01*
G01X2552Y32220D01*
G01X2573Y32217D01*
G01X2593Y32215D01*
G01X2635Y32213D01*
G01X2655Y32214D01*
G01X2676Y32215D01*
G01X2697Y32217D01*
G01X2718Y32220D01*
G01X2739Y32224D01*
G01X2759Y32228D01*
G01X2799Y32240D01*
G01X2819Y32247D01*
G01X2839Y32255D01*
G01X2858Y32263D01*
G01X2877Y32273D01*
G01X2889Y32277D01*
G01X2901Y32277D01*
G01X2913Y32273D01*
G01X2919Y32269D01*
G01X2923Y32265D01*
G01X4319Y30870D01*
G01X4323Y30865D01*
G01X4326Y30860D01*
G01X4329Y30854D01*
G01X4331Y30842D01*
G01X4330Y30537D01*
G01X4330Y30531D01*
G01X4329Y30525D01*
G01X4326Y30520D01*
G01X4323Y30514D01*
G01X4315Y30506D01*
G01X4310Y30502D01*
G01X4304Y30500D01*
G01X4287Y30493D01*
G01X4269Y30485D01*
G01X4252Y30477D01*
G01X4235Y30468D01*
G01X4219Y30458D01*
G01X4187Y30436D01*
G01X4172Y30424D01*
G01X4158Y30412D01*
G01X4144Y30399D01*
G01X4130Y30385D01*
G01X4118Y30371D01*
G01X4105Y30356D01*
G01X4094Y30341D01*
G01X4083Y30325D01*
G01X4073Y30309D01*
G01X4063Y30292D01*
G01X4054Y30276D01*
G01X4046Y30258D01*
G01X4039Y30241D01*
G01X4032Y30223D01*
G01X4026Y30205D01*
G01X4016Y30167D01*
G01X4013Y30149D01*
G01X4010Y30130D01*
G01X4008Y30111D01*
G01X4006Y30073D01*
G01X4006Y29206D01*
G01X4008Y29168D01*
G01X4010Y29149D01*
G01X4013Y29129D01*
G01X4017Y29111D01*
G01X4021Y29092D01*
G01X4026Y29073D01*
G01X4032Y29055D01*
G01X4039Y29037D01*
G01X4055Y29001D01*
G01X4064Y28984D01*
G01X4074Y28968D01*
G01X4084Y28951D01*
G01X4096Y28936D01*
G01X4107Y28920D01*
G01X4120Y28906D01*
G01X4133Y28891D01*
G01X4161Y28865D01*
G01X4176Y28852D01*
G01X4191Y28840D01*
G01X4207Y28829D01*
G01X4223Y28819D01*
G01X4240Y28809D01*
G01X4257Y28800D01*
G01X4274Y28792D01*
G01X4292Y28784D01*
G01X4310Y28777D01*
G01X4328Y28771D01*
G01X4366Y28761D01*
G01X4404Y28755D01*
G01X4423Y28753D01*
G01X4442Y28752D01*
G01X4462Y28751D01*
G01X4500Y28753D01*
G01X4520Y28755D01*
G01X4558Y28761D01*
G01X4576Y28766D01*
G01X4595Y28771D01*
G01X4613Y28777D01*
G01X4631Y28784D01*
G01X4667Y28800D01*
G01X4684Y28809D01*
G01X4700Y28819D01*
G01X4717Y28829D01*
G01X4732Y28840D01*
G01X4748Y28852D01*
G01X4763Y28865D01*
G01X4777Y28878D01*
G01X4790Y28891D01*
G01X4804Y28906D01*
G01X4816Y28920D01*
G01X4828Y28936D01*
G01X4839Y28951D01*
G01X4849Y28968D01*
G01X4859Y28984D01*
G01X4868Y29001D01*
G01X4877Y29019D01*
G01X4891Y29055D01*
G01X4897Y29073D01*
G01X4907Y29111D01*
G01X4910Y29129D01*
G01X4913Y29149D01*
G01X4917Y29187D01*
G01X4917Y30092D01*
G01X4911Y30149D01*
G01X4907Y30168D01*
G01X4903Y30186D01*
G01X4897Y30205D01*
G01X4892Y30223D01*
G01X4885Y30241D01*
G01X4877Y30258D01*
G01X4869Y30276D01*
G01X4860Y30293D01*
G01X4851Y30309D01*
G01X4840Y30325D01*
G01X4830Y30341D01*
G01X4806Y30371D01*
G01X4793Y30385D01*
G01X4779Y30399D01*
G01X4765Y30412D01*
G01X4751Y30424D01*
G01X4736Y30436D01*
G01X4704Y30458D01*
G01X4688Y30468D01*
G01X4671Y30477D01*
G01X4637Y30493D01*
G01X4619Y30500D01*
G01X4613Y30503D01*
G01X4608Y30506D01*
G01X4604Y30510D01*
G01X4600Y30515D01*
G01X4597Y30520D01*
G01X4594Y30526D01*
G01X4593Y30531D01*
G01X4593Y30913D01*
G01X4591Y30933D01*
G01X4589Y30943D01*
G01X4583Y30963D01*
G01X4573Y30981D01*
G01X4567Y30989D01*
G01X4561Y30998D01*
G01X4554Y31005D01*
G01X3109Y32451D01*
G01X3105Y32455D01*
G01X3101Y32461D01*
G01X3097Y32473D01*
G01X3097Y32485D01*
G01X3101Y32497D01*
G01X3111Y32516D01*
G01X3119Y32535D01*
G01X3127Y32555D01*
G01X3134Y32575D01*
G01X3146Y32615D01*
G01X3150Y32635D01*
G01X3154Y32656D01*
G01X3157Y32677D01*
G01X3159Y32698D01*
G01X3160Y32719D01*
G01X3161Y32739D01*
G01X3159Y32781D01*
G01X3157Y32801D01*
G01X3154Y32822D01*
G01X3146Y32862D01*
G01X3141Y32882D01*
G01X3135Y32902D01*
G01X3128Y32922D01*
G01X3112Y32960D01*
G01X3103Y32978D01*
G01X3093Y32997D01*
G01X3083Y33014D01*
G01X3072Y33032D01*
G01X3060Y33049D01*
G01X3048Y33065D01*
G01X3034Y33081D01*
G01X3021Y33097D01*
G01X3006Y33111D01*
G01X2992Y33126D01*
G01X2976Y33139D01*
G01X2960Y33153D01*
G01X2944Y33165D01*
G01X2927Y33177D01*
G01X2909Y33188D01*
G01X2892Y33198D01*
G01X2873Y33208D01*
G01X2855Y33217D01*
G01X2817Y33233D01*
G01X2797Y33240D01*
G01X2777Y33246D01*
G01X2757Y33251D01*
G01X2717Y33259D01*
G01X2696Y33262D01*
G01X2676Y33264D01*
G01X2655Y33265D01*
G37*
G36*
G01X12878Y21553D02*
G01X12840Y21555D01*
G01X12820Y21554D01*
G01X12801Y21553D01*
G01X12782Y21551D01*
G01X12744Y21545D01*
G01X12706Y21535D01*
G01X12688Y21529D01*
G01X12670Y21522D01*
G01X12652Y21514D01*
G01X12635Y21506D01*
G01X12617Y21497D01*
G01X12585Y21477D01*
G01X12569Y21466D01*
G01X12553Y21454D01*
G01X12539Y21441D01*
G01X12524Y21428D01*
G01X12511Y21415D01*
G01X12498Y21400D01*
G01X12485Y21386D01*
G01X12473Y21370D01*
G01X12462Y21354D01*
G01X12442Y21322D01*
G01X12433Y21304D01*
G01X12425Y21287D01*
G01X12417Y21269D01*
G01X12410Y21251D01*
G01X12404Y21233D01*
G01X12394Y21195D01*
G01X12388Y21157D01*
G01X12386Y21138D01*
G01X12384Y21100D01*
G01X12386Y21060D01*
G01X12388Y21041D01*
G01X12391Y21021D01*
G01X12399Y20983D01*
G01X12411Y20945D01*
G01X12418Y20927D01*
G01X12426Y20908D01*
G01X12428Y20903D01*
G01X12429Y20897D01*
G01X12430Y20892D01*
G01X12429Y20885D01*
G01X12428Y20879D01*
G01X12426Y20874D01*
G01X12422Y20868D01*
G01X12418Y20863D01*
G01X10951Y19396D01*
G01X10946Y19392D01*
G01X10941Y19389D01*
G01X10935Y19386D01*
G01X10923Y19384D01*
G01X10309Y19384D01*
G01X10299Y19383D01*
G01X10289Y19381D01*
G01X10269Y19375D01*
G01X10251Y19365D01*
G01X10243Y19359D01*
G01X10234Y19353D01*
G01X10220Y19339D01*
G01X10214Y19331D01*
G01X10208Y19322D01*
G01X10198Y19304D01*
G01X10192Y19284D01*
G01X10190Y19278D01*
G01X10188Y19273D01*
G01X10184Y19268D01*
G01X10176Y19260D01*
G01X10170Y19257D01*
G01X10165Y19255D01*
G01X10153Y19253D01*
G01X10113Y19253D01*
G01X10104Y19252D01*
G01X10095Y19250D01*
G01X10086Y19247D01*
G01X10077Y19243D01*
G01X10069Y19238D01*
G01X10062Y19233D01*
G01X10054Y19227D01*
G01X10048Y19221D01*
G01X10042Y19213D01*
G01X10037Y19206D01*
G01X10032Y19198D01*
G01X10028Y19189D01*
G01X10025Y19180D01*
G01X10023Y19171D01*
G01X10022Y19162D01*
G01X10022Y18277D01*
G01X10023Y18268D01*
G01X10025Y18259D01*
G01X10028Y18250D01*
G01X10032Y18241D01*
G01X10037Y18233D01*
G01X10042Y18226D01*
G01X10048Y18218D01*
G01X10054Y18212D01*
G01X10062Y18206D01*
G01X10069Y18201D01*
G01X10077Y18196D01*
G01X10086Y18192D01*
G01X10095Y18189D01*
G01X10104Y18187D01*
G01X10113Y18186D01*
G01X10123Y18185D01*
G01X10517Y18185D01*
G01X10535Y18187D01*
G01X10544Y18189D01*
G01X10553Y18192D01*
G01X10562Y18196D01*
G01X10570Y18201D01*
G01X10577Y18206D01*
G01X10585Y18212D01*
G01X10591Y18218D01*
G01X10597Y18226D01*
G01X10602Y18233D01*
G01X10607Y18241D01*
G01X10611Y18250D01*
G01X10614Y18259D01*
G01X10616Y18268D01*
G01X10618Y18286D01*
G01X10618Y19088D01*
G01X10619Y19094D01*
G01X10621Y19099D01*
G01X10627Y19109D01*
G01X10631Y19113D01*
G01X10641Y19119D01*
G01X10646Y19121D01*
G01X10652Y19122D01*
G01X10657Y19123D01*
G01X11004Y19123D01*
G01X11014Y19124D01*
G01X11024Y19126D01*
G01X11044Y19132D01*
G01X11062Y19142D01*
G01X11070Y19148D01*
G01X11079Y19154D01*
G01X12603Y20678D01*
G01X12608Y20682D01*
G01X12614Y20686D01*
G01X12619Y20688D01*
G01X12625Y20689D01*
G01X12632Y20690D01*
G01X12637Y20689D01*
G01X12643Y20688D01*
G01X12648Y20686D01*
G01X12667Y20678D01*
G01X12685Y20671D01*
G01X12723Y20659D01*
G01X12761Y20651D01*
G01X12781Y20648D01*
G01X12800Y20646D01*
G01X12840Y20644D01*
G01X12878Y20646D01*
G01X12897Y20648D01*
G01X12935Y20654D01*
G01X12973Y20664D01*
G01X12991Y20670D01*
G01X13009Y20677D01*
G01X13027Y20685D01*
G01X13044Y20693D01*
G01X13062Y20702D01*
G01X13094Y20722D01*
G01X13110Y20733D01*
G01X13126Y20745D01*
G01X13140Y20758D01*
G01X13155Y20771D01*
G01X13168Y20784D01*
G01X13181Y20799D01*
G01X13194Y20813D01*
G01X13206Y20829D01*
G01X13217Y20845D01*
G01X13237Y20877D01*
G01X13246Y20895D01*
G01X13254Y20912D01*
G01X13262Y20930D01*
G01X13269Y20948D01*
G01X13275Y20966D01*
G01X13285Y21004D01*
G01X13291Y21042D01*
G01X13293Y21061D01*
G01X13294Y21080D01*
G01X13295Y21100D01*
G01X13293Y21138D01*
G01X13291Y21157D01*
G01X13285Y21195D01*
G01X13275Y21233D01*
G01X13269Y21251D01*
G01X13262Y21269D01*
G01X13254Y21287D01*
G01X13246Y21304D01*
G01X13237Y21322D01*
G01X13217Y21354D01*
G01X13206Y21370D01*
G01X13194Y21386D01*
G01X13181Y21400D01*
G01X13168Y21415D01*
G01X13155Y21428D01*
G01X13140Y21441D01*
G01X13126Y21454D01*
G01X13110Y21466D01*
G01X13094Y21477D01*
G01X13062Y21497D01*
G01X13044Y21506D01*
G01X13027Y21514D01*
G01X13009Y21522D01*
G01X12991Y21529D01*
G01X12973Y21535D01*
G01X12935Y21545D01*
G01X12897Y21551D01*
G01X12878Y21553D01*
G37*
G36*
G01X18813Y22960D02*
G01X18778Y22960D01*
G01X18760Y22958D01*
G01X18726Y22954D01*
G01X18708Y22950D01*
G01X18691Y22945D01*
G01X18675Y22940D01*
G01X18658Y22934D01*
G01X18642Y22928D01*
G01X18610Y22912D01*
G01X18595Y22903D01*
G01X18580Y22893D01*
G01X18566Y22883D01*
G01X18552Y22872D01*
G01X18539Y22861D01*
G01X18526Y22849D01*
G01X18514Y22836D01*
G01X18503Y22823D01*
G01X18492Y22809D01*
G01X18482Y22795D01*
G01X18472Y22780D01*
G01X18463Y22765D01*
G01X18447Y22733D01*
G01X18441Y22717D01*
G01X18435Y22700D01*
G01X18430Y22684D01*
G01X18425Y22667D01*
G01X18421Y22649D01*
G01X18417Y22615D01*
G01X18415Y22597D01*
G01X18415Y22562D01*
G01X18417Y22544D01*
G01X18421Y22510D01*
G01X18429Y22476D01*
G01X18441Y22442D01*
G01X18447Y22426D01*
G01X18455Y22410D01*
G01X18463Y22395D01*
G01X18481Y22365D01*
G01X18491Y22351D01*
G01X18502Y22337D01*
G01X18526Y22311D01*
G01X18552Y22287D01*
G01X18565Y22276D01*
G01X18580Y22266D01*
G01X18594Y22257D01*
G01X18609Y22248D01*
G01X18625Y22239D01*
G01X18641Y22232D01*
G01X18646Y22229D01*
G01X18650Y22226D01*
G01X18655Y22222D01*
G01X18661Y22212D01*
G01X18663Y22207D01*
G01X18665Y22195D01*
G01X18664Y18053D01*
G01X18666Y18033D01*
G01X18668Y18023D01*
G01X18674Y18003D01*
G01X18684Y17985D01*
G01X18690Y17977D01*
G01X18696Y17968D01*
G01X19006Y17658D01*
G01X19010Y17653D01*
G01X19013Y17648D01*
G01X19016Y17642D01*
G01X19017Y17636D01*
G01X19018Y17629D01*
G01X19017Y17623D01*
G01X19016Y17618D01*
G01X19014Y17612D01*
G01X19005Y17594D01*
G01X18998Y17575D01*
G01X18991Y17557D01*
G01X18985Y17537D01*
G01X18979Y17518D01*
G01X18975Y17499D01*
G01X18971Y17479D01*
G01X18968Y17459D01*
G01X18966Y17439D01*
G01X18965Y17419D01*
G01X18965Y17379D01*
G01X18966Y17359D01*
G01X18968Y17340D01*
G01X18971Y17320D01*
G01X18979Y17280D01*
G01X18991Y17242D01*
G01X18998Y17223D01*
G01X19005Y17205D01*
G01X19023Y17169D01*
G01X19033Y17151D01*
G01X19044Y17134D01*
G01X19055Y17118D01*
G01X19067Y17102D01*
G01X19080Y17086D01*
G01X19093Y17071D01*
G01X19121Y17043D01*
G01X19136Y17030D01*
G01X19152Y17017D01*
G01X19168Y17005D01*
G01X19184Y16994D01*
G01X19201Y16983D01*
G01X19219Y16973D01*
G01X19255Y16955D01*
G01X19273Y16948D01*
G01X19292Y16941D01*
G01X19330Y16929D01*
G01X19370Y16921D01*
G01X19390Y16918D01*
G01X19409Y16916D01*
G01X19429Y16915D01*
G01X19470Y16915D01*
G01X19490Y16916D01*
G01X19509Y16918D01*
G01X19529Y16921D01*
G01X19569Y16929D01*
G01X19607Y16941D01*
G01X19626Y16948D01*
G01X19644Y16955D01*
G01X19680Y16973D01*
G01X19698Y16983D01*
G01X19715Y16994D01*
G01X19731Y17005D01*
G01X19747Y17017D01*
G01X19763Y17030D01*
G01X19778Y17043D01*
G01X19806Y17071D01*
G01X19819Y17086D01*
G01X19832Y17102D01*
G01X19844Y17118D01*
G01X19855Y17134D01*
G01X19866Y17151D01*
G01X19876Y17169D01*
G01X19894Y17205D01*
G01X19901Y17223D01*
G01X19908Y17242D01*
G01X19920Y17280D01*
G01X19928Y17320D01*
G01X19931Y17340D01*
G01X19933Y17359D01*
G01X19934Y17379D01*
G01X19934Y17420D01*
G01X19933Y17440D01*
G01X19931Y17459D01*
G01X19928Y17479D01*
G01X19920Y17519D01*
G01X19908Y17557D01*
G01X19901Y17576D01*
G01X19894Y17594D01*
G01X19876Y17630D01*
G01X19866Y17648D01*
G01X19855Y17665D01*
G01X19844Y17681D01*
G01X19832Y17697D01*
G01X19819Y17713D01*
G01X19806Y17728D01*
G01X19778Y17756D01*
G01X19763Y17769D01*
G01X19747Y17782D01*
G01X19731Y17794D01*
G01X19715Y17805D01*
G01X19698Y17816D01*
G01X19680Y17826D01*
G01X19644Y17844D01*
G01X19626Y17851D01*
G01X19607Y17858D01*
G01X19569Y17870D01*
G01X19529Y17878D01*
G01X19509Y17881D01*
G01X19490Y17883D01*
G01X19470Y17884D01*
G01X19430Y17884D01*
G01X19410Y17883D01*
G01X19390Y17881D01*
G01X19370Y17878D01*
G01X19350Y17874D01*
G01X19331Y17870D01*
G01X19312Y17864D01*
G01X19292Y17858D01*
G01X19274Y17851D01*
G01X19255Y17844D01*
G01X19237Y17835D01*
G01X19231Y17833D01*
G01X19226Y17832D01*
G01X19220Y17831D01*
G01X19213Y17832D01*
G01X19207Y17833D01*
G01X19201Y17836D01*
G01X19196Y17839D01*
G01X19191Y17843D01*
G01X18938Y18096D01*
G01X18934Y18101D01*
G01X18931Y18106D01*
G01X18928Y18112D01*
G01X18927Y18118D01*
G01X18927Y22201D01*
G01X18928Y22207D01*
G01X18930Y22212D01*
G01X18936Y22222D01*
G01X18941Y22226D01*
G01X18945Y22229D01*
G01X18950Y22232D01*
G01X18966Y22239D01*
G01X18982Y22248D01*
G01X18997Y22257D01*
G01X19011Y22266D01*
G01X19026Y22276D01*
G01X19039Y22287D01*
G01X19065Y22311D01*
G01X19089Y22337D01*
G01X19100Y22351D01*
G01X19110Y22365D01*
G01X19128Y22395D01*
G01X19136Y22410D01*
G01X19144Y22426D01*
G01X19150Y22442D01*
G01X19162Y22476D01*
G01X19170Y22510D01*
G01X19174Y22544D01*
G01X19176Y22562D01*
G01X19176Y22597D01*
G01X19174Y22615D01*
G01X19170Y22649D01*
G01X19166Y22667D01*
G01X19161Y22684D01*
G01X19156Y22700D01*
G01X19150Y22717D01*
G01X19144Y22733D01*
G01X19128Y22765D01*
G01X19119Y22780D01*
G01X19109Y22795D01*
G01X19099Y22809D01*
G01X19088Y22823D01*
G01X19077Y22836D01*
G01X19065Y22849D01*
G01X19052Y22861D01*
G01X19039Y22872D01*
G01X19025Y22883D01*
G01X19011Y22893D01*
G01X18996Y22903D01*
G01X18981Y22912D01*
G01X18949Y22928D01*
G01X18933Y22934D01*
G01X18916Y22940D01*
G01X18900Y22945D01*
G01X18883Y22950D01*
G01X18865Y22954D01*
G01X18831Y22958D01*
G01X18813Y22960D01*
G37*
G36*
G01X21861Y22960D02*
G01X21826Y22960D01*
G01X21808Y22958D01*
G01X21774Y22954D01*
G01X21756Y22950D01*
G01X21739Y22945D01*
G01X21723Y22940D01*
G01X21706Y22934D01*
G01X21690Y22928D01*
G01X21658Y22912D01*
G01X21643Y22903D01*
G01X21628Y22893D01*
G01X21614Y22883D01*
G01X21600Y22872D01*
G01X21587Y22861D01*
G01X21574Y22849D01*
G01X21562Y22836D01*
G01X21551Y22823D01*
G01X21540Y22809D01*
G01X21530Y22795D01*
G01X21520Y22780D01*
G01X21511Y22765D01*
G01X21495Y22733D01*
G01X21489Y22717D01*
G01X21483Y22700D01*
G01X21478Y22684D01*
G01X21473Y22667D01*
G01X21469Y22649D01*
G01X21465Y22615D01*
G01X21463Y22597D01*
G01X21463Y22580D01*
G01X21465Y22538D01*
G01X21468Y22517D01*
G01X21469Y22511D01*
G01X21468Y22504D01*
G01X21467Y22498D01*
G01X21464Y22492D01*
G01X21461Y22487D01*
G01X21457Y22482D01*
G01X20033Y21059D01*
G01X20029Y21055D01*
G01X20023Y21051D01*
G01X20011Y21047D01*
G01X20005Y21047D01*
G01X19997Y21048D01*
G01X19989Y21050D01*
G01X19971Y21058D01*
G01X19953Y21064D01*
G01X19934Y21070D01*
G01X19916Y21075D01*
G01X19897Y21078D01*
G01X19877Y21082D01*
G01X19858Y21084D01*
G01X19839Y21085D01*
G01X19801Y21085D01*
G01X19782Y21084D01*
G01X19764Y21082D01*
G01X19746Y21079D01*
G01X19727Y21075D01*
G01X19709Y21071D01*
G01X19691Y21066D01*
G01X19674Y21060D01*
G01X19656Y21053D01*
G01X19639Y21046D01*
G01X19591Y21019D01*
G01X19575Y21008D01*
G01X19560Y20997D01*
G01X19546Y20986D01*
G01X19532Y20974D01*
G01X19518Y20961D01*
G01X19505Y20947D01*
G01X19493Y20933D01*
G01X19482Y20919D01*
G01X19471Y20904D01*
G01X19460Y20888D01*
G01X19433Y20840D01*
G01X19426Y20823D01*
G01X19419Y20805D01*
G01X19413Y20788D01*
G01X19408Y20770D01*
G01X19404Y20752D01*
G01X19400Y20733D01*
G01X19397Y20715D01*
G01X19395Y20697D01*
G01X19394Y20678D01*
G01X19394Y20641D01*
G01X19395Y20622D01*
G01X19397Y20604D01*
G01X19400Y20586D01*
G01X19404Y20567D01*
G01X19408Y20549D01*
G01X19413Y20531D01*
G01X19419Y20514D01*
G01X19426Y20496D01*
G01X19433Y20479D01*
G01X19460Y20431D01*
G01X19471Y20415D01*
G01X19482Y20400D01*
G01X19493Y20386D01*
G01X19505Y20372D01*
G01X19518Y20358D01*
G01X19532Y20345D01*
G01X19546Y20333D01*
G01X19560Y20322D01*
G01X19575Y20311D01*
G01X19591Y20300D01*
G01X19639Y20273D01*
G01X19656Y20266D01*
G01X19674Y20259D01*
G01X19691Y20253D01*
G01X19709Y20248D01*
G01X19727Y20244D01*
G01X19746Y20240D01*
G01X19764Y20237D01*
G01X19782Y20235D01*
G01X19801Y20234D01*
G01X19819Y20233D01*
G01X19857Y20235D01*
G01X19875Y20237D01*
G01X19893Y20240D01*
G01X19912Y20244D01*
G01X19930Y20248D01*
G01X19948Y20253D01*
G01X19965Y20259D01*
G01X19983Y20266D01*
G01X20000Y20273D01*
G01X20048Y20300D01*
G01X20064Y20311D01*
G01X20079Y20322D01*
G01X20093Y20333D01*
G01X20107Y20345D01*
G01X20121Y20358D01*
G01X20134Y20372D01*
G01X20146Y20386D01*
G01X20157Y20400D01*
G01X20168Y20415D01*
G01X20179Y20431D01*
G01X20188Y20446D01*
G01X20197Y20463D01*
G01X20206Y20479D01*
G01X20213Y20496D01*
G01X20220Y20514D01*
G01X20226Y20531D01*
G01X20231Y20549D01*
G01X20235Y20567D01*
G01X20239Y20586D01*
G01X20242Y20604D01*
G01X20244Y20622D01*
G01X20245Y20641D01*
G01X20245Y20679D01*
G01X20244Y20698D01*
G01X20242Y20717D01*
G01X20238Y20737D01*
G01X20235Y20756D01*
G01X20230Y20774D01*
G01X20224Y20793D01*
G01X20218Y20811D01*
G01X20210Y20829D01*
G01X20208Y20837D01*
G01X20207Y20845D01*
G01X20207Y20851D01*
G01X20211Y20863D01*
G01X20215Y20869D01*
G01X20219Y20873D01*
G01X21595Y22250D01*
G01X21600Y22254D01*
G01X21605Y22257D01*
G01X21617Y22261D01*
G01X21630Y22261D01*
G01X21638Y22259D01*
G01X21644Y22255D01*
G01X21659Y22247D01*
G01X21675Y22238D01*
G01X21707Y22224D01*
G01X21723Y22219D01*
G01X21740Y22213D01*
G01X21774Y22205D01*
G01X21791Y22203D01*
G01X21809Y22201D01*
G01X21826Y22199D01*
G01X21861Y22199D01*
G01X21879Y22201D01*
G01X21913Y22205D01*
G01X21931Y22209D01*
G01X21948Y22214D01*
G01X21964Y22219D01*
G01X21981Y22225D01*
G01X21997Y22231D01*
G01X22029Y22247D01*
G01X22044Y22256D01*
G01X22059Y22266D01*
G01X22073Y22276D01*
G01X22087Y22287D01*
G01X22100Y22298D01*
G01X22113Y22310D01*
G01X22125Y22323D01*
G01X22136Y22336D01*
G01X22147Y22350D01*
G01X22157Y22364D01*
G01X22167Y22379D01*
G01X22176Y22394D01*
G01X22192Y22426D01*
G01X22198Y22442D01*
G01X22204Y22459D01*
G01X22209Y22475D01*
G01X22214Y22492D01*
G01X22218Y22510D01*
G01X22222Y22544D01*
G01X22224Y22562D01*
G01X22224Y22597D01*
G01X22222Y22615D01*
G01X22218Y22649D01*
G01X22214Y22667D01*
G01X22209Y22684D01*
G01X22204Y22700D01*
G01X22198Y22717D01*
G01X22192Y22733D01*
G01X22176Y22765D01*
G01X22167Y22780D01*
G01X22157Y22795D01*
G01X22147Y22809D01*
G01X22136Y22823D01*
G01X22125Y22836D01*
G01X22113Y22849D01*
G01X22100Y22861D01*
G01X22087Y22872D01*
G01X22073Y22883D01*
G01X22059Y22893D01*
G01X22044Y22903D01*
G01X22029Y22912D01*
G01X21997Y22928D01*
G01X21981Y22934D01*
G01X21964Y22940D01*
G01X21948Y22945D01*
G01X21931Y22950D01*
G01X21913Y22954D01*
G01X21879Y22958D01*
G01X21861Y22960D01*
G37*
G36*
G01X11246Y32025D02*
G01X10972Y32025D01*
G01X10972Y31942D01*
G01X10973Y31932D01*
G01X10979Y31914D01*
G01X10981Y31907D01*
G01X10982Y31899D01*
G01X10981Y31891D01*
G01X10979Y31884D01*
G01X10973Y31866D01*
G01X10972Y31856D01*
G01X10972Y31815D01*
G01X10970Y31803D01*
G01X10968Y31798D01*
G01X10965Y31792D01*
G01X10957Y31784D01*
G01X10952Y31780D01*
G01X10947Y31778D01*
G01X10941Y31776D01*
G01X10921Y31770D01*
G01X10903Y31760D01*
G01X10894Y31754D01*
G01X10886Y31748D01*
G01X10872Y31734D01*
G01X10866Y31725D01*
G01X10860Y31717D01*
G01X10850Y31699D01*
G01X10844Y31679D01*
G01X10842Y31669D01*
G01X10841Y31659D01*
G01X10840Y31648D01*
G01X10840Y30521D01*
G01X10839Y30515D01*
G01X10836Y30509D01*
G01X10833Y30504D01*
G01X10829Y30499D01*
G01X10328Y29999D01*
G01X10324Y29995D01*
G01X10318Y29991D01*
G01X10306Y29987D01*
G01X10294Y29987D01*
G01X10282Y29991D01*
G01X10263Y30001D01*
G01X10244Y30009D01*
G01X10224Y30017D01*
G01X10204Y30024D01*
G01X10164Y30036D01*
G01X10144Y30040D01*
G01X10123Y30044D01*
G01X10102Y30047D01*
G01X10081Y30049D01*
G01X10060Y30050D01*
G01X10040Y30051D01*
G01X9998Y30049D01*
G01X9978Y30047D01*
G01X9957Y30044D01*
G01X9917Y30036D01*
G01X9897Y30031D01*
G01X9877Y30025D01*
G01X9857Y30018D01*
G01X9819Y30002D01*
G01X9801Y29993D01*
G01X9782Y29983D01*
G01X9765Y29973D01*
G01X9747Y29962D01*
G01X9730Y29950D01*
G01X9714Y29938D01*
G01X9698Y29924D01*
G01X9682Y29911D01*
G01X9668Y29896D01*
G01X9653Y29882D01*
G01X9640Y29866D01*
G01X9626Y29850D01*
G01X9614Y29834D01*
G01X9602Y29817D01*
G01X9591Y29799D01*
G01X9581Y29782D01*
G01X9571Y29763D01*
G01X9562Y29745D01*
G01X9546Y29707D01*
G01X9539Y29687D01*
G01X9533Y29667D01*
G01X9528Y29647D01*
G01X9520Y29607D01*
G01X9517Y29586D01*
G01X9515Y29566D01*
G01X9514Y29545D01*
G01X9514Y29504D01*
G01X9515Y29483D01*
G01X9517Y29463D01*
G01X9520Y29442D01*
G01X9528Y29402D01*
G01X9533Y29382D01*
G01X9539Y29362D01*
G01X9546Y29342D01*
G01X9562Y29304D01*
G01X9571Y29286D01*
G01X9581Y29267D01*
G01X9591Y29250D01*
G01X9602Y29232D01*
G01X9614Y29215D01*
G01X9626Y29199D01*
G01X9640Y29183D01*
G01X9653Y29167D01*
G01X9668Y29153D01*
G01X9682Y29138D01*
G01X9698Y29125D01*
G01X9714Y29111D01*
G01X9730Y29099D01*
G01X9747Y29087D01*
G01X9765Y29076D01*
G01X9782Y29066D01*
G01X9801Y29056D01*
G01X9819Y29047D01*
G01X9857Y29031D01*
G01X9877Y29024D01*
G01X9897Y29018D01*
G01X9917Y29013D01*
G01X9957Y29005D01*
G01X9978Y29002D01*
G01X9998Y29000D01*
G01X10040Y28998D01*
G01X10060Y28999D01*
G01X10081Y29000D01*
G01X10101Y29002D01*
G01X10122Y29005D01*
G01X10162Y29013D01*
G01X10182Y29018D01*
G01X10202Y29024D01*
G01X10222Y29031D01*
G01X10260Y29047D01*
G01X10278Y29056D01*
G01X10297Y29066D01*
G01X10314Y29076D01*
G01X10332Y29087D01*
G01X10349Y29099D01*
G01X10365Y29111D01*
G01X10381Y29125D01*
G01X10397Y29138D01*
G01X10411Y29153D01*
G01X10426Y29167D01*
G01X10439Y29183D01*
G01X10453Y29199D01*
G01X10465Y29215D01*
G01X10477Y29232D01*
G01X10488Y29250D01*
G01X10498Y29267D01*
G01X10508Y29286D01*
G01X10517Y29304D01*
G01X10533Y29342D01*
G01X10540Y29362D01*
G01X10546Y29382D01*
G01X10551Y29402D01*
G01X10559Y29442D01*
G01X10562Y29463D01*
G01X10564Y29483D01*
G01X10565Y29504D01*
G01X10565Y29545D01*
G01X10564Y29566D01*
G01X10562Y29587D01*
G01X10559Y29608D01*
G01X10555Y29629D01*
G01X10551Y29649D01*
G01X10539Y29689D01*
G01X10532Y29709D01*
G01X10524Y29729D01*
G01X10516Y29748D01*
G01X10506Y29767D01*
G01X10502Y29779D01*
G01X10502Y29791D01*
G01X10506Y29803D01*
G01X10510Y29809D01*
G01X10514Y29813D01*
G01X11064Y30364D01*
G01X11071Y30371D01*
G01X11077Y30380D01*
G01X11083Y30388D01*
G01X11093Y30406D01*
G01X11099Y30426D01*
G01X11101Y30436D01*
G01X11103Y30456D01*
G01X11103Y31316D01*
G01X11104Y31322D01*
G01X11106Y31327D01*
G01X11112Y31337D01*
G01X11116Y31341D01*
G01X11126Y31347D01*
G01X11131Y31349D01*
G01X11137Y31350D01*
G01X11868Y31350D01*
G01X11886Y31352D01*
G01X11895Y31354D01*
G01X11904Y31357D01*
G01X11913Y31361D01*
G01X11921Y31366D01*
G01X11928Y31371D01*
G01X11936Y31377D01*
G01X11942Y31383D01*
G01X11948Y31391D01*
G01X11953Y31398D01*
G01X11958Y31406D01*
G01X11962Y31415D01*
G01X11965Y31424D01*
G01X11967Y31433D01*
G01X11968Y31442D01*
G01X11969Y31452D01*
G01X11968Y31847D01*
G01X11968Y31856D01*
G01X11967Y31866D01*
G01X11961Y31884D01*
G01X11959Y31891D01*
G01X11958Y31899D01*
G01X11959Y31907D01*
G01X11961Y31914D01*
G01X11967Y31932D01*
G01X11968Y31942D01*
G01X11968Y31952D01*
G01X11969Y32025D01*
G01X11694Y32025D01*
G01X11694Y31988D01*
G01X11692Y31976D01*
G01X11690Y31971D01*
G01X11684Y31961D01*
G01X11680Y31957D01*
G01X11670Y31951D01*
G01X11665Y31949D01*
G01X11659Y31948D01*
G01X11281Y31948D01*
G01X11275Y31949D01*
G01X11270Y31951D01*
G01X11260Y31957D01*
G01X11256Y31961D01*
G01X11250Y31971D01*
G01X11248Y31976D01*
G01X11247Y31982D01*
G01X11246Y31987D01*
G01X11246Y32025D01*
G37*
G36*
G01X17458Y32535D02*
G01X17421Y32535D01*
G01X17402Y32534D01*
G01X17384Y32532D01*
G01X17366Y32529D01*
G01X17347Y32525D01*
G01X17329Y32521D01*
G01X17311Y32516D01*
G01X17294Y32510D01*
G01X17276Y32503D01*
G01X17259Y32496D01*
G01X17211Y32469D01*
G01X17195Y32458D01*
G01X17180Y32447D01*
G01X17166Y32436D01*
G01X17152Y32424D01*
G01X17138Y32411D01*
G01X17125Y32397D01*
G01X17113Y32383D01*
G01X17102Y32369D01*
G01X17091Y32354D01*
G01X17080Y32338D01*
G01X17053Y32290D01*
G01X17046Y32273D01*
G01X17039Y32255D01*
G01X17033Y32238D01*
G01X17028Y32220D01*
G01X17024Y32202D01*
G01X17020Y32183D01*
G01X17017Y32165D01*
G01X17015Y32147D01*
G01X17014Y32128D01*
G01X17014Y32091D01*
G01X17015Y32072D01*
G01X17017Y32053D01*
G01X17020Y32034D01*
G01X17028Y31998D01*
G01X17040Y31962D01*
G01X17047Y31944D01*
G01X17063Y31910D01*
G01X17072Y31894D01*
G01X17082Y31878D01*
G01X17093Y31862D01*
G01X17104Y31847D01*
G01X17116Y31832D01*
G01X17129Y31818D01*
G01X17155Y31792D01*
G01X17185Y31768D01*
G01X17200Y31757D01*
G01X17232Y31737D01*
G01X17283Y31713D01*
G01X17289Y31711D01*
G01X17293Y31707D01*
G01X17298Y31703D01*
G01X17302Y31699D01*
G01X17305Y31693D01*
G01X17307Y31688D01*
G01X17308Y31682D01*
G01X17308Y31676D01*
G01X17309Y30333D01*
G01X17308Y30327D01*
G01X17306Y30320D01*
G01X17304Y30314D01*
G01X17301Y30309D01*
G01X17296Y30304D01*
G01X17291Y30300D01*
G01X17286Y30297D01*
G01X17270Y30289D01*
G01X17254Y30280D01*
G01X17239Y30271D01*
G01X17225Y30260D01*
G01X17210Y30249D01*
G01X17197Y30238D01*
G01X17184Y30226D01*
G01X17171Y30213D01*
G01X17159Y30200D01*
G01X17148Y30186D01*
G01X17138Y30171D01*
G01X17128Y30157D01*
G01X17119Y30141D01*
G01X17110Y30126D01*
G01X17102Y30109D01*
G01X17095Y30093D01*
G01X17089Y30076D01*
G01X17079Y30042D01*
G01X17076Y30024D01*
G01X17073Y30007D01*
G01X17069Y29971D01*
G01X17069Y29936D01*
G01X17071Y29918D01*
G01X17075Y29884D01*
G01X17079Y29866D01*
G01X17084Y29849D01*
G01X17089Y29833D01*
G01X17095Y29816D01*
G01X17101Y29800D01*
G01X17117Y29768D01*
G01X17126Y29753D01*
G01X17136Y29738D01*
G01X17146Y29724D01*
G01X17157Y29710D01*
G01X17168Y29697D01*
G01X17180Y29684D01*
G01X17193Y29672D01*
G01X17206Y29661D01*
G01X17220Y29650D01*
G01X17234Y29640D01*
G01X17249Y29630D01*
G01X17264Y29621D01*
G01X17296Y29605D01*
G01X17312Y29599D01*
G01X17329Y29593D01*
G01X17345Y29588D01*
G01X17362Y29583D01*
G01X17380Y29579D01*
G01X17414Y29575D01*
G01X17432Y29573D01*
G01X17467Y29573D01*
G01X17485Y29575D01*
G01X17519Y29579D01*
G01X17537Y29583D01*
G01X17554Y29588D01*
G01X17570Y29593D01*
G01X17587Y29599D01*
G01X17603Y29605D01*
G01X17635Y29621D01*
G01X17650Y29630D01*
G01X17665Y29640D01*
G01X17679Y29650D01*
G01X17693Y29661D01*
G01X17706Y29672D01*
G01X17719Y29684D01*
G01X17731Y29697D01*
G01X17742Y29710D01*
G01X17753Y29724D01*
G01X17763Y29738D01*
G01X17773Y29753D01*
G01X17782Y29768D01*
G01X17798Y29800D01*
G01X17804Y29816D01*
G01X17810Y29833D01*
G01X17815Y29849D01*
G01X17820Y29866D01*
G01X17824Y29884D01*
G01X17828Y29918D01*
G01X17830Y29936D01*
G01X17830Y29971D01*
G01X17826Y30007D01*
G01X17823Y30025D01*
G01X17819Y30042D01*
G01X17815Y30060D01*
G01X17803Y30094D01*
G01X17789Y30126D01*
G01X17780Y30142D01*
G01X17771Y30157D01*
G01X17761Y30172D01*
G01X17750Y30187D01*
G01X17739Y30201D01*
G01X17727Y30214D01*
G01X17714Y30227D01*
G01X17701Y30239D01*
G01X17673Y30261D01*
G01X17643Y30281D01*
G01X17628Y30290D01*
G01X17612Y30298D01*
G01X17595Y30305D01*
G01X17585Y30311D01*
G01X17581Y30315D01*
G01X17577Y30320D01*
G01X17574Y30325D01*
G01X17572Y30330D01*
G01X17571Y30336D01*
G01X17571Y31682D01*
G01X17572Y31688D01*
G01X17574Y31693D01*
G01X17577Y31699D01*
G01X17581Y31703D01*
G01X17586Y31707D01*
G01X17590Y31711D01*
G01X17596Y31713D01*
G01X17647Y31737D01*
G01X17679Y31757D01*
G01X17694Y31768D01*
G01X17724Y31792D01*
G01X17750Y31818D01*
G01X17763Y31832D01*
G01X17775Y31847D01*
G01X17786Y31862D01*
G01X17797Y31878D01*
G01X17807Y31894D01*
G01X17816Y31910D01*
G01X17832Y31944D01*
G01X17839Y31962D01*
G01X17851Y31998D01*
G01X17859Y32034D01*
G01X17862Y32053D01*
G01X17864Y32072D01*
G01X17865Y32091D01*
G01X17865Y32128D01*
G01X17864Y32147D01*
G01X17862Y32165D01*
G01X17859Y32183D01*
G01X17855Y32202D01*
G01X17851Y32220D01*
G01X17846Y32238D01*
G01X17840Y32255D01*
G01X17833Y32273D01*
G01X17826Y32290D01*
G01X17799Y32338D01*
G01X17788Y32354D01*
G01X17777Y32369D01*
G01X17766Y32383D01*
G01X17754Y32397D01*
G01X17741Y32411D01*
G01X17727Y32424D01*
G01X17713Y32436D01*
G01X17699Y32447D01*
G01X17684Y32458D01*
G01X17668Y32469D01*
G01X17620Y32496D01*
G01X17603Y32503D01*
G01X17585Y32510D01*
G01X17568Y32516D01*
G01X17550Y32521D01*
G01X17532Y32525D01*
G01X17513Y32529D01*
G01X17495Y32532D01*
G01X17477Y32534D01*
G01X17458Y32535D01*
G37*
G36*
G01X3714Y28305D02*
G01X2848Y28305D01*
G01X2828Y28304D01*
G01X2809Y28303D01*
G01X2790Y28301D01*
G01X2752Y28295D01*
G01X2714Y28285D01*
G01X2696Y28279D01*
G01X2678Y28272D01*
G01X2660Y28264D01*
G01X2643Y28256D01*
G01X2625Y28247D01*
G01X2593Y28227D01*
G01X2577Y28216D01*
G01X2561Y28204D01*
G01X2547Y28191D01*
G01X2532Y28178D01*
G01X2519Y28165D01*
G01X2506Y28150D01*
G01X2493Y28136D01*
G01X2481Y28120D01*
G01X2470Y28104D01*
G01X2450Y28072D01*
G01X2441Y28054D01*
G01X2433Y28037D01*
G01X2425Y28019D01*
G01X2418Y28001D01*
G01X2412Y27983D01*
G01X2402Y27945D01*
G01X2396Y27907D01*
G01X2394Y27888D01*
G01X2392Y27850D01*
G01X2393Y27830D01*
G01X2394Y27811D01*
G01X2396Y27792D01*
G01X2402Y27754D01*
G01X2412Y27716D01*
G01X2418Y27698D01*
G01X2425Y27680D01*
G01X2433Y27662D01*
G01X2441Y27645D01*
G01X2450Y27627D01*
G01X2470Y27595D01*
G01X2481Y27579D01*
G01X2493Y27563D01*
G01X2506Y27549D01*
G01X2519Y27534D01*
G01X2532Y27521D01*
G01X2547Y27508D01*
G01X2561Y27495D01*
G01X2577Y27483D01*
G01X2593Y27472D01*
G01X2625Y27452D01*
G01X2643Y27443D01*
G01X2660Y27435D01*
G01X2678Y27427D01*
G01X2696Y27420D01*
G01X2714Y27414D01*
G01X2752Y27404D01*
G01X2790Y27398D01*
G01X2809Y27396D01*
G01X2828Y27395D01*
G01X2848Y27394D01*
G01X3714Y27394D01*
G01X3752Y27396D01*
G01X3772Y27398D01*
G01X3810Y27404D01*
G01X3828Y27409D01*
G01X3847Y27414D01*
G01X3865Y27420D01*
G01X3883Y27427D01*
G01X3919Y27443D01*
G01X3936Y27452D01*
G01X3952Y27462D01*
G01X3969Y27472D01*
G01X3984Y27483D01*
G01X4000Y27495D01*
G01X4014Y27508D01*
G01X4029Y27521D01*
G01X4042Y27534D01*
G01X4055Y27549D01*
G01X4068Y27563D01*
G01X4080Y27579D01*
G01X4091Y27595D01*
G01X4111Y27627D01*
G01X4120Y27645D01*
G01X4129Y27662D01*
G01X4143Y27698D01*
G01X4149Y27716D01*
G01X4159Y27754D01*
G01X4165Y27792D01*
G01X4169Y27830D01*
G01X4169Y27869D01*
G01X4165Y27907D01*
G01X4159Y27945D01*
G01X4149Y27983D01*
G01X4143Y28001D01*
G01X4129Y28037D01*
G01X4120Y28054D01*
G01X4111Y28072D01*
G01X4091Y28104D01*
G01X4080Y28120D01*
G01X4068Y28136D01*
G01X4055Y28150D01*
G01X4042Y28165D01*
G01X4029Y28178D01*
G01X4014Y28191D01*
G01X4000Y28204D01*
G01X3984Y28216D01*
G01X3969Y28227D01*
G01X3952Y28237D01*
G01X3936Y28247D01*
G01X3919Y28256D01*
G01X3883Y28272D01*
G01X3865Y28279D01*
G01X3847Y28285D01*
G01X3828Y28290D01*
G01X3810Y28295D01*
G01X3772Y28301D01*
G01X3752Y28303D01*
G01X3714Y28305D01*
G37*
G36*
G01X10060Y27000D02*
G01X10040Y27001D01*
G01X9998Y26999D01*
G01X9978Y26997D01*
G01X9957Y26994D01*
G01X9917Y26986D01*
G01X9897Y26981D01*
G01X9877Y26975D01*
G01X9857Y26968D01*
G01X9819Y26952D01*
G01X9801Y26943D01*
G01X9782Y26933D01*
G01X9765Y26923D01*
G01X9747Y26912D01*
G01X9730Y26900D01*
G01X9714Y26888D01*
G01X9698Y26874D01*
G01X9682Y26861D01*
G01X9668Y26846D01*
G01X9653Y26832D01*
G01X9640Y26816D01*
G01X9626Y26800D01*
G01X9614Y26784D01*
G01X9602Y26767D01*
G01X9591Y26749D01*
G01X9581Y26732D01*
G01X9571Y26713D01*
G01X9562Y26695D01*
G01X9546Y26657D01*
G01X9539Y26637D01*
G01X9533Y26617D01*
G01X9528Y26597D01*
G01X9520Y26557D01*
G01X9517Y26536D01*
G01X9515Y26516D01*
G01X9514Y26495D01*
G01X9514Y26454D01*
G01X9515Y26433D01*
G01X9517Y26413D01*
G01X9520Y26392D01*
G01X9528Y26352D01*
G01X9533Y26332D01*
G01X9539Y26312D01*
G01X9546Y26292D01*
G01X9562Y26254D01*
G01X9571Y26236D01*
G01X9581Y26217D01*
G01X9591Y26200D01*
G01X9602Y26182D01*
G01X9614Y26165D01*
G01X9626Y26149D01*
G01X9640Y26133D01*
G01X9653Y26117D01*
G01X9668Y26103D01*
G01X9682Y26088D01*
G01X9698Y26075D01*
G01X9714Y26061D01*
G01X9730Y26049D01*
G01X9747Y26037D01*
G01X9765Y26026D01*
G01X9782Y26016D01*
G01X9801Y26006D01*
G01X9819Y25997D01*
G01X9857Y25981D01*
G01X9877Y25974D01*
G01X9897Y25968D01*
G01X9917Y25963D01*
G01X9957Y25955D01*
G01X9978Y25952D01*
G01X9998Y25950D01*
G01X10040Y25948D01*
G01X10060Y25949D01*
G01X10081Y25950D01*
G01X10101Y25952D01*
G01X10122Y25955D01*
G01X10162Y25963D01*
G01X10182Y25968D01*
G01X10202Y25974D01*
G01X10222Y25981D01*
G01X10260Y25997D01*
G01X10278Y26006D01*
G01X10297Y26016D01*
G01X10314Y26026D01*
G01X10332Y26037D01*
G01X10349Y26049D01*
G01X10365Y26061D01*
G01X10381Y26075D01*
G01X10397Y26088D01*
G01X10411Y26103D01*
G01X10426Y26117D01*
G01X10439Y26133D01*
G01X10453Y26149D01*
G01X10465Y26165D01*
G01X10477Y26182D01*
G01X10488Y26200D01*
G01X10498Y26217D01*
G01X10508Y26236D01*
G01X10517Y26254D01*
G01X10533Y26292D01*
G01X10540Y26312D01*
G01X10546Y26332D01*
G01X10551Y26352D01*
G01X10559Y26392D01*
G01X10562Y26413D01*
G01X10564Y26433D01*
G01X10565Y26454D01*
G01X10565Y26495D01*
G01X10564Y26516D01*
G01X10562Y26536D01*
G01X10559Y26557D01*
G01X10551Y26597D01*
G01X10546Y26617D01*
G01X10540Y26637D01*
G01X10533Y26657D01*
G01X10517Y26695D01*
G01X10508Y26713D01*
G01X10498Y26732D01*
G01X10488Y26749D01*
G01X10477Y26767D01*
G01X10465Y26784D01*
G01X10453Y26800D01*
G01X10439Y26816D01*
G01X10426Y26832D01*
G01X10411Y26846D01*
G01X10397Y26861D01*
G01X10381Y26874D01*
G01X10365Y26888D01*
G01X10349Y26900D01*
G01X10332Y26912D01*
G01X10314Y26923D01*
G01X10297Y26933D01*
G01X10278Y26943D01*
G01X10260Y26952D01*
G01X10222Y26968D01*
G01X10202Y26975D01*
G01X10182Y26981D01*
G01X10162Y26986D01*
G01X10122Y26994D01*
G01X10101Y26997D01*
G01X10081Y26999D01*
G01X10060Y27000D01*
G37*
G36*
G01X5705Y33265D02*
G01X5664Y33265D01*
G01X5643Y33264D01*
G01X5623Y33262D01*
G01X5602Y33259D01*
G01X5562Y33251D01*
G01X5542Y33246D01*
G01X5522Y33240D01*
G01X5502Y33233D01*
G01X5464Y33217D01*
G01X5446Y33208D01*
G01X5427Y33198D01*
G01X5410Y33188D01*
G01X5392Y33177D01*
G01X5375Y33165D01*
G01X5359Y33153D01*
G01X5343Y33139D01*
G01X5327Y33126D01*
G01X5313Y33111D01*
G01X5298Y33097D01*
G01X5285Y33081D01*
G01X5271Y33065D01*
G01X5259Y33049D01*
G01X5247Y33032D01*
G01X5236Y33014D01*
G01X5226Y32997D01*
G01X5216Y32978D01*
G01X5207Y32960D01*
G01X5191Y32922D01*
G01X5184Y32902D01*
G01X5178Y32882D01*
G01X5173Y32862D01*
G01X5165Y32822D01*
G01X5162Y32801D01*
G01X5160Y32781D01*
G01X5159Y32760D01*
G01X5159Y32719D01*
G01X5160Y32698D01*
G01X5162Y32678D01*
G01X5165Y32657D01*
G01X5173Y32617D01*
G01X5178Y32597D01*
G01X5184Y32577D01*
G01X5191Y32557D01*
G01X5207Y32519D01*
G01X5216Y32501D01*
G01X5226Y32482D01*
G01X5236Y32465D01*
G01X5247Y32447D01*
G01X5259Y32430D01*
G01X5271Y32414D01*
G01X5285Y32398D01*
G01X5298Y32382D01*
G01X5313Y32368D01*
G01X5327Y32353D01*
G01X5343Y32340D01*
G01X5359Y32326D01*
G01X5375Y32314D01*
G01X5392Y32302D01*
G01X5410Y32291D01*
G01X5427Y32281D01*
G01X5446Y32271D01*
G01X5464Y32262D01*
G01X5502Y32246D01*
G01X5522Y32239D01*
G01X5542Y32233D01*
G01X5562Y32228D01*
G01X5602Y32220D01*
G01X5623Y32217D01*
G01X5643Y32215D01*
G01X5685Y32213D01*
G01X5705Y32214D01*
G01X5726Y32215D01*
G01X5746Y32217D01*
G01X5767Y32220D01*
G01X5807Y32228D01*
G01X5827Y32233D01*
G01X5847Y32239D01*
G01X5867Y32246D01*
G01X5905Y32262D01*
G01X5923Y32271D01*
G01X5942Y32281D01*
G01X5959Y32291D01*
G01X5977Y32302D01*
G01X5994Y32314D01*
G01X6010Y32326D01*
G01X6026Y32340D01*
G01X6042Y32353D01*
G01X6056Y32368D01*
G01X6071Y32382D01*
G01X6084Y32398D01*
G01X6098Y32414D01*
G01X6110Y32430D01*
G01X6122Y32447D01*
G01X6133Y32465D01*
G01X6143Y32482D01*
G01X6153Y32501D01*
G01X6162Y32519D01*
G01X6178Y32557D01*
G01X6185Y32577D01*
G01X6191Y32597D01*
G01X6196Y32617D01*
G01X6204Y32657D01*
G01X6207Y32678D01*
G01X6209Y32698D01*
G01X6210Y32719D01*
G01X6211Y32739D01*
G01X6209Y32781D01*
G01X6207Y32801D01*
G01X6204Y32822D01*
G01X6196Y32862D01*
G01X6191Y32882D01*
G01X6185Y32902D01*
G01X6178Y32922D01*
G01X6162Y32960D01*
G01X6153Y32978D01*
G01X6143Y32997D01*
G01X6133Y33014D01*
G01X6122Y33032D01*
G01X6110Y33049D01*
G01X6098Y33065D01*
G01X6084Y33081D01*
G01X6071Y33097D01*
G01X6056Y33111D01*
G01X6042Y33126D01*
G01X6026Y33139D01*
G01X6010Y33153D01*
G01X5994Y33165D01*
G01X5977Y33177D01*
G01X5959Y33188D01*
G01X5942Y33198D01*
G01X5923Y33208D01*
G01X5905Y33217D01*
G01X5867Y33233D01*
G01X5847Y33240D01*
G01X5827Y33246D01*
G01X5807Y33251D01*
G01X5767Y33259D01*
G01X5746Y33262D01*
G01X5726Y33264D01*
G01X5705Y33265D01*
G37*
G36*
G01X7214Y33532D02*
G01X7174Y33534D01*
G01X7134Y33532D01*
G01X7114Y33530D01*
G01X7094Y33527D01*
G01X7075Y33524D01*
G01X7055Y33519D01*
G01X7036Y33514D01*
G01X6998Y33502D01*
G01X6962Y33486D01*
G01X6944Y33477D01*
G01X6926Y33467D01*
G01X6909Y33457D01*
G01X6893Y33446D01*
G01X6861Y33422D01*
G01X6831Y33396D01*
G01X6817Y33382D01*
G01X6803Y33367D01*
G01X6791Y33352D01*
G01X6778Y33336D01*
G01X6767Y33320D01*
G01X6745Y33286D01*
G01X6736Y33269D01*
G01X6727Y33251D01*
G01X6719Y33233D01*
G01X6711Y33214D01*
G01X6704Y33196D01*
G01X6699Y33177D01*
G01X6693Y33157D01*
G01X6689Y33138D01*
G01X6685Y33118D01*
G01X6683Y33099D01*
G01X6679Y33059D01*
G01X6679Y33019D01*
G01X6683Y32979D01*
G01X6685Y32960D01*
G01X6689Y32940D01*
G01X6693Y32921D01*
G01X6699Y32901D01*
G01X6704Y32882D01*
G01X6711Y32864D01*
G01X6719Y32845D01*
G01X6727Y32827D01*
G01X6736Y32809D01*
G01X6745Y32792D01*
G01X6767Y32758D01*
G01X6778Y32742D01*
G01X6791Y32726D01*
G01X6803Y32711D01*
G01X6817Y32696D01*
G01X6831Y32682D01*
G01X6861Y32656D01*
G01X6893Y32632D01*
G01X6909Y32621D01*
G01X6926Y32611D01*
G01X6944Y32601D01*
G01X6962Y32592D01*
G01X6998Y32576D01*
G01X7036Y32564D01*
G01X7055Y32559D01*
G01X7075Y32554D01*
G01X7094Y32551D01*
G01X7114Y32548D01*
G01X7134Y32546D01*
G01X7174Y32544D01*
G01X7214Y32546D01*
G01X7233Y32548D01*
G01X7273Y32554D01*
G01X7311Y32564D01*
G01X7349Y32576D01*
G01X7368Y32584D01*
G01X7386Y32592D01*
G01X7404Y32601D01*
G01X7438Y32621D01*
G01X7455Y32632D01*
G01X7487Y32656D01*
G01X7502Y32669D01*
G01X7516Y32682D01*
G01X7530Y32696D01*
G01X7544Y32711D01*
G01X7557Y32726D01*
G01X7581Y32758D01*
G01X7592Y32775D01*
G01X7612Y32809D01*
G01X7621Y32827D01*
G01X7629Y32845D01*
G01X7636Y32864D01*
G01X7643Y32882D01*
G01X7649Y32901D01*
G01X7654Y32921D01*
G01X7658Y32940D01*
G01X7662Y32960D01*
G01X7665Y32979D01*
G01X7667Y32999D01*
G01X7668Y33019D01*
G01X7668Y33059D01*
G01X7667Y33079D01*
G01X7665Y33099D01*
G01X7662Y33118D01*
G01X7658Y33138D01*
G01X7654Y33157D01*
G01X7649Y33177D01*
G01X7643Y33196D01*
G01X7636Y33214D01*
G01X7629Y33233D01*
G01X7621Y33251D01*
G01X7612Y33269D01*
G01X7592Y33303D01*
G01X7581Y33320D01*
G01X7557Y33352D01*
G01X7544Y33367D01*
G01X7530Y33382D01*
G01X7516Y33396D01*
G01X7502Y33409D01*
G01X7487Y33422D01*
G01X7455Y33446D01*
G01X7438Y33457D01*
G01X7404Y33477D01*
G01X7386Y33486D01*
G01X7368Y33494D01*
G01X7349Y33502D01*
G01X7311Y33514D01*
G01X7273Y33524D01*
G01X7233Y33530D01*
G01X7214Y33532D01*
G37*
G36*
G01X7214Y30973D02*
G01X7174Y30975D01*
G01X7134Y30973D01*
G01X7114Y30971D01*
G01X7094Y30968D01*
G01X7075Y30965D01*
G01X7055Y30960D01*
G01X7036Y30955D01*
G01X6998Y30943D01*
G01X6962Y30927D01*
G01X6944Y30918D01*
G01X6926Y30908D01*
G01X6909Y30898D01*
G01X6893Y30887D01*
G01X6861Y30863D01*
G01X6831Y30837D01*
G01X6817Y30823D01*
G01X6803Y30808D01*
G01X6791Y30793D01*
G01X6778Y30777D01*
G01X6767Y30761D01*
G01X6745Y30727D01*
G01X6736Y30710D01*
G01X6727Y30692D01*
G01X6719Y30674D01*
G01X6711Y30655D01*
G01X6704Y30637D01*
G01X6699Y30618D01*
G01X6693Y30598D01*
G01X6689Y30579D01*
G01X6685Y30559D01*
G01X6683Y30540D01*
G01X6679Y30500D01*
G01X6679Y30460D01*
G01X6683Y30420D01*
G01X6685Y30401D01*
G01X6689Y30381D01*
G01X6693Y30362D01*
G01X6699Y30342D01*
G01X6704Y30323D01*
G01X6711Y30305D01*
G01X6719Y30286D01*
G01X6727Y30268D01*
G01X6736Y30250D01*
G01X6745Y30233D01*
G01X6767Y30199D01*
G01X6778Y30183D01*
G01X6791Y30167D01*
G01X6803Y30152D01*
G01X6817Y30137D01*
G01X6831Y30123D01*
G01X6861Y30097D01*
G01X6893Y30073D01*
G01X6909Y30062D01*
G01X6926Y30052D01*
G01X6944Y30042D01*
G01X6962Y30033D01*
G01X6998Y30017D01*
G01X7036Y30005D01*
G01X7055Y30000D01*
G01X7075Y29995D01*
G01X7094Y29992D01*
G01X7114Y29989D01*
G01X7134Y29987D01*
G01X7174Y29985D01*
G01X7214Y29987D01*
G01X7233Y29989D01*
G01X7273Y29995D01*
G01X7311Y30005D01*
G01X7349Y30017D01*
G01X7368Y30025D01*
G01X7386Y30033D01*
G01X7404Y30042D01*
G01X7438Y30062D01*
G01X7455Y30073D01*
G01X7487Y30097D01*
G01X7502Y30110D01*
G01X7516Y30123D01*
G01X7530Y30137D01*
G01X7544Y30152D01*
G01X7557Y30167D01*
G01X7581Y30199D01*
G01X7592Y30216D01*
G01X7612Y30250D01*
G01X7621Y30268D01*
G01X7629Y30286D01*
G01X7636Y30305D01*
G01X7643Y30323D01*
G01X7649Y30342D01*
G01X7654Y30362D01*
G01X7658Y30381D01*
G01X7662Y30401D01*
G01X7665Y30420D01*
G01X7667Y30440D01*
G01X7668Y30460D01*
G01X7668Y30500D01*
G01X7667Y30520D01*
G01X7665Y30540D01*
G01X7662Y30559D01*
G01X7658Y30579D01*
G01X7654Y30598D01*
G01X7649Y30618D01*
G01X7643Y30637D01*
G01X7636Y30655D01*
G01X7629Y30674D01*
G01X7621Y30692D01*
G01X7612Y30710D01*
G01X7592Y30744D01*
G01X7581Y30761D01*
G01X7557Y30793D01*
G01X7544Y30808D01*
G01X7530Y30823D01*
G01X7516Y30837D01*
G01X7502Y30850D01*
G01X7487Y30863D01*
G01X7455Y30887D01*
G01X7438Y30898D01*
G01X7404Y30918D01*
G01X7386Y30927D01*
G01X7368Y30935D01*
G01X7349Y30943D01*
G01X7311Y30955D01*
G01X7273Y30965D01*
G01X7233Y30971D01*
G01X7214Y30973D01*
G37*
G36*
G01X3579Y24618D02*
G01X3539Y24618D01*
G01X3519Y24617D01*
G01X3499Y24615D01*
G01X3480Y24612D01*
G01X3460Y24608D01*
G01X3441Y24604D01*
G01X3421Y24599D01*
G01X3402Y24593D01*
G01X3384Y24586D01*
G01X3365Y24579D01*
G01X3347Y24571D01*
G01X3329Y24562D01*
G01X3295Y24542D01*
G01X3278Y24531D01*
G01X3246Y24507D01*
G01X3231Y24494D01*
G01X3216Y24480D01*
G01X3202Y24466D01*
G01X3189Y24452D01*
G01X3176Y24437D01*
G01X3152Y24405D01*
G01X3141Y24388D01*
G01X3121Y24354D01*
G01X3112Y24336D01*
G01X3104Y24318D01*
G01X3096Y24299D01*
G01X3084Y24261D01*
G01X3074Y24223D01*
G01X3068Y24183D01*
G01X3066Y24164D01*
G01X3064Y24124D01*
G01X3066Y24084D01*
G01X3068Y24064D01*
G01X3071Y24044D01*
G01X3074Y24025D01*
G01X3079Y24005D01*
G01X3084Y23986D01*
G01X3096Y23948D01*
G01X3112Y23912D01*
G01X3121Y23894D01*
G01X3131Y23876D01*
G01X3141Y23859D01*
G01X3152Y23843D01*
G01X3176Y23811D01*
G01X3202Y23781D01*
G01X3216Y23767D01*
G01X3231Y23753D01*
G01X3246Y23741D01*
G01X3262Y23728D01*
G01X3278Y23717D01*
G01X3312Y23695D01*
G01X3329Y23686D01*
G01X3347Y23677D01*
G01X3365Y23669D01*
G01X3384Y23661D01*
G01X3402Y23654D01*
G01X3421Y23649D01*
G01X3441Y23643D01*
G01X3460Y23639D01*
G01X3480Y23635D01*
G01X3499Y23633D01*
G01X3539Y23629D01*
G01X3579Y23629D01*
G01X3619Y23633D01*
G01X3638Y23635D01*
G01X3658Y23639D01*
G01X3677Y23643D01*
G01X3697Y23649D01*
G01X3716Y23654D01*
G01X3734Y23661D01*
G01X3753Y23669D01*
G01X3771Y23677D01*
G01X3789Y23686D01*
G01X3806Y23695D01*
G01X3840Y23717D01*
G01X3856Y23728D01*
G01X3872Y23741D01*
G01X3887Y23753D01*
G01X3902Y23767D01*
G01X3916Y23781D01*
G01X3942Y23811D01*
G01X3966Y23843D01*
G01X3977Y23859D01*
G01X3987Y23876D01*
G01X3997Y23894D01*
G01X4006Y23912D01*
G01X4022Y23948D01*
G01X4034Y23986D01*
G01X4039Y24005D01*
G01X4044Y24025D01*
G01X4047Y24044D01*
G01X4050Y24064D01*
G01X4052Y24084D01*
G01X4054Y24124D01*
G01X4052Y24164D01*
G01X4050Y24183D01*
G01X4044Y24223D01*
G01X4034Y24261D01*
G01X4022Y24299D01*
G01X4014Y24318D01*
G01X4006Y24336D01*
G01X3997Y24354D01*
G01X3977Y24388D01*
G01X3966Y24405D01*
G01X3942Y24437D01*
G01X3929Y24452D01*
G01X3916Y24466D01*
G01X3902Y24480D01*
G01X3887Y24494D01*
G01X3872Y24507D01*
G01X3840Y24531D01*
G01X3823Y24542D01*
G01X3789Y24562D01*
G01X3771Y24571D01*
G01X3753Y24579D01*
G01X3734Y24586D01*
G01X3716Y24593D01*
G01X3697Y24599D01*
G01X3677Y24604D01*
G01X3658Y24608D01*
G01X3638Y24612D01*
G01X3619Y24615D01*
G01X3599Y24617D01*
G01X3579Y24618D01*
G37*
G36*
G01X8985Y30973D02*
G01X8945Y30975D01*
G01X8905Y30973D01*
G01X8886Y30971D01*
G01X8846Y30965D01*
G01X8808Y30955D01*
G01X8770Y30943D01*
G01X8751Y30935D01*
G01X8733Y30927D01*
G01X8715Y30918D01*
G01X8681Y30898D01*
G01X8664Y30887D01*
G01X8632Y30863D01*
G01X8617Y30850D01*
G01X8603Y30837D01*
G01X8589Y30823D01*
G01X8575Y30808D01*
G01X8562Y30793D01*
G01X8538Y30761D01*
G01X8527Y30744D01*
G01X8507Y30710D01*
G01X8498Y30692D01*
G01X8490Y30674D01*
G01X8483Y30655D01*
G01X8476Y30637D01*
G01X8470Y30618D01*
G01X8465Y30598D01*
G01X8461Y30579D01*
G01X8457Y30559D01*
G01X8454Y30540D01*
G01X8452Y30520D01*
G01X8451Y30500D01*
G01X8451Y30460D01*
G01X8452Y30440D01*
G01X8454Y30420D01*
G01X8457Y30401D01*
G01X8461Y30381D01*
G01X8465Y30362D01*
G01X8470Y30342D01*
G01X8476Y30323D01*
G01X8483Y30305D01*
G01X8490Y30286D01*
G01X8498Y30268D01*
G01X8507Y30250D01*
G01X8527Y30216D01*
G01X8538Y30199D01*
G01X8562Y30167D01*
G01X8575Y30152D01*
G01X8589Y30137D01*
G01X8603Y30123D01*
G01X8617Y30110D01*
G01X8632Y30097D01*
G01X8664Y30073D01*
G01X8681Y30062D01*
G01X8715Y30042D01*
G01X8733Y30033D01*
G01X8751Y30025D01*
G01X8770Y30017D01*
G01X8808Y30005D01*
G01X8846Y29995D01*
G01X8886Y29989D01*
G01X8905Y29987D01*
G01X8945Y29985D01*
G01X8985Y29987D01*
G01X9005Y29989D01*
G01X9025Y29992D01*
G01X9044Y29995D01*
G01X9064Y30000D01*
G01X9083Y30005D01*
G01X9121Y30017D01*
G01X9157Y30033D01*
G01X9175Y30042D01*
G01X9193Y30052D01*
G01X9210Y30062D01*
G01X9226Y30073D01*
G01X9258Y30097D01*
G01X9288Y30123D01*
G01X9302Y30137D01*
G01X9316Y30152D01*
G01X9328Y30167D01*
G01X9341Y30183D01*
G01X9352Y30199D01*
G01X9374Y30233D01*
G01X9383Y30250D01*
G01X9392Y30268D01*
G01X9400Y30286D01*
G01X9408Y30305D01*
G01X9415Y30323D01*
G01X9420Y30342D01*
G01X9426Y30362D01*
G01X9430Y30381D01*
G01X9434Y30401D01*
G01X9436Y30420D01*
G01X9440Y30460D01*
G01X9440Y30500D01*
G01X9436Y30540D01*
G01X9434Y30559D01*
G01X9430Y30579D01*
G01X9426Y30598D01*
G01X9420Y30618D01*
G01X9415Y30637D01*
G01X9408Y30655D01*
G01X9400Y30674D01*
G01X9392Y30692D01*
G01X9383Y30710D01*
G01X9374Y30727D01*
G01X9352Y30761D01*
G01X9341Y30777D01*
G01X9328Y30793D01*
G01X9316Y30808D01*
G01X9302Y30823D01*
G01X9288Y30837D01*
G01X9258Y30863D01*
G01X9226Y30887D01*
G01X9210Y30898D01*
G01X9193Y30908D01*
G01X9175Y30918D01*
G01X9157Y30927D01*
G01X9121Y30943D01*
G01X9083Y30955D01*
G01X9064Y30960D01*
G01X9044Y30965D01*
G01X9025Y30968D01*
G01X9005Y30971D01*
G01X8985Y30973D01*
G37*
G36*
G01X19335Y9021D02*
G01X18735Y9021D01*
G01X18725Y9020D01*
G01X18716Y9019D01*
G01X18707Y9017D01*
G01X18698Y9014D01*
G01X18689Y9010D01*
G01X18681Y9005D01*
G01X18674Y9000D01*
G01X18666Y8994D01*
G01X18660Y8988D01*
G01X18654Y8980D01*
G01X18649Y8973D01*
G01X18644Y8965D01*
G01X18640Y8956D01*
G01X18637Y8947D01*
G01X18635Y8938D01*
G01X18634Y8929D01*
G01X18634Y7910D01*
G01X18635Y7901D01*
G01X18637Y7892D01*
G01X18640Y7883D01*
G01X18644Y7874D01*
G01X18649Y7866D01*
G01X18654Y7859D01*
G01X18660Y7851D01*
G01X18666Y7845D01*
G01X18674Y7839D01*
G01X18681Y7834D01*
G01X18689Y7829D01*
G01X18698Y7825D01*
G01X18707Y7822D01*
G01X18716Y7820D01*
G01X18725Y7819D01*
G01X18735Y7818D01*
G01X19335Y7818D01*
G01X19353Y7820D01*
G01X19362Y7822D01*
G01X19371Y7825D01*
G01X19380Y7829D01*
G01X19388Y7834D01*
G01X19395Y7839D01*
G01X19403Y7845D01*
G01X19409Y7851D01*
G01X19415Y7859D01*
G01X19420Y7866D01*
G01X19425Y7874D01*
G01X19429Y7883D01*
G01X19432Y7892D01*
G01X19434Y7901D01*
G01X19436Y7919D01*
G01X19436Y8919D01*
G01X19435Y8929D01*
G01X19434Y8938D01*
G01X19432Y8947D01*
G01X19429Y8956D01*
G01X19425Y8965D01*
G01X19420Y8973D01*
G01X19415Y8980D01*
G01X19409Y8988D01*
G01X19403Y8994D01*
G01X19395Y9000D01*
G01X19388Y9005D01*
G01X19380Y9010D01*
G01X19371Y9014D01*
G01X19362Y9017D01*
G01X19353Y9019D01*
G01X19335Y9021D01*
G37*
G36*
G01X19470Y12884D02*
G01X19429Y12884D01*
G01X19409Y12883D01*
G01X19390Y12881D01*
G01X19370Y12878D01*
G01X19330Y12870D01*
G01X19292Y12858D01*
G01X19273Y12851D01*
G01X19255Y12844D01*
G01X19219Y12826D01*
G01X19201Y12816D01*
G01X19184Y12805D01*
G01X19168Y12794D01*
G01X19152Y12782D01*
G01X19136Y12769D01*
G01X19121Y12756D01*
G01X19093Y12728D01*
G01X19080Y12713D01*
G01X19067Y12697D01*
G01X19055Y12681D01*
G01X19044Y12665D01*
G01X19033Y12648D01*
G01X19023Y12630D01*
G01X19005Y12594D01*
G01X18998Y12576D01*
G01X18991Y12557D01*
G01X18979Y12519D01*
G01X18971Y12479D01*
G01X18968Y12459D01*
G01X18966Y12440D01*
G01X18965Y12420D01*
G01X18965Y12379D01*
G01X18966Y12359D01*
G01X18968Y12340D01*
G01X18971Y12320D01*
G01X18979Y12280D01*
G01X18991Y12242D01*
G01X18998Y12223D01*
G01X19005Y12205D01*
G01X19023Y12169D01*
G01X19033Y12151D01*
G01X19044Y12134D01*
G01X19055Y12118D01*
G01X19067Y12102D01*
G01X19080Y12086D01*
G01X19093Y12071D01*
G01X19121Y12043D01*
G01X19136Y12030D01*
G01X19152Y12017D01*
G01X19168Y12005D01*
G01X19184Y11994D01*
G01X19201Y11983D01*
G01X19219Y11973D01*
G01X19255Y11955D01*
G01X19273Y11948D01*
G01X19292Y11941D01*
G01X19330Y11929D01*
G01X19370Y11921D01*
G01X19390Y11918D01*
G01X19409Y11916D01*
G01X19429Y11915D01*
G01X19470Y11915D01*
G01X19490Y11916D01*
G01X19509Y11918D01*
G01X19529Y11921D01*
G01X19569Y11929D01*
G01X19607Y11941D01*
G01X19626Y11948D01*
G01X19644Y11955D01*
G01X19680Y11973D01*
G01X19698Y11983D01*
G01X19715Y11994D01*
G01X19731Y12005D01*
G01X19747Y12017D01*
G01X19763Y12030D01*
G01X19778Y12043D01*
G01X19806Y12071D01*
G01X19819Y12086D01*
[truncated: 70,174 more chars]
