# Supplementary material for: Design and fabrication of a nerve-stretching device for in vivo mechanotransduction of peripheral nerve fibers
Source: HardwareX. 2020 Feb 7;7:e00093. doi: 10.1016/j.ohx.2020.e00093 (PMC9041162; doi:10.1016/j.ohx.2020.e00093)
Supplement: Supplementary data 1 [file mmc1.zip › Gerber_TopPasteMaskLayer.GTP]

G04 Layer: TopPasteMaskLayer*
G04 EasyEDA v6.1.51, Tue, 18 Jun 2019 02:30:52 GMT*
G04 1b3b8d4020d0407785ee95c1dab42df6,9421a77923b94fb0a3e363592dfbdcaa,10*
G04 Gerber Generator version 0.2*
G04 Scale: 100 percent, Rotated: No, Reflected: No *
G04 Dimensions in inches *
G04 leading zeros omitted , absolute positions ,2 integer and 4 decimal *
%FSLAX24Y24*%
%MOIN*%
G90*
G70D02*

%ADD14R,0.059100X0.039400*%

%LPD*%
G36*
G01X10517Y19152D02*
G01X10517Y18286D01*
G01X10123Y18286D01*
G01X10123Y19152D01*
G01X10517Y19152D01*
G37*
G36*
G01X9727Y19152D02*
G01X9727Y18286D01*
G01X9332Y18286D01*
G01X9332Y19152D01*
G01X9727Y19152D01*
G37*
G36*
G01X8936Y19152D02*
G01X8936Y18286D01*
G01X8543Y18286D01*
G01X8543Y19152D01*
G01X8936Y19152D01*
G37*
G36*
G01X8147Y19152D02*
G01X8147Y18286D01*
G01X7752Y18286D01*
G01X7752Y19152D01*
G01X8147Y19152D01*
G37*
G36*
G01X7367Y19152D02*
G01X7367Y18286D01*
G01X6973Y18286D01*
G01X6973Y19152D01*
G01X7367Y19152D01*
G37*
G36*
G01X6577Y19152D02*
G01X6577Y18286D01*
G01X6182Y18286D01*
G01X6182Y19152D01*
G01X6577Y19152D01*
G37*
G36*
G01X5786Y19152D02*
G01X5786Y18286D01*
G01X5393Y18286D01*
G01X5393Y19152D01*
G01X5786Y19152D01*
G37*
G36*
G01X4997Y19152D02*
G01X4997Y18286D01*
G01X4602Y18286D01*
G01X4602Y19152D01*
G01X4997Y19152D01*
G37*
G54D14*
G01X4230Y17779D03*
G01X4230Y16989D03*
G01X4230Y16200D03*
G01X4230Y15419D03*
G01X4230Y14629D03*
G01X4230Y13839D03*
G36*
G01X4997Y13332D02*
G01X4997Y12466D01*
G01X4602Y12466D01*
G01X4602Y13332D01*
G01X4997Y13332D01*
G37*
G36*
G01X5786Y13332D02*
G01X5786Y12466D01*
G01X5393Y12466D01*
G01X5393Y13332D01*
G01X5786Y13332D01*
G37*
G36*
G01X6577Y13332D02*
G01X6577Y12466D01*
G01X6182Y12466D01*
G01X6182Y13332D01*
G01X6577Y13332D01*
G37*
G36*
G01X7367Y13332D02*
G01X7367Y12466D01*
G01X6973Y12466D01*
G01X6973Y13332D01*
G01X7367Y13332D01*
G37*
G36*
G01X8147Y13332D02*
G01X8147Y12466D01*
G01X7752Y12466D01*
G01X7752Y13332D01*
G01X8147Y13332D01*
G37*
G36*
G01X8936Y13332D02*
G01X8936Y12466D01*
G01X8543Y12466D01*
G01X8543Y13332D01*
G01X8936Y13332D01*
G37*
G36*
G01X9727Y13332D02*
G01X9727Y12466D01*
G01X9332Y12466D01*
G01X9332Y13332D01*
G01X9727Y13332D01*
G37*
G36*
G01X10517Y13332D02*
G01X10517Y12466D01*
G01X10123Y12466D01*
G01X10123Y13332D01*
G01X10517Y13332D01*
G37*
G36*
G01X19335Y8919D02*
G01X19335Y7919D01*
G01X18735Y7919D01*
G01X18735Y8919D01*
G01X19335Y8919D01*
G37*
G36*
G01X18335Y8919D02*
G01X18335Y7919D01*
G01X17735Y7919D01*
G01X17735Y8919D01*
G01X18335Y8919D01*
G37*
G36*
G01X17335Y8919D02*
G01X17335Y7919D01*
G01X16735Y7919D01*
G01X16735Y8919D01*
G01X17335Y8919D01*
G37*
G36*
G01X16335Y8919D02*
G01X16335Y7919D01*
G01X15735Y7919D01*
G01X15735Y8919D01*
G01X16335Y8919D01*
G37*
G36*
G01X16335Y2419D02*
G01X16335Y1419D01*
G01X15735Y1419D01*
G01X15735Y2419D01*
G01X16335Y2419D01*
G37*
G36*
G01X17335Y2419D02*
G01X17335Y1419D01*
G01X16735Y1419D01*
G01X16735Y2419D01*
G01X17335Y2419D01*
G37*
G36*
G01X18335Y2419D02*
G01X18335Y1419D01*
G01X17735Y1419D01*
G01X17735Y2419D01*
G01X18335Y2419D01*
G37*
G36*
G01X19335Y2419D02*
G01X19335Y1419D01*
G01X18735Y1419D01*
G01X18735Y2419D01*
G01X19335Y2419D01*
G37*
M00*
M02*
