# Supplementary material for: Design and fabrication of a nerve-stretching device for in vivo mechanotransduction of peripheral nerve fibers
Source: HardwareX. 2020 Feb 7;7:e00093. doi: 10.1016/j.ohx.2020.e00093 (PMC9041162; doi:10.1016/j.ohx.2020.e00093)
Supplement: Supplementary data 1 [file mmc1.zip › Gerber_TopSilkLayer.GTO]

G04 Layer: TopSilkLayer*
G04 EasyEDA v6.1.51, Tue, 18 Jun 2019 02:30:52 GMT*
G04 1b3b8d4020d0407785ee95c1dab42df6,9421a77923b94fb0a3e363592dfbdcaa,10*
G04 Gerber Generator version 0.2*
G04 Scale: 100 percent, Rotated: No, Reflected: No *
G04 Dimensions in inches *
G04 leading zeros omitted , absolute positions ,2 integer and 4 decimal *
%FSLAX24Y24*%
%MOIN*%
G90*
G70D02*

%ADD10C,0.010000*%
%ADD11C,0.006000*%
%ADD30C,0.007900*%
%ADD31C,0.008128*%
%ADD32C,0.008000*%
%ADD33C,0.007990*%
%ADD34C,0.009000*%
%ADD35C,0.003940*%
%ADD36C,0.007000*%
%ADD37C,0.005000*%
%ADD38C,0.009800*%
%ADD39C,0.007870*%

%LPD*%
G54D30*
G01X1290Y17359D02*
G01X1290Y14359D01*
G01X1290Y14359D02*
G01X2290Y14359D01*
G01X2290Y17359D02*
G01X2290Y14359D01*
G01X1290Y17359D02*
G01X2290Y17359D01*
G54D10*
G01X4140Y17979D02*
G01X4140Y18959D01*
G01X4530Y18959D01*
G01X4140Y13639D02*
G01X4140Y12659D01*
G01X4530Y12659D01*
G01X10630Y12659D02*
G01X11419Y12659D01*
G01X13580Y12659D01*
G01X13580Y18959D01*
G01X11419Y18959D01*
G01X10630Y18959D01*
G01X11419Y18959D02*
G01X11419Y12659D01*
G54D31*
G01X1665Y3175D02*
G01X1665Y3378D01*
G01X1665Y6223D02*
G01X1665Y6021D01*
G01X1665Y6021D02*
G01X1259Y6021D01*
G01X1259Y6021D02*
G01X1259Y3378D01*
G01X1259Y3378D02*
G01X2071Y3378D01*
G01X2071Y3378D02*
G01X2071Y6021D01*
G01X2071Y6021D02*
G01X1665Y6021D01*
G01X1462Y3378D02*
G01X1259Y3581D01*
G01X12614Y23389D02*
G01X12411Y23389D01*
G01X9565Y23389D02*
G01X9769Y23389D01*
G01X9769Y23389D02*
G01X9769Y22983D01*
G01X9769Y22983D02*
G01X12411Y22983D01*
G01X12411Y22983D02*
G01X12411Y23796D01*
G01X12411Y23796D02*
G01X9769Y23796D01*
G01X9769Y23796D02*
G01X9769Y23389D01*
G01X12411Y23186D02*
G01X12207Y22983D01*
G01X5446Y22900D02*
G01X5648Y22900D01*
G01X8494Y22900D02*
G01X8290Y22900D01*
G01X8290Y22900D02*
G01X8290Y23305D01*
G01X8290Y23305D02*
G01X5648Y23305D01*
G01X5648Y23305D02*
G01X5648Y22493D01*
G01X5648Y22493D02*
G01X8290Y22493D01*
G01X8290Y22493D02*
G01X8290Y22900D01*
G01X5648Y23102D02*
G01X5852Y23305D01*
G54D10*
G01X7819Y27429D02*
G01X6260Y27429D01*
G01X2690Y18504D02*
G01X2690Y21904D01*
G01X2690Y21904D02*
G01X1290Y21904D01*
G01X2690Y18504D02*
G01X1290Y18504D01*
G01X1290Y18504D02*
G01X1290Y21904D01*
G01X17530Y31589D02*
G01X17530Y31696D01*
G01X17530Y32523D02*
G01X17530Y32630D01*
G01X14950Y32909D02*
G01X14950Y31350D01*
G54D32*
G01X23110Y21529D02*
G01X23110Y20539D01*
G01X21110Y20539D01*
G01X21110Y21529D01*
G01X23110Y21529D01*
G54D10*
G01X20340Y20750D02*
G01X20233Y20750D01*
G01X19406Y20750D02*
G01X19299Y20750D01*
G01X15756Y25809D02*
G01X15784Y24250D01*
G54D32*
G01X23900Y9369D02*
G01X23900Y8379D01*
G01X21900Y8379D01*
G01X21900Y9369D01*
G01X23900Y9369D01*
G54D33*
G01X15435Y3071D02*
G01X15435Y7269D01*
G01X19634Y7269D01*
G01X19634Y3071D01*
G01X15435Y3071D01*
G54D10*
G01X19035Y7170D02*
G01X19535Y6670D01*
G01X3360Y11300D02*
G01X14160Y11300D01*
G01X3360Y11300D02*
G01X3360Y400D01*
G01X3360Y400D02*
G01X6060Y400D01*
G01X14160Y11300D02*
G01X14160Y400D01*
G01X6060Y400D02*
G01X6060Y1300D01*
G01X11460Y1300D01*
G01X11460Y400D01*
G01X11460Y400D02*
G01X14160Y400D01*
G01X3760Y8700D02*
G01X3760Y9000D01*
G01X13760Y9000D01*
G01X13760Y3700D01*
G01X3760Y3700D01*
G01X3760Y8700D01*
G54D31*
G01X1700Y8475D02*
G01X1700Y8678D01*
G01X1700Y11523D02*
G01X1700Y11321D01*
G01X1700Y11321D02*
G01X1294Y11321D01*
G01X1294Y11321D02*
G01X1294Y8678D01*
G01X1294Y8678D02*
G01X2106Y8678D01*
G01X2106Y8678D02*
G01X2106Y11321D01*
G01X2106Y11321D02*
G01X1700Y11321D01*
G01X1497Y8678D02*
G01X1294Y8881D01*
G54D30*
G01X12100Y31342D02*
G01X12100Y32956D01*
G54D34*
G01X3135Y33279D02*
G01X5185Y33279D01*
G01X5185Y32200D01*
G01X3135Y32200D01*
G01X3135Y33279D01*
G01X4935Y33279D02*
G01X4935Y32200D01*
G01X14940Y27504D02*
G01X14940Y29554D01*
G01X16019Y29554D01*
G01X16019Y27504D01*
G01X14940Y27504D01*
G01X14940Y29304D02*
G01X16019Y29304D01*
G01X9500Y26975D02*
G01X9500Y29025D01*
G01X10580Y29025D01*
G01X10580Y26975D01*
G01X9500Y26975D01*
G01X9500Y28775D02*
G01X10580Y28775D01*
G54D10*
G01X9241Y32902D02*
G01X6919Y32902D01*
G01X6919Y30619D01*
G01X9241Y30619D01*
G01X9241Y32902D01*
G54D35*
G01X18842Y32592D02*
G01X18842Y25426D01*
G01X22850Y25426D01*
G01X22850Y32592D01*
G01X18842Y32592D01*
G01X18942Y17892D02*
G01X18942Y10726D01*
G01X22950Y10726D01*
G01X22950Y17892D01*
G01X18942Y17892D01*
G54D10*
G01X-931Y31389D02*
G01X4737Y31389D01*
G01X-931Y31393D02*
G01X-931Y27850D01*
G01X-931Y27850D02*
G01X4737Y27850D01*
G01X4737Y31389D02*
G01X4737Y27846D01*
G01X446Y31389D02*
G01X446Y27846D01*
G54D31*
G01X20873Y24139D02*
G01X20671Y24139D01*
G01X17826Y24139D02*
G01X18028Y24139D01*
G01X18028Y24139D02*
G01X18028Y23733D01*
G01X18028Y23733D02*
G01X20671Y23733D01*
G01X20671Y23733D02*
G01X20671Y24546D01*
G01X20671Y24546D02*
G01X18028Y24546D01*
G01X18028Y24546D02*
G01X18028Y24139D01*
G01X20671Y23936D02*
G01X20468Y23733D01*
G01X11823Y25379D02*
G01X11621Y25379D01*
G01X8776Y25379D02*
G01X8978Y25379D01*
G01X8978Y25379D02*
G01X8978Y24973D01*
G01X8978Y24973D02*
G01X11621Y24973D01*
G01X11621Y24973D02*
G01X11621Y25785D01*
G01X11621Y25785D02*
G01X8978Y25785D01*
G01X8978Y25785D02*
G01X8978Y25379D01*
G01X11621Y25177D02*
G01X11418Y24973D01*
G01X17450Y29953D02*
G01X17450Y29750D01*
G01X17450Y26905D02*
G01X17450Y27108D01*
G01X17450Y27108D02*
G01X17856Y27108D01*
G01X17856Y27108D02*
G01X17856Y29750D01*
G01X17856Y29750D02*
G01X17044Y29750D01*
G01X17044Y29750D02*
G01X17044Y27108D01*
G01X17044Y27108D02*
G01X17450Y27108D01*
G01X17652Y29750D02*
G01X17856Y29548D01*
G01X18796Y22579D02*
G01X18998Y22579D01*
G01X21844Y22579D02*
G01X21640Y22579D01*
G01X21640Y22579D02*
G01X21640Y22985D01*
G01X21640Y22985D02*
G01X18998Y22985D01*
G01X18998Y22985D02*
G01X18998Y22173D01*
G01X18998Y22173D02*
G01X21640Y22173D01*
G01X21640Y22173D02*
G01X21640Y22579D01*
G01X18998Y22782D02*
G01X19202Y22985D01*
G54D36*
G01X17990Y21819D02*
G01X17990Y20819D01*
G01X14790Y20819D01*
G01X14790Y22819D01*
G01X17990Y22819D01*
G01X17990Y21819D01*
G01X14789Y19300D02*
G01X14789Y20300D01*
G01X17989Y20300D01*
G01X17989Y18300D01*
G01X14789Y18300D01*
G01X14789Y19300D01*
G01X5864Y27129D02*
G01X6864Y27129D01*
G01X6864Y23929D01*
G01X4864Y23929D01*
G01X4864Y27129D01*
G01X5864Y27129D01*
G01X12810Y26119D02*
G01X11810Y26119D01*
G01X11810Y29319D01*
G01X13810Y29319D01*
G01X13810Y26119D01*
G01X12810Y26119D01*
G01X17990Y16850D02*
G01X17990Y15850D01*
G01X14790Y15850D01*
G01X14790Y17850D01*
G01X17990Y17850D01*
G01X17990Y16850D01*
G01X17989Y14329D02*
G01X17989Y13329D01*
G01X14789Y13329D01*
G01X14789Y15329D01*
G01X17989Y15329D01*
G01X17989Y14329D01*
G01X17989Y11939D02*
G01X17989Y10939D01*
G01X14789Y10939D01*
G01X14789Y12939D01*
G01X17989Y12939D01*
G01X17989Y11939D01*
G01X13440Y21100D02*
G01X13440Y20100D01*
G01X10240Y20100D01*
G01X10240Y22100D01*
G01X13440Y22100D01*
G01X13440Y21100D01*
G01X8440Y21100D02*
G01X8440Y20100D01*
G01X5240Y20100D01*
G01X5240Y22100D01*
G01X8440Y22100D01*
G01X8440Y21100D01*
G54D10*
G01X3422Y23828D02*
G01X3422Y26150D01*
G01X1139Y26150D01*
G01X1139Y23828D01*
G01X3422Y23828D01*
G54D11*
G01X1992Y13850D02*
G01X1719Y13850D01*
G01X1665Y13831D01*
G01X1628Y13794D01*
G01X1610Y13740D01*
G01X1610Y13704D01*
G01X1628Y13650D01*
G01X1665Y13613D01*
G01X1719Y13594D01*
G01X1992Y13594D01*
G01X1992Y13329D02*
G01X1610Y13475D01*
G01X1992Y13329D02*
G01X1610Y13184D01*
G01X1738Y13421D02*
G01X1738Y13238D01*
G01X1992Y13064D02*
G01X1610Y13064D01*
G01X1992Y13064D02*
G01X1992Y12900D01*
G01X1974Y12846D01*
G01X1956Y12827D01*
G01X1919Y12809D01*
G01X1883Y12809D01*
G01X1847Y12827D01*
G01X1828Y12846D01*
G01X1810Y12900D01*
G01X1810Y13064D01*
G01X1810Y12936D02*
G01X1610Y12809D01*
G01X1992Y12562D02*
G01X1610Y12562D01*
G01X1992Y12689D02*
G01X1992Y12434D01*
G54D36*
G01X3538Y14069D02*
G01X3060Y14069D01*
G01X3538Y14069D02*
G01X3060Y13887D01*
G01X3538Y13705D02*
G01X3060Y13887D01*
G01X3538Y13705D02*
G01X3060Y13705D01*
G01X3424Y13214D02*
G01X3470Y13237D01*
G01X3515Y13283D01*
G01X3538Y13328D01*
G01X3538Y13419D01*
G01X3515Y13464D01*
G01X3470Y13510D01*
G01X3424Y13533D01*
G01X3356Y13555D01*
G01X3242Y13555D01*
G01X3174Y13533D01*
G01X3128Y13510D01*
G01X3083Y13464D01*
G01X3060Y13419D01*
G01X3060Y13328D01*
G01X3083Y13283D01*
G01X3128Y13237D01*
G01X3174Y13214D01*
G01X3538Y13064D02*
G01X3197Y13064D01*
G01X3128Y13042D01*
G01X3083Y12996D01*
G01X3060Y12928D01*
G01X3060Y12883D01*
G01X3083Y12814D01*
G01X3128Y12769D01*
G01X3197Y12746D01*
G01X3538Y12746D01*
G01X2299Y6959D02*
G01X2299Y6530D01*
G01X2299Y6959D02*
G01X2483Y6959D01*
G01X2544Y6939D01*
G01X2565Y6919D01*
G01X2585Y6878D01*
G01X2585Y6837D01*
G01X2565Y6796D01*
G01X2544Y6775D01*
G01X2483Y6755D01*
G01X2299Y6755D01*
G01X2442Y6755D02*
G01X2585Y6530D01*
G01X2761Y6959D02*
G01X2986Y6959D01*
G01X2864Y6796D01*
G01X2925Y6796D01*
G01X2966Y6775D01*
G01X2986Y6755D01*
G01X3007Y6694D01*
G01X3007Y6653D01*
G01X2986Y6591D01*
G01X2945Y6550D01*
G01X2884Y6530D01*
G01X2823Y6530D01*
G01X2761Y6550D01*
G01X2741Y6571D01*
G01X2720Y6612D01*
G54D11*
G01X11749Y24500D02*
G01X11749Y24021D01*
G01X11749Y24500D02*
G01X11954Y24500D01*
G01X12022Y24477D01*
G01X12044Y24453D01*
G01X12067Y24408D01*
G01X12067Y24362D01*
G01X12044Y24317D01*
G01X12022Y24294D01*
G01X11954Y24271D01*
G01X11749Y24271D01*
G01X11908Y24271D02*
G01X12067Y24021D01*
G01X12240Y24385D02*
G01X12240Y24408D01*
G01X12263Y24453D01*
G01X12285Y24477D01*
G01X12331Y24500D01*
G01X12422Y24500D01*
G01X12467Y24477D01*
G01X12490Y24453D01*
G01X12513Y24408D01*
G01X12513Y24362D01*
G01X12490Y24317D01*
G01X12444Y24250D01*
G01X12217Y24021D01*
G01X12535Y24021D01*
G01X4009Y23100D02*
G01X4009Y22622D01*
G01X4009Y23100D02*
G01X4214Y23100D01*
G01X4282Y23077D01*
G01X4304Y23054D01*
G01X4327Y23009D01*
G01X4327Y22963D01*
G01X4304Y22918D01*
G01X4282Y22895D01*
G01X4214Y22872D01*
G01X4009Y22872D01*
G01X4168Y22872D02*
G01X4327Y22622D01*
G01X4477Y23009D02*
G01X4523Y23032D01*
G01X4591Y23100D01*
G01X4591Y22622D01*
G01X5330Y29179D02*
G01X5330Y28838D01*
G01X5353Y28771D01*
G01X5398Y28725D01*
G01X5466Y28702D01*
G01X5512Y28702D01*
G01X5580Y28725D01*
G01X5625Y28771D01*
G01X5648Y28838D01*
G01X5648Y29179D01*
G01X5821Y29065D02*
G01X5821Y29088D01*
G01X5844Y29133D01*
G01X5866Y29156D01*
G01X5912Y29179D01*
G01X6003Y29179D01*
G01X6048Y29156D01*
G01X6071Y29133D01*
G01X6094Y29088D01*
G01X6094Y29042D01*
G01X6071Y28998D01*
G01X6025Y28929D01*
G01X5798Y28702D01*
G01X6116Y28702D01*
G54D36*
G01X1766Y22478D02*
G01X1725Y22519D01*
G01X1664Y22539D01*
G01X1582Y22539D01*
G01X1521Y22519D01*
G01X1480Y22478D01*
G01X1480Y22437D01*
G01X1500Y22396D01*
G01X1521Y22377D01*
G01X1562Y22355D01*
G01X1685Y22314D01*
G01X1725Y22294D01*
G01X1746Y22275D01*
G01X1766Y22233D01*
G01X1766Y22171D01*
G01X1725Y22130D01*
G01X1664Y22110D01*
G01X1582Y22110D01*
G01X1521Y22130D01*
G01X1480Y22171D01*
G01X1901Y22458D02*
G01X1942Y22478D01*
G01X2004Y22539D01*
G01X2004Y22110D01*
G54D11*
G01X16340Y33494D02*
G01X16340Y33112D01*
G01X16340Y33112D02*
G01X16557Y33112D01*
G01X16677Y33494D02*
G01X16677Y33112D01*
G01X16677Y33494D02*
G01X16915Y33494D01*
G01X16677Y33312D02*
G01X16823Y33312D01*
G01X16677Y33112D02*
G01X16915Y33112D01*
G01X17035Y33494D02*
G01X17035Y33112D01*
G01X17035Y33494D02*
G01X17161Y33494D01*
G01X17215Y33477D01*
G01X17252Y33440D01*
G01X17271Y33404D01*
G01X17289Y33350D01*
G01X17289Y33258D01*
G01X17271Y33204D01*
G01X17252Y33167D01*
G01X17215Y33131D01*
G01X17161Y33112D01*
G01X17035Y33112D01*
G01X17409Y33421D02*
G01X17444Y33440D01*
G01X17500Y33494D01*
G01X17500Y33112D01*
G01X13196Y33579D02*
G01X13151Y33556D01*
G01X13105Y33511D01*
G01X13083Y33465D01*
G01X13060Y33397D01*
G01X13060Y33283D01*
G01X13083Y33215D01*
G01X13105Y33170D01*
G01X13151Y33124D01*
G01X13196Y33101D01*
G01X13287Y33101D01*
G01X13333Y33124D01*
G01X13378Y33170D01*
G01X13401Y33215D01*
G01X13424Y33283D01*
G01X13424Y33397D01*
G01X13401Y33465D01*
G01X13378Y33511D01*
G01X13333Y33556D01*
G01X13287Y33579D01*
G01X13196Y33579D01*
G01X13265Y33192D02*
G01X13401Y33056D01*
G01X13574Y33488D02*
G01X13619Y33511D01*
G01X13687Y33579D01*
G01X13687Y33101D01*
G01X23550Y21250D02*
G01X23550Y20772D01*
G01X23550Y21250D02*
G01X23755Y21250D01*
G01X23823Y21227D01*
G01X23845Y21204D01*
G01X23868Y21159D01*
G01X23868Y21091D01*
G01X23845Y21045D01*
G01X23823Y21022D01*
G01X23755Y21000D01*
G01X23550Y21000D01*
G01X24018Y21159D02*
G01X24064Y21182D01*
G01X24132Y21250D01*
G01X24132Y20772D01*
G01X20569Y19404D02*
G01X20569Y19023D01*
G01X20569Y19023D02*
G01X20788Y19023D01*
G01X20907Y19404D02*
G01X20907Y19023D01*
G01X20907Y19404D02*
G01X21144Y19404D01*
G01X20907Y19223D02*
G01X21053Y19223D01*
G01X20907Y19023D02*
G01X21144Y19023D01*
G01X21265Y19404D02*
G01X21265Y19023D01*
G01X21265Y19404D02*
G01X21392Y19404D01*
G01X21446Y19386D01*
G01X21482Y19350D01*
G01X21501Y19313D01*
G01X21519Y19259D01*
G01X21519Y19168D01*
G01X21501Y19113D01*
G01X21482Y19077D01*
G01X21446Y19041D01*
G01X21392Y19023D01*
G01X21265Y19023D01*
G01X21657Y19313D02*
G01X21657Y19331D01*
G01X21675Y19368D01*
G01X21694Y19386D01*
G01X21730Y19404D01*
G01X21802Y19404D01*
G01X21839Y19386D01*
G01X21857Y19368D01*
G01X21875Y19331D01*
G01X21875Y19296D01*
G01X21857Y19259D01*
G01X21821Y19204D01*
G01X21639Y19023D01*
G01X21894Y19023D01*
G01X16122Y25929D02*
G01X16078Y25906D01*
G01X16032Y25860D01*
G01X16011Y25813D01*
G01X15990Y25745D01*
G01X15991Y25631D01*
G01X16016Y25563D01*
G01X16038Y25519D01*
G01X16085Y25474D01*
G01X16131Y25451D01*
G01X16222Y25453D01*
G01X16267Y25477D01*
G01X16311Y25524D01*
G01X16334Y25569D01*
G01X16355Y25637D01*
G01X16353Y25751D01*
G01X16329Y25819D01*
G01X16305Y25865D01*
G01X16260Y25909D01*
G01X16213Y25931D01*
G01X16122Y25929D01*
G01X16198Y25544D02*
G01X16336Y25410D01*
G01X16524Y25822D02*
G01X16524Y25845D01*
G01X16546Y25891D01*
G01X16569Y25914D01*
G01X16613Y25938D01*
G01X16704Y25940D01*
G01X16751Y25917D01*
G01X16773Y25895D01*
G01X16797Y25850D01*
G01X16798Y25804D01*
G01X16775Y25759D01*
G01X16732Y25690D01*
G01X16509Y25458D01*
G01X16827Y25464D01*
G01X22360Y8100D02*
G01X22360Y7621D01*
G01X22360Y8100D02*
G01X22565Y8100D01*
G01X22633Y8076D01*
G01X22655Y8053D01*
G01X22678Y8008D01*
G01X22678Y7940D01*
G01X22655Y7894D01*
G01X22633Y7871D01*
G01X22565Y7850D01*
G01X22360Y7850D01*
G01X22851Y7985D02*
G01X22851Y8008D01*
G01X22874Y8053D01*
G01X22896Y8076D01*
G01X22942Y8100D01*
G01X23033Y8100D01*
G01X23078Y8076D01*
G01X23101Y8053D01*
G01X23124Y8008D01*
G01X23124Y7962D01*
G01X23101Y7917D01*
G01X23055Y7850D01*
G01X22828Y7621D01*
G01X23146Y7621D01*
G01X14727Y3736D02*
G01X14682Y3690D01*
G01X14659Y3623D01*
G01X14659Y3531D01*
G01X14682Y3463D01*
G01X14727Y3418D01*
G01X14773Y3418D01*
G01X14818Y3440D01*
G01X14841Y3463D01*
G01X14863Y3509D01*
G01X14909Y3646D01*
G01X14932Y3690D01*
G01X14954Y3713D01*
G01X15000Y3736D01*
G01X15068Y3736D01*
G01X15113Y3690D01*
G01X15136Y3623D01*
G01X15136Y3531D01*
G01X15113Y3463D01*
G01X15068Y3418D01*
G01X14659Y3886D02*
G01X15136Y3886D01*
G01X14659Y3886D02*
G01X14659Y4181D01*
G01X14886Y3886D02*
G01X14886Y4068D01*
G01X15136Y3886D02*
G01X15136Y4181D01*
G01X14659Y4331D02*
G01X15136Y4331D01*
G01X14659Y4331D02*
G01X15136Y4650D01*
G01X14659Y4650D02*
G01X15136Y4650D01*
G01X14727Y5118D02*
G01X14682Y5073D01*
G01X14659Y5004D01*
G01X14659Y4913D01*
G01X14682Y4846D01*
G01X14727Y4800D01*
G01X14773Y4800D01*
G01X14818Y4823D01*
G01X14841Y4846D01*
G01X14863Y4890D01*
G01X14909Y5027D01*
G01X14932Y5073D01*
G01X14954Y5096D01*
G01X15000Y5118D01*
G01X15068Y5118D01*
G01X15113Y5073D01*
G01X15136Y5004D01*
G01X15136Y4913D01*
G01X15113Y4846D01*
G01X15068Y4800D01*
G01X14659Y5404D02*
G01X14682Y5359D01*
G01X14727Y5313D01*
G01X14773Y5290D01*
G01X14841Y5268D01*
G01X14954Y5268D01*
G01X15023Y5290D01*
G01X15068Y5313D01*
G01X15113Y5359D01*
G01X15136Y5404D01*
G01X15136Y5496D01*
G01X15113Y5540D01*
G01X15068Y5586D01*
G01X15023Y5609D01*
G01X14954Y5631D01*
G01X14841Y5631D01*
G01X14773Y5609D01*
G01X14727Y5586D01*
G01X14682Y5540D01*
G01X14659Y5496D01*
G01X14659Y5404D01*
G01X14659Y5781D02*
G01X15136Y5781D01*
G01X14659Y5781D02*
G01X14659Y5986D01*
G01X14682Y6054D01*
G01X14704Y6077D01*
G01X14750Y6100D01*
G01X14795Y6100D01*
G01X14841Y6077D01*
G01X14863Y6054D01*
G01X14886Y5986D01*
G01X14886Y5781D01*
G01X14886Y5940D02*
G01X15136Y6100D01*
G01X7946Y1023D02*
G01X7901Y1000D01*
G01X7855Y954D01*
G01X7832Y908D01*
G01X7810Y840D01*
G01X7810Y726D01*
G01X7832Y658D01*
G01X7855Y613D01*
G01X7901Y567D01*
G01X7946Y544D01*
G01X8036Y544D01*
G01X8082Y567D01*
G01X8127Y613D01*
G01X8151Y658D01*
G01X8173Y726D01*
G01X8173Y840D01*
G01X8151Y908D01*
G01X8127Y954D01*
G01X8082Y1000D01*
G01X8036Y1023D01*
G01X7946Y1023D01*
G01X8323Y1023D02*
G01X8323Y544D01*
G01X8323Y544D02*
G01X8596Y544D01*
G01X8746Y1023D02*
G01X8746Y544D01*
G01X8746Y1023D02*
G01X9042Y1023D01*
G01X8746Y794D02*
G01X8927Y794D01*
G01X8746Y544D02*
G01X9042Y544D01*
G01X9192Y1023D02*
G01X9192Y544D01*
G01X9192Y1023D02*
G01X9351Y1023D01*
G01X9419Y1000D01*
G01X9465Y954D01*
G01X9486Y908D01*
G01X9510Y840D01*
G01X9510Y726D01*
G01X9486Y658D01*
G01X9465Y613D01*
G01X9419Y567D01*
G01X9351Y544D01*
G01X9192Y544D01*
G54D36*
G01X7117Y9406D02*
G01X7076Y9385D01*
G01X7035Y9344D01*
G01X7015Y9304D01*
G01X7015Y9223D01*
G01X7035Y9181D01*
G01X7076Y9140D01*
G01X7117Y9119D01*
G01X7177Y9100D01*
G01X7280Y9100D01*
G01X7342Y9119D01*
G01X7382Y9140D01*
G01X7423Y9181D01*
G01X7444Y9223D01*
G01X7444Y9304D01*
G01X7423Y9344D01*
G01X7382Y9385D01*
G01X7342Y9406D01*
G01X7280Y9406D01*
G01X7280Y9304D02*
G01X7280Y9406D01*
G01X7015Y9541D02*
G01X7444Y9541D01*
G01X7015Y9541D02*
G01X7444Y9827D01*
G01X7015Y9827D02*
G01X7444Y9827D01*
G01X7015Y9962D02*
G01X7444Y9962D01*
G01X7015Y9962D02*
G01X7015Y10105D01*
G01X7035Y10167D01*
G01X7076Y10208D01*
G01X7117Y10228D01*
G01X7177Y10250D01*
G01X7280Y10250D01*
G01X7342Y10228D01*
G01X7382Y10208D01*
G01X7423Y10167D01*
G01X7444Y10105D01*
G01X7444Y9962D01*
G01X8015Y9100D02*
G01X8444Y9263D01*
G01X8015Y9426D02*
G01X8444Y9263D01*
G01X8117Y9868D02*
G01X8076Y9848D01*
G01X8035Y9807D01*
G01X8015Y9766D01*
G01X8015Y9684D01*
G01X8035Y9643D01*
G01X8076Y9602D01*
G01X8117Y9582D01*
G01X8177Y9561D01*
G01X8280Y9561D01*
G01X8342Y9582D01*
G01X8382Y9602D01*
G01X8423Y9643D01*
G01X8444Y9684D01*
G01X8444Y9766D01*
G01X8423Y9807D01*
G01X8382Y9848D01*
G01X8342Y9868D01*
G01X8117Y10310D02*
G01X8076Y10289D01*
G01X8035Y10250D01*
G01X8015Y10208D01*
G01X8015Y10126D01*
G01X8035Y10085D01*
G01X8076Y10044D01*
G01X8117Y10025D01*
G01X8177Y10003D01*
G01X8280Y10003D01*
G01X8342Y10025D01*
G01X8382Y10044D01*
G01X8423Y10085D01*
G01X8444Y10126D01*
G01X8444Y10208D01*
G01X8423Y10250D01*
G01X8382Y10289D01*
G01X8342Y10310D01*
G01X9076Y9435D02*
G01X9035Y9394D01*
G01X9015Y9333D01*
G01X9015Y9251D01*
G01X9035Y9190D01*
G01X9076Y9150D01*
G01X9117Y9150D01*
G01X9157Y9169D01*
G01X9177Y9190D01*
G01X9198Y9231D01*
G01X9240Y9354D01*
G01X9260Y9394D01*
G01X9280Y9415D01*
G01X9321Y9435D01*
G01X9382Y9435D01*
G01X9423Y9394D01*
G01X9444Y9333D01*
G01X9444Y9251D01*
G01X9423Y9190D01*
G01X9382Y9150D01*
G01X9117Y9877D02*
G01X9076Y9857D01*
G01X9035Y9816D01*
G01X9015Y9775D01*
G01X9015Y9693D01*
G01X9035Y9652D01*
G01X9076Y9611D01*
G01X9117Y9591D01*
G01X9177Y9571D01*
G01X9280Y9571D01*
G01X9342Y9591D01*
G01X9382Y9611D01*
G01X9423Y9652D01*
G01X9444Y9693D01*
G01X9444Y9775D01*
G01X9423Y9816D01*
G01X9382Y9857D01*
G01X9342Y9877D01*
G01X9015Y10012D02*
G01X9444Y10012D01*
G01X9444Y10012D02*
G01X9444Y10258D01*
G01X10076Y9385D02*
G01X10035Y9344D01*
G01X10015Y9283D01*
G01X10015Y9201D01*
G01X10035Y9140D01*
G01X10076Y9100D01*
G01X10117Y9100D01*
G01X10157Y9119D01*
G01X10177Y9140D01*
G01X10198Y9181D01*
G01X10240Y9304D01*
G01X10260Y9344D01*
G01X10280Y9365D01*
G01X10321Y9385D01*
G01X10382Y9385D01*
G01X10423Y9344D01*
G01X10444Y9283D01*
G01X10444Y9201D01*
G01X10423Y9140D01*
G01X10382Y9100D01*
G01X10015Y9521D02*
G01X10444Y9521D01*
G01X10015Y9521D02*
G01X10015Y9664D01*
G01X10035Y9725D01*
G01X10076Y9766D01*
G01X10117Y9786D01*
G01X10177Y9807D01*
G01X10280Y9807D01*
G01X10342Y9786D01*
G01X10382Y9766D01*
G01X10423Y9725D01*
G01X10444Y9664D01*
G01X10444Y9521D01*
G01X10015Y10105D02*
G01X10444Y9942D01*
G01X10015Y10105D02*
G01X10444Y10269D01*
G01X10301Y10003D02*
G01X10301Y10208D01*
G54D11*
G01X2330Y9500D02*
G01X2330Y9021D01*
G01X2330Y9500D02*
G01X2535Y9500D01*
G01X2603Y9476D01*
G01X2625Y9453D01*
G01X2648Y9408D01*
G01X2648Y9362D01*
G01X2625Y9317D01*
G01X2603Y9294D01*
G01X2535Y9271D01*
G01X2330Y9271D01*
G01X2489Y9271D02*
G01X2648Y9021D01*
G01X3025Y9500D02*
G01X2798Y9181D01*
G01X3139Y9181D01*
G01X3025Y9500D02*
G01X3025Y9021D01*
G01X9700Y33440D02*
G01X9700Y33099D01*
G01X9723Y33031D01*
G01X9768Y32985D01*
G01X9836Y32962D01*
G01X9882Y32962D01*
G01X9950Y32985D01*
G01X9995Y33031D01*
G01X10018Y33099D01*
G01X10018Y33440D01*
G01X10168Y33349D02*
G01X10214Y33372D01*
G01X10282Y33440D01*
G01X10282Y32962D01*
G01X1619Y32089D02*
G01X1619Y31611D01*
G01X1619Y32089D02*
G01X1778Y32089D01*
G01X1846Y32066D01*
G01X1892Y32021D01*
G01X1914Y31975D01*
G01X1937Y31907D01*
G01X1937Y31793D01*
G01X1914Y31725D01*
G01X1892Y31680D01*
G01X1846Y31634D01*
G01X1778Y31611D01*
G01X1619Y31611D01*
G01X2087Y31998D02*
G01X2133Y32021D01*
G01X2201Y32089D01*
G01X2201Y31611D01*
G01X14099Y27159D02*
G01X14099Y26681D01*
G01X14099Y27159D02*
G01X14258Y27159D01*
G01X14326Y27136D01*
G01X14372Y27091D01*
G01X14394Y27046D01*
G01X14417Y26977D01*
G01X14417Y26863D01*
G01X14394Y26796D01*
G01X14372Y26750D01*
G01X14326Y26704D01*
G01X14258Y26681D01*
G01X14099Y26681D01*
G01X14590Y27046D02*
G01X14590Y27068D01*
G01X14613Y27113D01*
G01X14635Y27136D01*
G01X14681Y27159D01*
G01X14772Y27159D01*
G01X14817Y27136D01*
G01X14840Y27113D01*
G01X14863Y27068D01*
G01X14863Y27023D01*
G01X14840Y26977D01*
G01X14794Y26909D01*
G01X14567Y26681D01*
G01X14885Y26681D01*
G01X10809Y27850D02*
G01X10809Y27372D01*
G01X10809Y27850D02*
G01X10968Y27850D01*
G01X11036Y27827D01*
G01X11082Y27782D01*
G01X11104Y27736D01*
G01X11127Y27668D01*
G01X11127Y27554D01*
G01X11104Y27486D01*
G01X11082Y27441D01*
G01X11036Y27395D01*
G01X10968Y27372D01*
G01X10809Y27372D01*
G01X11323Y27850D02*
G01X11573Y27850D01*
G01X11436Y27668D01*
G01X11504Y27668D01*
G01X11550Y27645D01*
G01X11573Y27622D01*
G01X11595Y27554D01*
G01X11595Y27509D01*
G01X11573Y27441D01*
G01X11527Y27395D01*
G01X11459Y27372D01*
G01X11391Y27372D01*
G01X11323Y27395D01*
G01X11300Y27418D01*
G01X11277Y27463D01*
G01X6769Y29771D02*
G01X6769Y29342D01*
G01X6769Y29771D02*
G01X6953Y29771D01*
G01X7015Y29752D01*
G01X7036Y29731D01*
G01X7056Y29690D01*
G01X7056Y29628D01*
G01X7036Y29587D01*
G01X7015Y29567D01*
G01X6953Y29546D01*
G01X6769Y29546D01*
G01X7314Y29771D02*
G01X7273Y29752D01*
G01X7232Y29710D01*
G01X7211Y29669D01*
G01X7190Y29608D01*
G01X7190Y29506D01*
G01X7211Y29444D01*
G01X7232Y29403D01*
G01X7273Y29362D01*
G01X7314Y29342D01*
G01X7396Y29342D01*
G01X7436Y29362D01*
G01X7477Y29403D01*
G01X7498Y29444D01*
G01X7519Y29506D01*
G01X7519Y29608D01*
G01X7498Y29669D01*
G01X7477Y29710D01*
G01X7436Y29752D01*
G01X7396Y29771D01*
G01X7314Y29771D01*
G01X7653Y29771D02*
G01X7756Y29342D01*
G01X7857Y29771D02*
G01X7756Y29342D01*
G01X7857Y29771D02*
G01X7960Y29342D01*
G01X8063Y29771D02*
G01X7960Y29342D01*
G01X8198Y29771D02*
G01X8198Y29342D01*
G01X8198Y29771D02*
G01X8464Y29771D01*
G01X8198Y29567D02*
G01X8361Y29567D01*
G01X8198Y29342D02*
G01X8464Y29342D01*
G01X8598Y29771D02*
G01X8598Y29342D01*
G01X8598Y29771D02*
G01X8782Y29771D01*
G01X8844Y29752D01*
G01X8865Y29731D01*
G01X8885Y29690D01*
G01X8885Y29650D01*
G01X8865Y29608D01*
G01X8844Y29587D01*
G01X8782Y29567D01*
G01X8598Y29567D01*
G01X8742Y29567D02*
G01X8885Y29342D01*
G01X23700Y32319D02*
G01X23700Y31842D01*
G01X24018Y32319D02*
G01X23700Y32002D01*
G01X23814Y32115D02*
G01X24018Y31842D01*
G01X24168Y32228D02*
G01X24214Y32252D01*
G01X24282Y32319D01*
G01X24282Y31842D01*
G01X20410Y9809D02*
G01X20410Y9332D01*
G01X20728Y9809D02*
G01X20410Y9491D01*
G01X20524Y9605D02*
G01X20728Y9332D01*
G01X20901Y9696D02*
G01X20901Y9718D01*
G01X20924Y9764D01*
G01X20946Y9787D01*
G01X20992Y9809D01*
G01X21083Y9809D01*
G01X21128Y9787D01*
G01X21151Y9764D01*
G01X21174Y9718D01*
G01X21174Y9673D01*
G01X21151Y9627D01*
G01X21105Y9559D01*
G01X20878Y9332D01*
G01X21196Y9332D01*
G01X3347Y30020D02*
G01X3347Y29656D01*
G01X3325Y29588D01*
G01X3301Y29566D01*
G01X3256Y29543D01*
G01X3211Y29543D01*
G01X3165Y29566D01*
G01X3143Y29588D01*
G01X3120Y29656D01*
G01X3120Y29702D01*
G01X3497Y29929D02*
G01X3543Y29952D01*
G01X3611Y30020D01*
G01X3611Y29543D01*
G01X16870Y23759D02*
G01X16870Y23281D01*
G01X16870Y23759D02*
G01X17075Y23759D01*
G01X17143Y23736D01*
G01X17165Y23713D01*
G01X17188Y23668D01*
G01X17188Y23623D01*
G01X17165Y23577D01*
G01X17143Y23554D01*
G01X17075Y23531D01*
G01X16870Y23531D01*
G01X17029Y23531D02*
G01X17188Y23281D01*
G01X17611Y23759D02*
G01X17384Y23759D01*
G01X17361Y23554D01*
G01X17384Y23577D01*
G01X17452Y23600D01*
G01X17520Y23600D01*
G01X17588Y23577D01*
G01X17634Y23531D01*
G01X17656Y23463D01*
G01X17656Y23418D01*
G01X17634Y23350D01*
G01X17588Y23304D01*
G01X17520Y23281D01*
G01X17452Y23281D01*
G01X17384Y23304D01*
G01X17361Y23327D01*
G01X17338Y23373D01*
G01X8600Y24679D02*
G01X8600Y24250D01*
G01X8600Y24679D02*
G01X8784Y24679D01*
G01X8845Y24659D01*
G01X8866Y24639D01*
G01X8886Y24598D01*
G01X8886Y24557D01*
G01X8866Y24516D01*
G01X8845Y24495D01*
G01X8784Y24475D01*
G01X8600Y24475D01*
G01X8743Y24475D02*
G01X8886Y24250D01*
G01X9308Y24679D02*
G01X9103Y24250D01*
G01X9021Y24679D02*
G01X9308Y24679D01*
G01X17209Y26310D02*
G01X17209Y25832D01*
G01X17209Y26310D02*
G01X17414Y26310D01*
G01X17482Y26287D01*
G01X17504Y26264D01*
G01X17527Y26219D01*
G01X17527Y26173D01*
G01X17504Y26128D01*
G01X17482Y26105D01*
G01X17414Y26082D01*
G01X17209Y26082D01*
G01X17368Y26082D02*
G01X17527Y25832D01*
G01X17950Y26242D02*
G01X17927Y26287D01*
G01X17859Y26310D01*
G01X17814Y26310D01*
G01X17745Y26287D01*
G01X17700Y26219D01*
G01X17677Y26105D01*
G01X17677Y25992D01*
G01X17700Y25901D01*
G01X17745Y25855D01*
G01X17814Y25832D01*
G01X17836Y25832D01*
G01X17904Y25855D01*
G01X17950Y25901D01*
G01X17973Y25969D01*
G01X17973Y25992D01*
G01X17950Y26060D01*
G01X17904Y26105D01*
G01X17836Y26128D01*
G01X17814Y26128D01*
G01X17745Y26105D01*
G01X17700Y26060D01*
G01X17677Y25992D01*
G01X21030Y23579D02*
G01X21030Y23150D01*
G01X21030Y23579D02*
G01X21214Y23579D01*
G01X21275Y23559D01*
G01X21296Y23539D01*
G01X21315Y23498D01*
G01X21315Y23457D01*
G01X21296Y23416D01*
G01X21275Y23396D01*
G01X21214Y23375D01*
G01X21030Y23375D01*
G01X21173Y23375D02*
G01X21315Y23150D01*
G01X21553Y23579D02*
G01X21492Y23559D01*
G01X21472Y23518D01*
G01X21472Y23477D01*
G01X21492Y23436D01*
G01X21532Y23416D01*
G01X21615Y23396D01*
G01X21676Y23375D01*
G01X21717Y23334D01*
G01X21738Y23293D01*
G01X21738Y23232D01*
G01X21717Y23191D01*
G01X21697Y23171D01*
G01X21635Y23150D01*
G01X21553Y23150D01*
G01X21492Y23171D01*
G01X21472Y23191D01*
G01X21451Y23232D01*
G01X21451Y23293D01*
G01X21472Y23334D01*
G01X21513Y23375D01*
G01X21573Y23396D01*
G01X21656Y23416D01*
G01X21697Y23436D01*
G01X21717Y23477D01*
G01X21717Y23518D01*
G01X21697Y23559D01*
G01X21635Y23579D01*
G01X21553Y23579D01*
G01X15046Y23408D02*
G01X15025Y23449D01*
G01X14984Y23490D01*
G01X14944Y23510D01*
G01X14862Y23510D01*
G01X14821Y23490D01*
G01X14780Y23449D01*
G01X14759Y23408D01*
G01X14739Y23347D01*
G01X14739Y23245D01*
G01X14759Y23183D01*
G01X14780Y23142D01*
G01X14821Y23101D01*
G01X14862Y23081D01*
G01X14944Y23081D01*
G01X14984Y23101D01*
G01X15025Y23142D01*
G01X15046Y23183D01*
G01X15222Y23510D02*
G01X15447Y23510D01*
G01X15324Y23347D01*
G01X15385Y23347D01*
G01X15426Y23326D01*
G01X15447Y23306D01*
G01X15467Y23245D01*
G01X15467Y23204D01*
G01X15447Y23142D01*
G01X15406Y23101D01*
G01X15344Y23081D01*
G01X15283Y23081D01*
G01X15222Y23101D01*
G01X15201Y23122D01*
G01X15181Y23163D01*
G01X14216Y20157D02*
G01X14195Y20198D01*
G01X14154Y20239D01*
G01X14114Y20259D01*
G01X14032Y20259D01*
G01X13991Y20239D01*
G01X13950Y20198D01*
G01X13929Y20157D01*
G01X13909Y20096D01*
G01X13909Y19994D01*
G01X13929Y19932D01*
G01X13950Y19891D01*
G01X13991Y19850D01*
G01X14032Y19830D01*
G01X14114Y19830D01*
G01X14154Y19850D01*
G01X14195Y19891D01*
G01X14216Y19932D01*
G01X14555Y20259D02*
G01X14351Y19973D01*
G01X14658Y19973D01*
G01X14555Y20259D02*
G01X14555Y19830D01*
G01X7346Y24827D02*
G01X7325Y24868D01*
G01X7284Y24909D01*
G01X7244Y24929D01*
G01X7162Y24929D01*
G01X7121Y24909D01*
G01X7080Y24868D01*
G01X7059Y24827D01*
G01X7039Y24766D01*
G01X7039Y24664D01*
G01X7059Y24602D01*
G01X7080Y24561D01*
G01X7121Y24521D01*
G01X7162Y24500D01*
G01X7244Y24500D01*
G01X7284Y24521D01*
G01X7325Y24561D01*
G01X7346Y24602D01*
G01X7481Y24848D02*
G01X7522Y24868D01*
G01X7583Y24929D01*
G01X7583Y24500D01*
G01X12786Y29827D02*
G01X12765Y29868D01*
G01X12724Y29909D01*
G01X12684Y29929D01*
G01X12602Y29929D01*
G01X12561Y29909D01*
G01X12520Y29868D01*
G01X12499Y29827D01*
G01X12479Y29766D01*
G01X12479Y29664D01*
G01X12499Y29602D01*
G01X12520Y29561D01*
G01X12561Y29520D01*
G01X12602Y29500D01*
G01X12684Y29500D01*
G01X12724Y29520D01*
G01X12765Y29561D01*
G01X12786Y29602D01*
G01X12941Y29827D02*
G01X12941Y29848D01*
G01X12962Y29889D01*
G01X12982Y29909D01*
G01X13023Y29929D01*
G01X13105Y29929D01*
G01X13146Y29909D01*
G01X13166Y29889D01*
G01X13187Y29848D01*
G01X13187Y29807D01*
G01X13166Y29766D01*
G01X13125Y29704D01*
G01X12921Y29500D01*
G01X13207Y29500D01*
G01X14237Y16807D02*
G01X14216Y16848D01*
G01X14175Y16889D01*
G01X14135Y16909D01*
G01X14053Y16909D01*
G01X14012Y16889D01*
G01X13971Y16848D01*
G01X13950Y16807D01*
G01X13930Y16746D01*
G01X13930Y16644D01*
G01X13950Y16582D01*
G01X13971Y16541D01*
G01X14012Y16500D01*
G01X14053Y16480D01*
G01X14135Y16480D01*
G01X14175Y16500D01*
G01X14216Y16541D01*
G01X14237Y16582D01*
G01X14658Y16909D02*
G01X14454Y16480D01*
G01X14372Y16909D02*
G01X14658Y16909D01*
G01X14247Y14417D02*
G01X14226Y14458D01*
G01X14185Y14500D01*
G01X14144Y14519D01*
G01X14063Y14519D01*
G01X14022Y14500D01*
G01X13981Y14458D01*
G01X13960Y14417D01*
G01X13940Y14356D01*
G01X13940Y14254D01*
G01X13960Y14192D01*
G01X13981Y14151D01*
G01X14022Y14110D01*
G01X14063Y14090D01*
G01X14144Y14090D01*
G01X14185Y14110D01*
G01X14226Y14151D01*
G01X14247Y14192D01*
G01X14484Y14519D02*
G01X14423Y14500D01*
G01X14402Y14458D01*
G01X14402Y14417D01*
G01X14423Y14376D01*
G01X14464Y14356D01*
G01X14544Y14335D01*
G01X14607Y14315D01*
G01X14648Y14275D01*
G01X14668Y14233D01*
G01X14668Y14173D01*
G01X14648Y14131D01*
G01X14627Y14110D01*
G01X14565Y14090D01*
G01X14484Y14090D01*
G01X14423Y14110D01*
G01X14402Y14131D01*
G01X14382Y14173D01*
G01X14382Y14233D01*
G01X14402Y14275D01*
G01X14443Y14315D01*
G01X14505Y14335D01*
G01X14586Y14356D01*
G01X14627Y14376D01*
G01X14648Y14417D01*
G01X14648Y14458D01*
G01X14627Y14500D01*
G01X14565Y14519D01*
G01X14484Y14519D01*
G01X15147Y10377D02*
G01X15126Y10418D01*
G01X15085Y10459D01*
G01X15045Y10479D01*
G01X14963Y10479D01*
G01X14922Y10459D01*
G01X14881Y10418D01*
G01X14860Y10377D01*
G01X14840Y10316D01*
G01X14840Y10214D01*
G01X14860Y10152D01*
G01X14881Y10111D01*
G01X14922Y10071D01*
G01X14963Y10050D01*
G01X15045Y10050D01*
G01X15085Y10071D01*
G01X15126Y10111D01*
G01X15147Y10152D01*
G01X15548Y10336D02*
G01X15527Y10275D01*
G01X15486Y10234D01*
G01X15425Y10214D01*
G01X15405Y10214D01*
G01X15343Y10234D01*
G01X15302Y10275D01*
G01X15282Y10336D01*
G01X15282Y10357D01*
G01X15302Y10418D01*
G01X15343Y10459D01*
G01X15405Y10479D01*
G01X15425Y10479D01*
G01X15486Y10459D01*
G01X15527Y10418D01*
G01X15548Y10336D01*
G01X15548Y10234D01*
G01X15527Y10132D01*
G01X15486Y10071D01*
G01X15425Y10050D01*
G01X15384Y10050D01*
G01X15323Y10071D01*
G01X15302Y10111D01*
G01X10846Y22587D02*
G01X10825Y22628D01*
G01X10784Y22669D01*
G01X10744Y22689D01*
G01X10662Y22689D01*
G01X10621Y22669D01*
G01X10580Y22628D01*
G01X10559Y22587D01*
G01X10539Y22526D01*
G01X10539Y22424D01*
G01X10559Y22362D01*
G01X10580Y22321D01*
G01X10621Y22280D01*
G01X10662Y22260D01*
G01X10744Y22260D01*
G01X10784Y22280D01*
G01X10825Y22321D01*
G01X10846Y22362D01*
G01X11226Y22628D02*
G01X11206Y22669D01*
G01X11144Y22689D01*
G01X11104Y22689D01*
G01X11042Y22669D01*
G01X11001Y22608D01*
G01X10981Y22505D01*
G01X10981Y22403D01*
G01X11001Y22321D01*
G01X11042Y22280D01*
G01X11104Y22260D01*
G01X11124Y22260D01*
G01X11185Y22280D01*
G01X11226Y22321D01*
G01X11247Y22383D01*
G01X11247Y22403D01*
G01X11226Y22464D01*
G01X11185Y22505D01*
G01X11124Y22526D01*
G01X11104Y22526D01*
G01X11042Y22505D01*
G01X11001Y22464D01*
G01X10981Y22403D01*
G01X3937Y21123D02*
G01X3916Y21164D01*
G01X3875Y21205D01*
G01X3835Y21225D01*
G01X3753Y21225D01*
G01X3712Y21205D01*
G01X3671Y21164D01*
G01X3650Y21123D01*
G01X3630Y21062D01*
G01X3630Y20960D01*
G01X3650Y20898D01*
G01X3671Y20857D01*
G01X3712Y20816D01*
G01X3753Y20796D01*
G01X3835Y20796D01*
G01X3875Y20816D01*
G01X3916Y20857D01*
G01X3937Y20898D01*
G01X4317Y21225D02*
G01X4113Y21225D01*
G01X4092Y21041D01*
G01X4113Y21062D01*
G01X4174Y21082D01*
G01X4235Y21082D01*
G01X4297Y21062D01*
G01X4338Y21021D01*
G01X4358Y20960D01*
G01X4358Y20919D01*
G01X4338Y20857D01*
G01X4297Y20816D01*
G01X4235Y20796D01*
G01X4174Y20796D01*
G01X4113Y20816D01*
G01X4092Y20837D01*
G01X4072Y20878D01*
G01X830Y27250D02*
G01X830Y26819D01*
G01X830Y27250D02*
G01X1014Y27250D01*
G01X1075Y27229D01*
G01X1096Y27208D01*
G01X1116Y27167D01*
G01X1116Y27127D01*
G01X1096Y27085D01*
G01X1075Y27065D01*
G01X1014Y27044D01*
G01X830Y27044D01*
G01X973Y27044D02*
G01X1116Y26819D01*
G01X1251Y27250D02*
G01X1251Y26819D01*
G01X1251Y27250D02*
G01X1517Y27250D01*
G01X1251Y27044D02*
G01X1415Y27044D01*
G01X1251Y26819D02*
G01X1517Y26819D01*
G01X1939Y27188D02*
G01X1898Y27229D01*
G01X1836Y27250D01*
G01X1755Y27250D01*
G01X1693Y27229D01*
G01X1651Y27188D01*
G01X1651Y27148D01*
G01X1673Y27106D01*
G01X1693Y27085D01*
G01X1734Y27065D01*
G01X1857Y27025D01*
G01X1898Y27004D01*
G01X1918Y26983D01*
G01X1939Y26942D01*
G01X1939Y26881D01*
G01X1898Y26840D01*
G01X1836Y26819D01*
G01X1755Y26819D01*
G01X1693Y26840D01*
G01X1651Y26881D01*
G01X2074Y27250D02*
G01X2074Y26819D01*
G01X2074Y27250D02*
G01X2340Y27250D01*
G01X2074Y27044D02*
G01X2237Y27044D01*
G01X2074Y26819D02*
G01X2340Y26819D01*
G01X2618Y27250D02*
G01X2618Y26819D01*
G01X2475Y27250D02*
G01X2761Y27250D01*
G01X7195Y27229D02*
G01X7445Y27229D01*
G01X7309Y27048D01*
G01X7377Y27048D01*
G01X7423Y27025D01*
G01X7445Y27002D01*
G01X7468Y26933D01*
G01X7468Y26888D01*
G01X7445Y26821D01*
G01X7400Y26775D01*
G01X7332Y26752D01*
G01X7264Y26752D01*
G01X7195Y26775D01*
G01X7173Y26798D01*
G01X7150Y26842D01*
G01X7641Y26865D02*
G01X7618Y26842D01*
G01X7641Y26821D01*
G01X7664Y26842D01*
G01X7641Y26865D01*
G01X7859Y27229D02*
G01X8109Y27229D01*
G01X7973Y27048D01*
G01X8041Y27048D01*
G01X8086Y27025D01*
G01X8109Y27002D01*
G01X8132Y26933D01*
G01X8132Y26888D01*
G01X8109Y26821D01*
G01X8064Y26775D01*
G01X7995Y26752D01*
G01X7927Y26752D01*
G01X7859Y26775D01*
G01X7836Y26798D01*
G01X7814Y26842D01*
G01X9845Y31409D02*
G01X10095Y31409D01*
G01X9959Y31227D01*
G01X10027Y31227D01*
G01X10073Y31204D01*
G01X10095Y31181D01*
G01X10118Y31113D01*
G01X10118Y31068D01*
G01X10095Y31000D01*
G01X10050Y30954D01*
G01X9982Y30931D01*
G01X9914Y30931D01*
G01X9845Y30954D01*
G01X9823Y30977D01*
G01X9800Y31022D01*
G01X10268Y31409D02*
G01X10450Y30931D01*
G01X10632Y31409D02*
G01X10450Y30931D01*
G01X1153Y16059D02*
G01X675Y16059D01*
G01X1153Y16059D02*
G01X1153Y15854D01*
G01X1130Y15786D01*
G01X1107Y15764D01*
G01X1062Y15741D01*
G01X1016Y15741D01*
G01X971Y15764D01*
G01X948Y15786D01*
G01X925Y15854D01*
G01X925Y16059D01*
G01X925Y15900D02*
G01X675Y15741D01*
G01X994Y15591D02*
G01X675Y15341D01*
G01X994Y15341D02*
G01X675Y15591D01*
G01X1153Y17130D02*
G01X675Y17130D01*
G01X1153Y17289D02*
G01X1153Y16971D01*
G01X994Y16821D02*
G01X675Y16571D01*
G01X994Y16571D02*
G01X675Y16821D01*
G54D36*
G01X20280Y5329D02*
G01X20280Y4661D01*
G01X20280Y5329D02*
G01X20725Y4661D01*
G01X20725Y5329D02*
G01X20725Y4661D01*
G01X20935Y4916D02*
G01X21317Y4916D01*
G01X21317Y4979D01*
G01X21285Y5043D01*
G01X21253Y5075D01*
G01X21190Y5107D01*
G01X21094Y5107D01*
G01X21030Y5075D01*
G01X20967Y5011D01*
G01X20935Y4916D01*
G01X20935Y4852D01*
G01X20967Y4757D01*
G01X21030Y4693D01*
G01X21094Y4661D01*
G01X21190Y4661D01*
G01X21253Y4693D01*
G01X21317Y4757D01*
G01X21527Y5107D02*
G01X21527Y4661D01*
G01X21527Y4916D02*
G01X21559Y5011D01*
G01X21622Y5075D01*
G01X21686Y5107D01*
G01X21781Y5107D01*
G01X21991Y5107D02*
G01X22182Y4661D01*
G01X22373Y5107D02*
G01X22182Y4661D01*
G01X22583Y4916D02*
G01X22965Y4916D01*
G01X22965Y4979D01*
G01X22933Y5043D01*
G01X22901Y5075D01*
G01X22838Y5107D01*
G01X22742Y5107D01*
G01X22679Y5075D01*
G01X22615Y5011D01*
G01X22583Y4916D01*
G01X22583Y4852D01*
G01X22615Y4757D01*
G01X22679Y4693D01*
G01X22742Y4661D01*
G01X22838Y4661D01*
G01X22901Y4693D01*
G01X22965Y4757D01*
G01X24110Y5234D02*
G01X24047Y5297D01*
G01X23951Y5329D01*
G01X23824Y5329D01*
G01X23729Y5297D01*
G01X23665Y5234D01*
G01X23665Y5170D01*
G01X23697Y5107D01*
G01X23729Y5075D01*
G01X23792Y5043D01*
G01X23983Y4979D01*
G01X24047Y4947D01*
G01X24079Y4916D01*
G01X24110Y4852D01*
G01X24110Y4757D01*
G01X24047Y4693D01*
G01X23951Y4661D01*
G01X23824Y4661D01*
G01X23729Y4693D01*
G01X23665Y4757D01*
G01X24416Y5329D02*
G01X24416Y4788D01*
G01X24448Y4693D01*
G01X24511Y4661D01*
G01X24575Y4661D01*
G01X24320Y5107D02*
G01X24543Y5107D01*
G01X24785Y5107D02*
G01X24785Y4661D01*
G01X24785Y4916D02*
G01X24817Y5011D01*
G01X24880Y5075D01*
G01X24944Y5107D01*
G01X25040Y5107D01*
G01X25250Y4916D02*
G01X25631Y4916D01*
G01X25631Y4979D01*
G01X25600Y5043D01*
G01X25568Y5075D01*
G01X25504Y5107D01*
G01X25409Y5107D01*
G01X25345Y5075D01*
G01X25281Y5011D01*
G01X25250Y4916D01*
G01X25250Y4852D01*
G01X25281Y4757D01*
G01X25345Y4693D01*
G01X25409Y4661D01*
G01X25504Y4661D01*
G01X25568Y4693D01*
G01X25631Y4757D01*
G01X25937Y5329D02*
G01X25937Y4788D01*
G01X25969Y4693D01*
G01X26032Y4661D01*
G01X26096Y4661D01*
G01X25841Y5107D02*
G01X26064Y5107D01*
G01X26688Y5011D02*
G01X26624Y5075D01*
G01X26560Y5107D01*
G01X26465Y5107D01*
G01X26401Y5075D01*
G01X26338Y5011D01*
G01X26306Y4916D01*
G01X26306Y4852D01*
G01X26338Y4757D01*
G01X26401Y4693D01*
G01X26465Y4661D01*
G01X26560Y4661D01*
G01X26624Y4693D01*
G01X26688Y4757D01*
G01X26898Y5329D02*
G01X26898Y4661D01*
G01X26898Y4979D02*
G01X26993Y5075D01*
G01X27057Y5107D01*
G01X27152Y5107D01*
G01X27216Y5075D01*
G01X27248Y4979D01*
G01X27248Y4661D01*
G01X27458Y4916D02*
G01X27840Y4916D01*
G01X27840Y4979D01*
G01X27808Y5043D01*
G01X27776Y5075D01*
G01X27712Y5107D01*
G01X27617Y5107D01*
G01X27553Y5075D01*
G01X27490Y5011D01*
G01X27458Y4916D01*
G01X27458Y4852D01*
G01X27490Y4757D01*
G01X27553Y4693D01*
G01X27617Y4661D01*
G01X27712Y4661D01*
G01X27776Y4693D01*
G01X27840Y4757D01*
G01X28050Y5107D02*
G01X28050Y4661D01*
G01X28050Y4916D02*
G01X28081Y5011D01*
G01X28145Y5075D01*
G01X28209Y5107D01*
G01X28304Y5107D01*
G01X29004Y5107D02*
G01X29195Y4661D01*
G01X29386Y5107D02*
G01X29195Y4661D01*
G01X29628Y5170D02*
G01X29628Y5202D01*
G01X29660Y5266D01*
G01X29691Y5297D01*
G01X29755Y5329D01*
G01X29882Y5329D01*
G01X29946Y5297D01*
G01X29978Y5266D01*
G01X30010Y5202D01*
G01X30010Y5138D01*
G01X29978Y5075D01*
G01X29914Y4979D01*
G01X29596Y4661D01*
G01X30041Y4661D01*
G01X20757Y4070D02*
G01X20725Y4134D01*
G01X20661Y4197D01*
G01X20598Y4229D01*
G01X20470Y4229D01*
G01X20407Y4197D01*
G01X20343Y4134D01*
G01X20311Y4070D01*
G01X20280Y3975D01*
G01X20280Y3816D01*
G01X20311Y3720D01*
G01X20343Y3657D01*
G01X20407Y3593D01*
G01X20470Y3561D01*
G01X20598Y3561D01*
G01X20661Y3593D01*
G01X20725Y3657D01*
G01X20757Y3720D01*
G01X20757Y3816D01*
G01X20598Y3816D02*
G01X20757Y3816D01*
G01X20967Y4007D02*
G01X20967Y3561D01*
G01X20967Y3816D02*
G01X20999Y3911D01*
G01X21062Y3975D01*
G01X21126Y4007D01*
G01X21221Y4007D01*
G01X21431Y4229D02*
G01X21463Y4197D01*
G01X21495Y4229D01*
G01X21463Y4261D01*
G01X21431Y4229D01*
G01X21463Y4007D02*
G01X21463Y3561D01*
G01X21960Y4229D02*
G01X21896Y4229D01*
G01X21832Y4197D01*
G01X21800Y4102D01*
G01X21800Y3561D01*
G01X21705Y4007D02*
G01X21928Y4007D01*
G01X22424Y4229D02*
G01X22360Y4229D01*
G01X22297Y4197D01*
G01X22265Y4102D01*
G01X22265Y3561D01*
G01X22170Y4007D02*
G01X22392Y4007D01*
G01X22634Y4229D02*
G01X22666Y4197D01*
G01X22698Y4229D01*
G01X22666Y4261D01*
G01X22634Y4229D01*
G01X22666Y4007D02*
G01X22666Y3561D01*
G01X23003Y4229D02*
G01X23003Y3688D01*
G01X23035Y3593D01*
G01X23099Y3561D01*
G01X23162Y3561D01*
G01X22908Y4007D02*
G01X23130Y4007D01*
G01X23372Y4229D02*
G01X23372Y3561D01*
G01X23372Y3879D02*
G01X23468Y3975D01*
G01X23531Y4007D01*
G01X23627Y4007D01*
G01X23690Y3975D01*
G01X23722Y3879D01*
G01X23722Y3561D01*
G01X24422Y4229D02*
G01X24422Y3752D01*
G01X24454Y3657D01*
G01X24518Y3593D01*
G01X24613Y3561D01*
G01X24677Y3561D01*
G01X24772Y3593D01*
G01X24836Y3657D01*
G01X24868Y3752D01*
G01X24868Y4229D01*
G01X25078Y4007D02*
G01X25078Y3561D01*
G01X25078Y3879D02*
G01X25173Y3975D01*
G01X25237Y4007D01*
G01X25332Y4007D01*
G01X25396Y3975D01*
G01X25428Y3879D01*
G01X25428Y3561D01*
G01X25638Y4229D02*
G01X25670Y4197D01*
G01X25701Y4229D01*
G01X25670Y4261D01*
G01X25638Y4229D01*
G01X25670Y4007D02*
G01X25670Y3561D01*
G01X25975Y3688D02*
G01X25943Y3657D01*
G01X25911Y3688D01*
G01X25943Y3720D01*
G01X25975Y3688D01*
G01X25975Y3625D01*
G01X25911Y3561D01*
G01X26930Y4229D02*
G01X26675Y3561D01*
G01X26930Y4229D02*
G01X27184Y3561D01*
G01X26770Y3784D02*
G01X27089Y3784D01*
G01X27394Y4229D02*
G01X27394Y3752D01*
G01X27426Y3657D01*
G01X27490Y3593D01*
G01X27585Y3561D01*
G01X27649Y3561D01*
G01X27744Y3593D01*
G01X27808Y3657D01*
G01X27840Y3752D01*
G01X27840Y4229D01*
G01X25730Y20999D02*
G01X26302Y21217D01*
G01X25730Y21435D02*
G01X26302Y21217D01*
G01X25921Y21943D02*
G01X26302Y21943D01*
G01X26002Y21943D02*
G01X25948Y21888D01*
G01X25921Y21834D01*
G01X25921Y21752D01*
G01X25948Y21697D01*
G01X26002Y21643D01*
G01X26084Y21615D01*
G01X26139Y21615D01*
G01X26221Y21643D01*
G01X26275Y21697D01*
G01X26302Y21752D01*
G01X26302Y21834D01*
G01X26275Y21888D01*
G01X26221Y21943D01*
G01X26002Y22450D02*
G01X25948Y22395D01*
G01X25921Y22341D01*
G01X25921Y22259D01*
G01X25948Y22204D01*
G01X26002Y22150D01*
G01X26084Y22123D01*
G01X26139Y22123D01*
G01X26221Y22150D01*
G01X26275Y22204D01*
G01X26302Y22259D01*
G01X26302Y22341D01*
G01X26275Y22395D01*
G01X26221Y22450D01*
G01X25921Y22630D02*
G01X26193Y22630D01*
G01X26275Y22657D01*
G01X26302Y22712D01*
G01X26302Y22794D01*
G01X26275Y22848D01*
G01X26193Y22930D01*
G01X25921Y22930D02*
G01X26302Y22930D01*
G01X25921Y23110D02*
G01X26193Y23110D01*
G01X26275Y23137D01*
G01X26302Y23192D01*
G01X26302Y23274D01*
G01X26275Y23328D01*
G01X26193Y23410D01*
G01X25921Y23410D02*
G01X26302Y23410D01*
G01X25921Y23590D02*
G01X26302Y23590D01*
G01X26030Y23590D02*
G01X25948Y23672D01*
G01X25921Y23726D01*
G01X25921Y23808D01*
G01X25948Y23863D01*
G01X26030Y23890D01*
G01X26302Y23890D01*
G01X26030Y23890D02*
G01X25948Y23972D01*
G01X25921Y24026D01*
G01X25921Y24108D01*
G01X25948Y24163D01*
G01X26030Y24190D01*
G01X26302Y24190D01*
G01X25730Y24790D02*
G01X26302Y24790D01*
G01X25730Y24790D02*
G01X25730Y25035D01*
G01X25757Y25117D01*
G01X25784Y25144D01*
G01X25839Y25172D01*
G01X25921Y25172D01*
G01X25975Y25144D01*
G01X26002Y25117D01*
G01X26030Y25035D01*
G01X26030Y24790D01*
G01X25921Y25352D02*
G01X26193Y25352D01*
G01X26275Y25379D01*
G01X26302Y25434D01*
G01X26302Y25515D01*
G01X26275Y25570D01*
G01X26193Y25652D01*
G01X25921Y25652D02*
G01X26302Y25652D01*
G01X25921Y25832D02*
G01X26302Y25832D01*
G01X26030Y25832D02*
G01X25948Y25914D01*
G01X25921Y25968D01*
G01X25921Y26050D01*
G01X25948Y26104D01*
G01X26030Y26132D01*
G01X26302Y26132D01*
G01X26030Y26132D02*
G01X25948Y26214D01*
G01X25921Y26268D01*
G01X25921Y26350D01*
G01X25948Y26404D01*
G01X26030Y26432D01*
G01X26302Y26432D01*
G01X25921Y26612D02*
G01X26493Y26612D01*
G01X26002Y26612D02*
G01X25948Y26666D01*
G01X25921Y26721D01*
G01X25921Y26803D01*
G01X25948Y26857D01*
G01X26002Y26912D01*
G01X26084Y26939D01*
G01X26139Y26939D01*
G01X26221Y26912D01*
G01X26275Y26857D01*
G01X26302Y26803D01*
G01X26302Y26721D01*
G01X26275Y26666D01*
G01X26221Y26612D01*
G01X26730Y21054D02*
G01X26730Y21354D01*
G01X26948Y21190D01*
G01X26948Y21272D01*
G01X26975Y21326D01*
G01X27002Y21354D01*
G01X27084Y21381D01*
G01X27139Y21381D01*
G01X27221Y21354D01*
G01X27275Y21299D01*
G01X27302Y21217D01*
G01X27302Y21135D01*
G01X27275Y21054D01*
G01X27248Y21026D01*
G01X27193Y20999D01*
G01X26730Y21888D02*
G01X26730Y21615D01*
G01X26975Y21588D01*
G01X26948Y21615D01*
G01X26921Y21697D01*
G01X26921Y21779D01*
G01X26948Y21861D01*
G01X27002Y21915D01*
G01X27084Y21943D01*
G01X27139Y21943D01*
G01X27221Y21915D01*
G01X27275Y21861D01*
G01X27302Y21779D01*
G01X27302Y21697D01*
G01X27275Y21615D01*
G01X27248Y21588D01*
G01X27193Y21561D01*
G01X26730Y22286D02*
G01X26757Y22204D01*
G01X26839Y22150D01*
G01X26975Y22123D01*
G01X27057Y22123D01*
G01X27193Y22150D01*
G01X27275Y22204D01*
G01X27302Y22286D01*
G01X27302Y22341D01*
G01X27275Y22423D01*
G01X27193Y22477D01*
G01X27057Y22504D01*
G01X26975Y22504D01*
G01X26839Y22477D01*
G01X26757Y22423D01*
G01X26730Y22341D01*
G01X26730Y22286D01*
G01X26921Y23104D02*
G01X27302Y23104D01*
G01X27030Y23104D02*
G01X26948Y23186D01*
G01X26921Y23241D01*
G01X26921Y23323D01*
G01X26948Y23377D01*
G01X27030Y23404D01*
G01X27302Y23404D01*
G01X27030Y23404D02*
G01X26948Y23486D01*
G01X26921Y23541D01*
G01X26921Y23623D01*
G01X26948Y23677D01*
G01X27030Y23704D01*
G01X27302Y23704D01*
G01X26730Y24103D02*
G01X27302Y23884D01*
G01X26730Y24103D02*
G01X27302Y24321D01*
G01X27111Y23966D02*
G01X27111Y24239D01*
G01X27193Y24555D02*
G01X27221Y24528D01*
G01X27193Y24501D01*
G01X27165Y24528D01*
G01X27193Y24555D01*
G01X27248Y24555D01*
G01X27302Y24501D01*
G01X26730Y25210D02*
G01X26730Y25510D01*
G01X26948Y25346D01*
G01X26948Y25428D01*
G01X26975Y25483D01*
G01X27002Y25510D01*
G01X27084Y25537D01*
G01X27139Y25537D01*
G01X27221Y25510D01*
G01X27275Y25455D01*
G01X27302Y25374D01*
G01X27302Y25292D01*
G01X27275Y25210D01*
G01X27248Y25183D01*
G01X27193Y25155D01*
G01X26730Y25717D02*
G01X27302Y25935D01*
G01X26730Y26154D02*
G01X27302Y25935D01*
G01X27730Y21217D02*
G01X28302Y20999D01*
G01X27730Y21217D02*
G01X28302Y21435D01*
G01X28111Y21081D02*
G01X28111Y21354D01*
G01X27730Y21615D02*
G01X27757Y21643D01*
G01X27730Y21670D01*
G01X27702Y21643D01*
G01X27730Y21615D01*
G01X27921Y21643D02*
G01X28302Y21643D01*
G01X27921Y21850D02*
G01X28302Y21850D01*
G01X28084Y21850D02*
G01X28002Y21877D01*
G01X27948Y21932D01*
G01X27921Y21986D01*
G01X27921Y22068D01*
G01X27730Y22668D02*
G01X28302Y22668D01*
G01X27730Y22668D02*
G01X27730Y23023D01*
G01X28002Y22668D02*
G01X28002Y22886D01*
G01X27730Y23203D02*
G01X28302Y23203D01*
G01X27921Y23519D02*
G01X27948Y23464D01*
G01X28002Y23410D01*
G01X28084Y23383D01*
G01X28139Y23383D01*
G01X28221Y23410D01*
G01X28275Y23464D01*
G01X28302Y23519D01*
G01X28302Y23601D01*
G01X28275Y23655D01*
G01X28221Y23710D01*
G01X28139Y23737D01*
G01X28084Y23737D01*
G01X28002Y23710D01*
G01X27948Y23655D01*
G01X27921Y23601D01*
G01X27921Y23519D01*
G01X27921Y23917D02*
G01X28302Y24026D01*
G01X27921Y24135D02*
G01X28302Y24026D01*
G01X27921Y24135D02*
G01X28302Y24244D01*
G01X27921Y24354D02*
G01X28302Y24244D01*
G01X27975Y24954D02*
G01X27975Y25444D01*
G01X28139Y24954D02*
G01X28139Y25444D01*
G01X27730Y26208D02*
G01X27757Y26126D01*
G01X27839Y26072D01*
G01X27975Y26044D01*
G01X28057Y26044D01*
G01X28193Y26072D01*
G01X28275Y26126D01*
G01X28302Y26208D01*
G01X28302Y26263D01*
G01X28275Y26344D01*
G01X28193Y26399D01*
G01X28057Y26426D01*
G01X27975Y26426D01*
G01X27839Y26399D01*
G01X27757Y26344D01*
G01X27730Y26263D01*
G01X27730Y26208D01*
G01X28165Y26634D02*
G01X28193Y26606D01*
G01X28221Y26634D01*
G01X28193Y26661D01*
G01X28165Y26634D01*
G01X27730Y27114D02*
G01X28111Y26841D01*
G01X28111Y27250D01*
G01X27730Y27114D02*
G01X28302Y27114D01*
G01X27730Y27850D02*
G01X28302Y27850D01*
G01X27621Y28521D02*
G01X28493Y28030D01*
G01X27921Y28701D02*
G01X28302Y28701D01*
G01X28030Y28701D02*
G01X27948Y28783D01*
G01X27921Y28837D01*
G01X27921Y28919D01*
G01X27948Y28974D01*
G01X28030Y29001D01*
G01X28302Y29001D01*
G01X28030Y29001D02*
G01X27948Y29083D01*
G01X27921Y29137D01*
G01X27921Y29219D01*
G01X27948Y29274D01*
G01X28030Y29301D01*
G01X28302Y29301D01*
G01X27730Y29481D02*
G01X27757Y29508D01*
G01X27730Y29535D01*
G01X27702Y29508D01*
G01X27730Y29481D01*
G01X27921Y29508D02*
G01X28302Y29508D01*
G01X27921Y29715D02*
G01X28302Y29715D01*
G01X28030Y29715D02*
G01X27948Y29797D01*
G01X27921Y29852D01*
G01X27921Y29934D01*
G01X27948Y29988D01*
G01X28030Y30015D01*
G01X28302Y30015D01*
G01X28730Y20999D02*
G01X29302Y20999D01*
G01X29302Y20999D02*
G01X29302Y21326D01*
G01X29084Y21506D02*
G01X29084Y21834D01*
G01X29030Y21834D01*
G01X28975Y21806D01*
G01X28948Y21779D01*
G01X28921Y21724D01*
G01X28921Y21643D01*
G01X28948Y21588D01*
G01X29002Y21534D01*
G01X29084Y21506D01*
G01X29139Y21506D01*
G01X29221Y21534D01*
G01X29275Y21588D01*
G01X29302Y21643D01*
G01X29302Y21724D01*
G01X29275Y21779D01*
G01X29221Y21834D01*
G01X28921Y22341D02*
G01X29302Y22341D01*
G01X29002Y22341D02*
G01X28948Y22286D01*
G01X28921Y22232D01*
G01X28921Y22150D01*
G01X28948Y22095D01*
G01X29002Y22041D01*
G01X29084Y22014D01*
G01X29139Y22014D01*
G01X29221Y22041D01*
G01X29275Y22095D01*
G01X29302Y22150D01*
G01X29302Y22232D01*
G01X29275Y22286D01*
G01X29221Y22341D01*
G01X28730Y22521D02*
G01X29302Y22521D01*
G01X28921Y22794D02*
G01X29193Y22521D01*
G01X29084Y22630D02*
G01X29302Y22821D01*
G01X28921Y23328D02*
G01X29302Y23328D01*
G01X29002Y23328D02*
G01X28948Y23274D01*
G01X28921Y23219D01*
G01X28921Y23137D01*
G01X28948Y23083D01*
G01X29002Y23028D01*
G01X29084Y23001D01*
G01X29139Y23001D01*
G01X29221Y23028D01*
G01X29275Y23083D01*
G01X29302Y23137D01*
G01X29302Y23219D01*
G01X29275Y23274D01*
G01X29221Y23328D01*
G01X28921Y23835D02*
G01X29357Y23835D01*
G01X29439Y23808D01*
G01X29465Y23781D01*
G01X29493Y23726D01*
G01X29493Y23644D01*
G01X29465Y23590D01*
G01X29002Y23835D02*
G01X28948Y23781D01*
G01X28921Y23726D01*
G01X28921Y23644D01*
G01X28948Y23590D01*
G01X29002Y23535D01*
G01X29084Y23508D01*
G01X29139Y23508D01*
G01X29221Y23535D01*
G01X29275Y23590D01*
G01X29302Y23644D01*
G01X29302Y23726D01*
G01X29275Y23781D01*
G01X29221Y23835D01*
G01X29084Y24015D02*
G01X29084Y24343D01*
G01X29030Y24343D01*
G01X28975Y24315D01*
G01X28948Y24288D01*
G01X28921Y24234D01*
G01X28921Y24152D01*
G01X28948Y24097D01*
G01X29002Y24043D01*
G01X29084Y24015D01*
G01X29139Y24015D01*
G01X29221Y24043D01*
G01X29275Y24097D01*
G01X29302Y24152D01*
G01X29302Y24234D01*
G01X29275Y24288D01*
G01X29221Y24343D01*
G01X28975Y24943D02*
G01X28975Y25434D01*
G01X29139Y24943D02*
G01X29139Y25434D01*
G01X28730Y26088D02*
G01X28730Y26388D01*
G01X28948Y26224D01*
G01X28948Y26306D01*
G01X28975Y26361D01*
G01X29002Y26388D01*
G01X29084Y26415D01*
G01X29139Y26415D01*
G01X29221Y26388D01*
G01X29275Y26334D01*
G01X29302Y26252D01*
G01X29302Y26170D01*
G01X29275Y26088D01*
G01X29248Y26061D01*
G01X29193Y26034D01*
G01X28921Y27015D02*
G01X29302Y27015D01*
G01X29030Y27015D02*
G01X28948Y27097D01*
G01X28921Y27152D01*
G01X28921Y27234D01*
G01X28948Y27288D01*
G01X29030Y27315D01*
G01X29302Y27315D01*
G01X29030Y27315D02*
G01X28948Y27397D01*
G01X28921Y27452D01*
G01X28921Y27534D01*
G01X28948Y27588D01*
G01X29030Y27615D01*
G01X29302Y27615D01*
G01X28921Y27795D02*
G01X29302Y27795D01*
G01X29030Y27795D02*
G01X28948Y27877D01*
G01X28921Y27932D01*
G01X28921Y28014D01*
G01X28948Y28068D01*
G01X29030Y28095D01*
G01X29302Y28095D01*
G01X29030Y28095D02*
G01X28948Y28177D01*
G01X28921Y28232D01*
G01X28921Y28314D01*
G01X28948Y28368D01*
G01X29030Y28395D01*
G01X29302Y28395D01*
G01X28730Y28575D02*
G01X29302Y28575D01*
G01X28730Y28957D02*
G01X29302Y28957D01*
G01X29002Y28575D02*
G01X29002Y28957D01*
G01X28921Y29464D02*
G01X29357Y29464D01*
G01X29439Y29437D01*
G01X29465Y29410D01*
G01X29493Y29355D01*
G01X29493Y29274D01*
G01X29465Y29219D01*
G01X29002Y29464D02*
G01X28948Y29410D01*
G01X28921Y29355D01*
G01X28921Y29274D01*
G01X28948Y29219D01*
G01X29002Y29164D01*
G01X29084Y29137D01*
G01X29139Y29137D01*
G01X29221Y29164D01*
G01X29275Y29219D01*
G01X29302Y29274D01*
G01X29302Y29355D01*
G01X29275Y29410D01*
G01X29221Y29464D01*
G01X28621Y30135D02*
G01X29493Y29644D01*
G01X28921Y30315D02*
G01X29302Y30315D01*
G01X29030Y30315D02*
G01X28948Y30397D01*
G01X28921Y30452D01*
G01X28921Y30534D01*
G01X28948Y30588D01*
G01X29030Y30615D01*
G01X29302Y30615D01*
G01X29030Y30615D02*
G01X28948Y30697D01*
G01X28921Y30752D01*
G01X28921Y30834D01*
G01X28948Y30888D01*
G01X29030Y30915D01*
G01X29302Y30915D01*
G01X28730Y31095D02*
G01X28757Y31123D01*
G01X28730Y31150D01*
G01X28702Y31123D01*
G01X28730Y31095D01*
G01X28921Y31123D02*
G01X29302Y31123D01*
G01X28921Y31330D02*
G01X29302Y31330D01*
G01X29030Y31330D02*
G01X28948Y31412D01*
G01X28921Y31466D01*
G01X28921Y31548D01*
G01X28948Y31603D01*
G01X29030Y31630D01*
G01X29302Y31630D01*
G01X26089Y11176D02*
G01X26025Y11113D01*
G01X25993Y11017D01*
G01X25993Y10890D01*
G01X26025Y10796D01*
G01X26089Y10731D01*
G01X26152Y10731D01*
G01X26215Y10763D01*
G01X26248Y10796D01*
G01X26280Y10858D01*
G01X26343Y11050D01*
G01X26375Y11113D01*
G01X26407Y11146D01*
G01X26469Y11176D01*
G01X26565Y11176D01*
G01X26630Y11113D01*
G01X26661Y11017D01*
G01X26661Y10890D01*
G01X26630Y10796D01*
G01X26565Y10731D01*
G01X26215Y11546D02*
G01X26248Y11482D01*
G01X26311Y11418D01*
G01X26407Y11386D01*
G01X26469Y11386D01*
G01X26565Y11418D01*
G01X26630Y11482D01*
G01X26661Y11546D01*
G01X26661Y11641D01*
G01X26630Y11705D01*
G01X26565Y11768D01*
G01X26469Y11800D01*
G01X26407Y11800D01*
G01X26311Y11768D01*
G01X26248Y11705D01*
G01X26215Y11641D01*
G01X26215Y11546D01*
G01X25993Y12010D02*
G01X26661Y12010D01*
G01X26407Y12221D02*
G01X26407Y12602D01*
G01X26343Y12602D01*
G01X26280Y12571D01*
G01X26248Y12538D01*
G01X26215Y12475D01*
G01X26215Y12379D01*
G01X26248Y12316D01*
G01X26311Y12252D01*
G01X26407Y12221D01*
G01X26469Y12221D01*
G01X26565Y12252D01*
G01X26630Y12316D01*
G01X26661Y12379D01*
G01X26661Y12475D01*
G01X26630Y12538D01*
G01X26565Y12602D01*
G01X26215Y12812D02*
G01X26661Y12812D01*
G01X26343Y12812D02*
G01X26248Y12907D01*
G01X26215Y12971D01*
G01X26215Y13066D01*
G01X26248Y13130D01*
G01X26343Y13162D01*
G01X26661Y13162D01*
G01X26215Y13531D02*
G01X26248Y13467D01*
G01X26311Y13404D01*
G01X26407Y13373D01*
G01X26469Y13373D01*
G01X26565Y13404D01*
G01X26630Y13467D01*
G01X26661Y13531D01*
G01X26661Y13626D01*
G01X26630Y13690D01*
G01X26565Y13754D01*
G01X26469Y13786D01*
G01X26407Y13786D01*
G01X26311Y13754D01*
G01X26248Y13690D01*
G01X26215Y13626D01*
G01X26215Y13531D01*
G01X25993Y13996D02*
G01X26025Y14027D01*
G01X25993Y14059D01*
G01X25961Y14027D01*
G01X25993Y13996D01*
G01X26215Y14027D02*
G01X26661Y14027D01*
G01X25993Y14651D02*
G01X26661Y14651D01*
G01X26311Y14651D02*
G01X26248Y14587D01*
G01X26215Y14525D01*
G01X26215Y14428D01*
G01X26248Y14365D01*
G01X26311Y14301D01*
G01X26407Y14269D01*
G01X26469Y14269D01*
G01X26565Y14301D01*
G01X26630Y14365D01*
G01X26661Y14428D01*
G01X26661Y14525D01*
G01X26630Y14587D01*
G01X26565Y14651D01*
G01X25993Y15351D02*
G01X26661Y15606D01*
G01X25993Y15860D02*
G01X26661Y15606D01*
G01X26215Y16452D02*
G01X26661Y16452D01*
G01X26311Y16452D02*
G01X26248Y16388D01*
G01X26215Y16325D01*
G01X26215Y16229D01*
G01X26248Y16166D01*
G01X26311Y16102D01*
G01X26407Y16071D01*
G01X26469Y16071D01*
G01X26565Y16102D01*
G01X26630Y16166D01*
G01X26661Y16229D01*
G01X26661Y16325D01*
G01X26630Y16388D01*
G01X26565Y16452D01*
G01X25993Y16662D02*
G01X26661Y16662D01*
G01X26215Y16873D02*
G01X26661Y17063D01*
G01X26215Y17254D02*
G01X26661Y17063D01*
G01X26407Y17464D02*
G01X26407Y17846D01*
G01X26343Y17846D01*
G01X26280Y17814D01*
G01X26248Y17782D01*
G01X26215Y17718D01*
G01X26215Y17623D01*
G01X26248Y17559D01*
G01X26311Y17496D01*
G01X26407Y17464D01*
G01X26469Y17464D01*
G01X26565Y17496D01*
G01X26630Y17559D01*
G01X26661Y17623D01*
G01X26661Y17718D01*
G01X26630Y17782D01*
G01X26565Y17846D01*
G01X27093Y10731D02*
G01X27761Y10731D01*
G01X27093Y10731D02*
G01X27761Y11176D01*
G01X27093Y11176D02*
G01X27761Y11176D01*
G01X27252Y11864D02*
G01X27189Y11832D01*
G01X27125Y11768D01*
G01X27093Y11705D01*
G01X27093Y11577D01*
G01X27125Y11514D01*
G01X27189Y11450D01*
G01X27252Y11418D01*
G01X27348Y11386D01*
G01X27507Y11386D01*
G01X27602Y11418D01*
G01X27665Y11450D01*
G01X27730Y11514D01*
G01X27761Y11577D01*
G01X27761Y11705D01*
G01X27730Y11768D01*
G01X27665Y11832D01*
G01X27602Y11864D01*
G01X28193Y10796D02*
G01X28193Y11146D01*
G01X28448Y10954D01*
G01X28448Y11050D01*
G01X28480Y11113D01*
G01X28511Y11146D01*
G01X28607Y11176D01*
G01X28669Y11176D01*
G01X28765Y11146D01*
G01X28830Y11081D01*
G01X28861Y10986D01*
G01X28861Y10890D01*
G01X28830Y10796D01*
G01X28798Y10763D01*
G01X28734Y10731D01*
G01X28193Y11386D02*
G01X28861Y11641D01*
G01X28193Y11896D02*
G01X28861Y11641D01*
G54D11*
G01X19891Y19200D02*
G01X19709Y18721D01*
G01X19891Y19200D02*
G01X20073Y18721D01*
G01X19777Y18881D02*
G01X20004Y18881D01*
G01X15782Y32660D02*
G01X15600Y32182D01*
G01X15782Y32660D02*
G01X15964Y32182D01*
G01X15668Y32342D02*
G01X15895Y32342D01*
G54D36*
G01X5264Y30106D02*
G01X5264Y29738D01*
G01X5080Y29923D02*
G01X5448Y29923D01*
G01X20490Y2233D02*
G01X20490Y1661D01*
G01X20490Y2233D02*
G01X20707Y1661D01*
G01X20926Y2233D02*
G01X20707Y1661D01*
G01X20926Y2233D02*
G01X20926Y1661D01*
G01X21134Y1798D02*
G01X21106Y1771D01*
G01X21134Y1742D01*
G01X21161Y1771D01*
G01X21134Y1798D01*
G01X22143Y2151D02*
G01X22088Y2206D01*
G01X22006Y2233D01*
G01X21897Y2233D01*
G01X21815Y2206D01*
G01X21761Y2151D01*
G01X21761Y2098D01*
G01X21788Y2042D01*
G01X21815Y2015D01*
G01X21869Y1988D01*
G01X22034Y1933D01*
G01X22088Y1906D01*
G01X22115Y1879D01*
G01X22143Y1825D01*
G01X22143Y1742D01*
G01X22088Y1688D01*
G01X22006Y1661D01*
G01X21897Y1661D01*
G01X21815Y1688D01*
G01X21761Y1742D01*
G01X22650Y2042D02*
G01X22650Y1661D01*
G01X22650Y1961D02*
G01X22594Y2015D01*
G01X22540Y2042D01*
G01X22459Y2042D01*
G01X22405Y2015D01*
G01X22350Y1961D01*
G01X22323Y1879D01*
G01X22323Y1825D01*
G01X22350Y1742D01*
G01X22405Y1688D01*
G01X22459Y1661D01*
G01X22540Y1661D01*
G01X22594Y1688D01*
G01X22650Y1742D01*
G01X22830Y2042D02*
G01X22830Y1661D01*
G01X22830Y1933D02*
G01X22911Y2015D01*
G01X22965Y2042D01*
G01X23048Y2042D01*
G01X23102Y2015D01*
G01X23130Y1933D01*
G01X23130Y1661D01*
G01X23636Y2042D02*
G01X23636Y1661D01*
G01X23636Y1961D02*
G01X23582Y2015D01*
G01X23527Y2042D01*
G01X23446Y2042D01*
G01X23392Y2015D01*
G01X23336Y1961D01*
G01X23310Y1879D01*
G01X23310Y1825D01*
G01X23336Y1742D01*
G01X23392Y1688D01*
G01X23446Y1661D01*
G01X23527Y1661D01*
G01X23582Y1688D01*
G01X23636Y1742D01*
G01X24236Y2233D02*
G01X24236Y1825D01*
G01X24265Y1742D01*
G01X24319Y1688D01*
G01X24401Y1661D01*
G01X24455Y1661D01*
G01X24536Y1688D01*
G01X24592Y1742D01*
G01X24619Y1825D01*
G01X24619Y2233D01*
G01X24798Y2233D02*
G01X24798Y1661D01*
G01X24978Y2233D02*
G01X24978Y1661D01*
G01X25486Y2042D02*
G01X25486Y1661D01*
G01X25486Y1961D02*
G01X25432Y2015D01*
G01X25377Y2042D01*
G01X25294Y2042D01*
G01X25240Y2015D01*
G01X25186Y1961D01*
G01X25159Y1879D01*
G01X25159Y1825D01*
G01X25186Y1742D01*
G01X25240Y1688D01*
G01X25294Y1661D01*
G01X25377Y1661D01*
G01X25432Y1688D01*
G01X25486Y1742D01*
G01X25665Y2233D02*
G01X25665Y1661D01*
G01X25665Y1933D02*
G01X25748Y2015D01*
G01X25802Y2042D01*
G01X25885Y2042D01*
G01X25939Y2015D01*
G01X25965Y1933D01*
G01X25965Y1661D01*
G01X26948Y2151D02*
G01X26894Y2206D01*
G01X26811Y2233D01*
G01X26702Y2233D01*
G01X26621Y2206D01*
G01X26565Y2151D01*
G01X26565Y2098D01*
G01X26594Y2042D01*
G01X26621Y2015D01*
G01X26675Y1988D01*
G01X26839Y1933D01*
G01X26894Y1906D01*
G01X26921Y1879D01*
G01X26948Y1825D01*
G01X26948Y1742D01*
G01X26894Y1688D01*
G01X26811Y1661D01*
G01X26702Y1661D01*
G01X26621Y1688D01*
G01X26565Y1742D01*
G01X27455Y2042D02*
G01X27455Y1661D01*
G01X27455Y1961D02*
G01X27401Y2015D01*
G01X27346Y2042D01*
G01X27265Y2042D01*
G01X27210Y2015D01*
G01X27155Y1961D01*
G01X27127Y1879D01*
G01X27127Y1825D01*
G01X27155Y1742D01*
G01X27210Y1688D01*
G01X27265Y1661D01*
G01X27346Y1661D01*
G01X27401Y1688D01*
G01X27455Y1742D01*
G01X27635Y2233D02*
G01X27635Y1661D01*
G01X27635Y1933D02*
G01X27717Y2015D01*
G01X27772Y2042D01*
G01X27853Y2042D01*
G01X27907Y2015D01*
G01X27935Y1933D01*
G01X27935Y1661D01*
G01X28443Y2042D02*
G01X28443Y1661D01*
G01X28443Y1961D02*
G01X28388Y2015D01*
G01X28334Y2042D01*
G01X28252Y2042D01*
G01X28197Y2015D01*
G01X28143Y1961D01*
G01X28115Y1879D01*
G01X28115Y1825D01*
G01X28143Y1742D01*
G01X28197Y1688D01*
G01X28252Y1661D01*
G01X28334Y1661D01*
G01X28388Y1688D01*
G01X28443Y1742D01*
G01X28623Y2042D02*
G01X28623Y1661D01*
G01X28623Y1879D02*
G01X28650Y1961D01*
G01X28705Y2015D01*
G01X28759Y2042D01*
G01X28840Y2042D01*
G01X20490Y1233D02*
G01X20490Y661D01*
G01X20490Y933D02*
G01X20572Y1015D01*
G01X20626Y1042D01*
G01X20707Y1042D01*
G01X20763Y1015D01*
G01X20790Y933D01*
G01X20790Y661D01*
G01X20969Y879D02*
G01X21297Y879D01*
G01X21297Y933D01*
G01X21269Y988D01*
G01X21243Y1015D01*
G01X21188Y1042D01*
G01X21106Y1042D01*
G01X21052Y1015D01*
G01X20997Y961D01*
G01X20969Y879D01*
G01X20969Y825D01*
G01X20997Y742D01*
G01X21052Y688D01*
G01X21106Y661D01*
G01X21188Y661D01*
G01X21243Y688D01*
G01X21297Y742D01*
G01X21477Y1233D02*
G01X21477Y661D01*
G01X21657Y1233D02*
G01X21657Y661D01*
G01X21973Y1042D02*
G01X21919Y1015D01*
G01X21865Y961D01*
G01X21836Y879D01*
G01X21836Y825D01*
G01X21865Y742D01*
G01X21919Y688D01*
G01X21973Y661D01*
G01X22055Y661D01*
G01X22110Y688D01*
G01X22165Y742D01*
G01X22192Y825D01*
G01X22192Y879D01*
G01X22165Y961D01*
G01X22110Y1015D01*
G01X22055Y1042D01*
G01X21973Y1042D01*
G01X22781Y1015D02*
G01X22753Y1071D01*
G01X22698Y1098D01*
G01X22617Y1098D01*
G01X22563Y1071D01*
G01X22535Y1042D01*
G01X22507Y961D01*
G01X22507Y879D01*
G01X22535Y825D01*
G01X22590Y798D01*
G01X22672Y798D01*
G01X22726Y825D01*
G01X22753Y879D01*
G01X22617Y1098D02*
G01X22563Y1042D01*
G01X22535Y961D01*
G01X22535Y879D01*
G01X22563Y825D01*
G01X22590Y798D01*
G01X22781Y1098D02*
G01X22753Y879D01*
G01X22753Y825D01*
G01X22807Y798D01*
G01X22863Y798D01*
G01X22917Y851D01*
G01X22944Y933D01*
G01X22944Y988D01*
G01X22917Y1071D01*
G01X22890Y1125D01*
G01X22835Y1179D01*
G01X22781Y1206D01*
G01X22698Y1233D01*
G01X22617Y1233D01*
G01X22535Y1206D01*
G01X22481Y1179D01*
G01X22426Y1125D01*
G01X22398Y1071D01*
G01X22372Y988D01*
G01X22372Y906D01*
G01X22398Y825D01*
G01X22426Y771D01*
G01X22481Y715D01*
G01X22535Y688D01*
G01X22617Y661D01*
G01X22698Y661D01*
G01X22781Y688D01*
G01X22835Y715D01*
G01X22863Y742D01*
G01X22807Y1098D02*
G01X22781Y879D01*
G01X22781Y825D01*
G01X22807Y798D01*
G01X23425Y961D02*
G01X23397Y1015D01*
G01X23315Y1042D01*
G01X23234Y1042D01*
G01X23152Y1015D01*
G01X23125Y961D01*
G01X23152Y906D01*
G01X23206Y879D01*
G01X23343Y851D01*
G01X23397Y825D01*
G01X23425Y771D01*
G01X23425Y742D01*
G01X23397Y688D01*
G01X23315Y661D01*
G01X23234Y661D01*
G01X23152Y688D01*
G01X23125Y742D01*
G01X23932Y1042D02*
G01X23932Y661D01*
G01X23932Y961D02*
G01X23877Y1015D01*
G01X23823Y1042D01*
G01X23740Y1042D01*
G01X23686Y1015D01*
G01X23632Y961D01*
G01X23605Y879D01*
G01X23605Y825D01*
G01X23632Y742D01*
G01X23686Y688D01*
G01X23740Y661D01*
G01X23823Y661D01*
G01X23877Y688D01*
G01X23932Y742D01*
G01X24111Y1233D02*
G01X24111Y661D01*
G01X24111Y933D02*
G01X24194Y1015D01*
G01X24248Y1042D01*
G01X24330Y1042D01*
G01X24385Y1015D01*
G01X24411Y933D01*
G01X24411Y661D01*
G01X24919Y1042D02*
G01X24919Y661D01*
G01X24919Y961D02*
G01X24865Y1015D01*
G01X24810Y1042D01*
G01X24727Y1042D01*
G01X24673Y1015D01*
G01X24619Y961D01*
G01X24592Y879D01*
G01X24592Y825D01*
G01X24619Y742D01*
G01X24673Y688D01*
G01X24727Y661D01*
G01X24810Y661D01*
G01X24865Y688D01*
G01X24919Y742D01*
G01X25098Y1042D02*
G01X25098Y661D01*
G01X25098Y879D02*
G01X25126Y961D01*
G01X25181Y1015D01*
G01X25235Y1042D01*
G01X25317Y1042D01*
G01X25525Y798D02*
G01X25497Y771D01*
G01X25525Y742D01*
G01X25552Y771D01*
G01X25525Y798D01*
G01X25732Y1042D02*
G01X25732Y471D01*
G01X25732Y961D02*
G01X25786Y1015D01*
G01X25840Y1042D01*
G01X25923Y1042D01*
G01X25977Y1015D01*
G01X26032Y961D01*
G01X26059Y879D01*
G01X26059Y825D01*
G01X26032Y742D01*
G01X25977Y688D01*
G01X25923Y661D01*
G01X25840Y661D01*
G01X25786Y688D01*
G01X25732Y742D01*
G01X26239Y1233D02*
G01X26239Y661D01*
G01X26511Y1042D02*
G01X26239Y771D01*
G01X26348Y879D02*
G01X26539Y661D01*
G54D11*
G01X19110Y21462D02*
G01X19110Y20984D01*
G01X19427Y21462D02*
G01X19110Y21144D01*
G01X19223Y21257D02*
G01X19427Y20984D01*
G01X17900Y32373D02*
G01X17900Y31894D01*
G01X18218Y32373D02*
G01X17900Y32054D01*
G01X18014Y32167D02*
G01X18218Y31894D01*
G54D10*
G75*
G01X7820Y27429D02*
G03X6260Y27429I-780J590D01*
G01*
G75*
G01X16249Y31732D02*
G03X17531Y31589I691J378D01*
G01*
G75*
G01X17531Y32631D02*
G03X16249Y32488I-591J-521D01*
G01*
G75*
G01X14951Y32910D02*
G03X14951Y31350I-590J-780D01*
G01*
G75*
G01X20198Y19469D02*
G03X20341Y20751I-378J691D01*
G01*
G75*
G01X19299Y20751D02*
G03X19442Y19469I521J-591D01*
G01*
G75*
G01X15757Y25810D02*
G03X15785Y24250I-576J-790D01*
G01*
G54D33*
G75*
G01X17535Y3035D02*
G03X17488Y3036I-1J2135D01*
G01*
G75*
G01X17535Y4580D02*
G03X17483Y4582I1J590D01*
G01*
G54D37*
G75*
G01X19535Y8020D02*
G03X19483Y8030I0J150D01*
G01*
G54D30*
G75*
G01X12100Y32957D02*
G03X12100Y31343I-630J-807D01*
G01*
G54D38*
G75*
G01X12102Y31008D02*
G03X12102Y31007I-49J-1D01*
G01*
G54D39*
G75*
G01X18641Y32100D02*
G03X18563Y32100I-39J-2D01*
G01*
G75*
G01X18563Y32100D02*
G03X18641Y32100I39J2D01*
G01*
G75*
G01X18741Y17400D02*
G03X18663Y17400I-39J-2D01*
G01*
G75*
G01X18663Y17400D02*
G03X18741Y17400I39J2D01*
G01*
G54D10*
G75*
G01X10950Y19160D02*
G03X10950Y19160I-120J0D01*
G01*
G75*
G01X14010Y10400D02*
G03X14010Y10400I-750J0D01*
G01*
G75*
G01X5010Y10400D02*
G03X5010Y10400I-750J0D01*
G01*
G75*
G01X5010Y1300D02*
G03X5010Y1300I-750J0D01*
G01*
G75*
G01X14010Y1300D02*
G03X14010Y1300I-750J0D01*
G01*
G75*
G01X8374Y31778D02*
G03X8374Y31778I-295J0D01*
G01*
G75*
G01X8768Y31778D02*
G03X8768Y31778I-689J0D01*
G01*
G75*
G01X2593Y24991D02*
G03X2593Y24991I-295J0D01*
G01*
G75*
G01X2987Y24991D02*
G03X2987Y24991I-689J0D01*
G01*
M00*
M02*
