# Supplementary material for: Design and fabrication of a nerve-stretching device for in vivo mechanotransduction of peripheral nerve fibers
Source: HardwareX. 2020 Feb 7;7:e00093. doi: 10.1016/j.ohx.2020.e00093 (PMC9041162; doi:10.1016/j.ohx.2020.e00093)
Supplement: Supplementary data 1 [file mmc1.zip › Gerber_TopSolderMaskLayer.GTS]

G04 Layer: TopSolderMaskLayer*
G04 EasyEDA v6.1.51, Tue, 18 Jun 2019 02:30:52 GMT*
G04 1b3b8d4020d0407785ee95c1dab42df6,9421a77923b94fb0a3e363592dfbdcaa,10*
G04 Gerber Generator version 0.2*
G04 Scale: 100 percent, Rotated: No, Reflected: No *
G04 Dimensions in inches *
G04 leading zeros omitted , absolute positions ,2 integer and 4 decimal *
%FSLAX24Y24*%
%MOIN*%
G90*
G70D02*

%ADD40C,0.047370*%
%ADD41C,0.078866*%
%ADD43C,0.067000*%
%ADD45R,0.067100X0.047400*%
%ADD46C,0.063900*%
%ADD47C,0.070000*%
%ADD49C,0.073000*%
%ADD51R,0.068000X0.068000*%
%ADD52C,0.068000*%
%ADD54C,0.093000*%
%ADD55C,0.086740*%
%ADD56C,0.084770*%

%LPD*%
G54D40*
G01X6540Y28216D02*
G01X6540Y27823D01*
G01X7040Y28216D02*
G01X7040Y27823D01*
G01X7540Y28216D02*
G01X7540Y27823D01*
G01X14163Y31629D02*
G01X14556Y31629D01*
G01X14163Y32129D02*
G01X14556Y32129D01*
G01X14163Y32629D02*
G01X14556Y32629D01*
G01X14991Y24516D02*
G01X15385Y24523D01*
G01X14983Y25016D02*
G01X15376Y25023D01*
G01X14974Y25516D02*
G01X15368Y25523D01*
G54D41*
G01X4462Y29206D02*
G01X4462Y30073D01*
G01X2100Y30073D02*
G01X2100Y29206D01*
G01X2848Y27850D02*
G01X3714Y27850D01*
G36*
G01X1455Y16525D02*
G01X1455Y17194D01*
G01X2125Y17194D01*
G01X2125Y16525D01*
G01X1455Y16525D01*
G37*
G54D43*
G01X1790Y15859D03*
G01X1790Y14859D03*
G36*
G01X10082Y18246D02*
G01X10082Y19192D01*
G01X10557Y19192D01*
G01X10557Y18246D01*
G01X10082Y18246D01*
G37*
G36*
G01X9293Y18246D02*
G01X9293Y19192D01*
G01X9767Y19192D01*
G01X9767Y18246D01*
G01X9293Y18246D01*
G37*
G36*
G01X8502Y18246D02*
G01X8502Y19192D01*
G01X8977Y19192D01*
G01X8977Y18246D01*
G01X8502Y18246D01*
G37*
G36*
G01X7713Y18246D02*
G01X7713Y19192D01*
G01X8186Y19192D01*
G01X8186Y18246D01*
G01X7713Y18246D01*
G37*
G36*
G01X6932Y18246D02*
G01X6932Y19192D01*
G01X7407Y19192D01*
G01X7407Y18246D01*
G01X6932Y18246D01*
G37*
G36*
G01X6143Y18246D02*
G01X6143Y19192D01*
G01X6617Y19192D01*
G01X6617Y18246D01*
G01X6143Y18246D01*
G37*
G36*
G01X5352Y18246D02*
G01X5352Y19192D01*
G01X5827Y19192D01*
G01X5827Y18246D01*
G01X5352Y18246D01*
G37*
G36*
G01X4563Y18246D02*
G01X4563Y19192D01*
G01X5036Y19192D01*
G01X5036Y18246D01*
G01X4563Y18246D01*
G37*
G54D45*
G01X4230Y17779D03*
G01X4230Y16989D03*
G01X4230Y16200D03*
G01X4230Y15419D03*
G01X4230Y14629D03*
G01X4230Y13839D03*
G36*
G01X4563Y12426D02*
G01X4563Y13373D01*
G01X5036Y13373D01*
G01X5036Y12426D01*
G01X4563Y12426D01*
G37*
G36*
G01X5352Y12426D02*
G01X5352Y13373D01*
G01X5827Y13373D01*
G01X5827Y12426D01*
G01X5352Y12426D01*
G37*
G36*
G01X6143Y12426D02*
G01X6143Y13373D01*
G01X6617Y13373D01*
G01X6617Y12426D01*
G01X6143Y12426D01*
G37*
G36*
G01X6932Y12426D02*
G01X6932Y13373D01*
G01X7407Y13373D01*
G01X7407Y12426D01*
G01X6932Y12426D01*
G37*
G36*
G01X7713Y12426D02*
G01X7713Y13373D01*
G01X8186Y13373D01*
G01X8186Y12426D01*
G01X7713Y12426D01*
G37*
G36*
G01X8502Y12426D02*
G01X8502Y13373D01*
G01X8977Y13373D01*
G01X8977Y12426D01*
G01X8502Y12426D01*
G37*
G36*
G01X9293Y12426D02*
G01X9293Y13373D01*
G01X9767Y13373D01*
G01X9767Y12426D01*
G01X9293Y12426D01*
G37*
G36*
G01X10082Y12426D02*
G01X10082Y13373D01*
G01X10557Y13373D01*
G01X10557Y12426D01*
G01X10082Y12426D01*
G37*
G54D46*
G01X1665Y3175D03*
G01X1665Y6223D03*
G01X12614Y23389D03*
G01X9565Y23389D03*
G01X5446Y22900D03*
G01X8494Y22900D03*
G54D47*
G01X1990Y21204D03*
G01X1990Y20204D03*
G36*
G01X1640Y18854D02*
G01X1640Y19554D01*
G01X2340Y19554D01*
G01X2340Y18854D01*
G01X1640Y18854D01*
G37*
G54D49*
G01X16440Y32109D03*
G01X17440Y32109D03*
G36*
G01X21260Y20679D02*
G01X21260Y21379D01*
G01X21960Y21379D01*
G01X21960Y20679D01*
G01X21260Y20679D01*
G37*
G54D47*
G01X22610Y21029D03*
G54D49*
G01X19819Y19659D03*
G01X19819Y20659D03*
G36*
G01X22050Y8519D02*
G01X22050Y9219D01*
G01X22750Y9219D01*
G01X22750Y8519D01*
G01X22050Y8519D01*
G37*
G54D47*
G01X23400Y8869D03*
G36*
G01X18694Y7879D02*
G01X18694Y8959D01*
G01X19375Y8959D01*
G01X19375Y7879D01*
G01X18694Y7879D01*
G37*
G36*
G01X17694Y7879D02*
G01X17694Y8959D01*
G01X18375Y8959D01*
G01X18375Y7879D01*
G01X17694Y7879D01*
G37*
G36*
G01X16694Y7879D02*
G01X16694Y8959D01*
G01X17375Y8959D01*
G01X17375Y7879D01*
G01X16694Y7879D01*
G37*
G36*
G01X15694Y7879D02*
G01X15694Y8959D01*
G01X16375Y8959D01*
G01X16375Y7879D01*
G01X15694Y7879D01*
G37*
G36*
G01X15694Y1379D02*
G01X15694Y2459D01*
G01X16375Y2459D01*
G01X16375Y1379D01*
G01X15694Y1379D01*
G37*
G36*
G01X16694Y1379D02*
G01X16694Y2459D01*
G01X17375Y2459D01*
G01X17375Y1379D01*
G01X16694Y1379D01*
G37*
G36*
G01X17694Y1379D02*
G01X17694Y2459D01*
G01X18375Y2459D01*
G01X18375Y1379D01*
G01X17694Y1379D01*
G37*
G36*
G01X18694Y1379D02*
G01X18694Y2459D01*
G01X19375Y2459D01*
G01X19375Y1379D01*
G01X18694Y1379D01*
G37*
G54D51*
G01X7260Y10700D03*
G54D52*
G01X8260Y10700D03*
G01X9260Y10700D03*
G01X10260Y10700D03*
G54D46*
G01X1700Y8475D03*
G01X1700Y11523D03*
G36*
G01X11032Y32411D02*
G01X11032Y32886D01*
G01X11907Y32886D01*
G01X11907Y32411D01*
G01X11032Y32411D01*
G37*
G36*
G01X11032Y31911D02*
G01X11032Y32386D01*
G01X11907Y32386D01*
G01X11907Y31911D01*
G01X11032Y31911D01*
G37*
G36*
G01X11032Y31411D02*
G01X11032Y31886D01*
G01X11907Y31886D01*
G01X11907Y31411D01*
G01X11032Y31411D01*
G37*
G54D54*
G01X2635Y32739D03*
G01X5685Y32739D03*
G01X15480Y27004D03*
G01X15480Y30054D03*
G01X10040Y26475D03*
G01X10040Y29525D03*
G54D55*
G01X7174Y33039D03*
G01X7174Y30480D03*
G01X8945Y30480D03*
G01X8945Y33039D03*
G54D56*
G01X19350Y32100D03*
G01X19350Y27100D03*
G01X22342Y26100D03*
G01X22342Y32100D03*
G01X19450Y17400D03*
G01X19450Y12400D03*
G01X22442Y11400D03*
G01X22442Y17400D03*
G54D46*
G01X20873Y24139D03*
G01X17826Y24139D03*
G01X11823Y25379D03*
G01X8776Y25379D03*
G01X17450Y29953D03*
G01X17450Y26905D03*
G01X18796Y22579D03*
G01X21844Y22579D03*
G54D41*
G01X15390Y21819D03*
G01X17390Y21819D03*
G01X17390Y19300D03*
G01X15390Y19300D03*
G01X5865Y24529D03*
G01X5865Y26529D03*
G01X12810Y28719D03*
G01X12810Y26719D03*
G01X15390Y16850D03*
G01X17390Y16850D03*
G01X15390Y14329D03*
G01X17390Y14329D03*
G01X15390Y11939D03*
G01X17390Y11939D03*
G01X10840Y21100D03*
G01X12840Y21100D03*
G01X5840Y21100D03*
G01X7840Y21100D03*
G54D55*
G01X3559Y25895D03*
G01X1000Y25895D03*
G01X1000Y24124D03*
G01X3559Y24124D03*
M00*
M02*
