# Supplementary material for: Design and fabrication of a nerve-stretching device for in vivo mechanotransduction of peripheral nerve fibers
Source: HardwareX. 2020 Feb 7;7:e00093. doi: 10.1016/j.ohx.2020.e00093 (PMC9041162; doi:10.1016/j.ohx.2020.e00093)
Supplement: Supplementary data 2 [file mmc2.zip]

Archive with 7 entries (7 files):
- comPort.ps1
- deviceAccessPage.bat
- Firmware.bin
- Flasher.bat
- getEssentials.ps1
- PiCamX.sh
- Schematic.pdf
