# Supplementary material for: Design and fabrication of a nerve-stretching device for in vivo mechanotransduction of peripheral nerve fibers
Source: HardwareX. 2020 Feb 7;7:e00093. doi: 10.1016/j.ohx.2020.e00093 (PMC9041162; doi:10.1016/j.ohx.2020.e00093)
Supplement: Supplementary data 2 [file mmc2.zip › comPort.ps1]

Write-Host "This script will find all COM Ports." -ForegroundColor Red -BackgroundColor Yellow
# Find all COM Ports
$espPort=(Get-WmiObject -query "SELECT * FROM Win32_PnPEntity" | Where {$_.Name -Match "COM\d+"}).name

# Find Nerve Stretcher COM Port
$espPort | Select-String -Pattern 'Silicon Labs CP210x USB to UART Bridge'

# Check if COM port available.

if($espPort -like '*Silicon*') {
    Write-Host "`n`n"
    Write-Host 'Port detected.'
    $n = $espPort | Select-String -Pattern 'Silicon Labs CP210x USB to UART Bridge'
    "`nAll Done!`n"
    Write-Host "`n`n"
    $p = [regex]::match($n, [regex]"\((.*)\)").Groups[1]
    # Display Ok Box
    Add-Type -AssemblyName PresentationCore,PresentationFramework
    $ButtonType = [System.Windows.MessageBoxButton]::Ok
    $MessageIcon = [System.Windows.MessageBoxImage]::Information
    $MessageBody = "Your COM port is: $p"
    $MessageTitle = "Port Found"
    $Result = [System.Windows.MessageBox]::Show($MessageBody,$MessageTitle,$ButtonType,$MessageIcon)
} else {
    Write-Host 'No Port detected'
    (New-Object -com SAPI.SpVoice).speak("No Port is detected. Please reinsert USB to Seiral Adaptor and run this script again.")
}
