# Supplementary material for: Design and fabrication of a nerve-stretching device for in vivo mechanotransduction of peripheral nerve fibers
Source: HardwareX. 2020 Feb 7;7:e00093. doi: 10.1016/j.ohx.2020.e00093 (PMC9041162; doi:10.1016/j.ohx.2020.e00093)
Supplement: Supplementary data 2 [file mmc2.zip › Flasher.bat]

@echo OFF

if exist "Firmware.bin" (
	echo Old firmware was present and is deleted.
	del Firmware.bin)

echo Downloading Updated Firmware.
powershell -c "Invoke-WebRequest -Uri 'https://raw.githubusercontent.com/msanaullahsahar/nestv2/master/Firmware.bin' -OutFile 'Firmware.bin'"


SET /p port=Please enter your COM port number [0 to 9] :
echo ###############################################
echo Flashing firmware started.
esptool.py --port COM%port% write_flash 0x00000000 Firmware.bin
mshta vbscript:Execute("msgbox ""Please see command window for output."":close")
exit
