# Supplementary material for: Design and fabrication of a nerve-stretching device for in vivo mechanotransduction of peripheral nerve fibers
Source: HardwareX. 2020 Feb 7;7:e00093. doi: 10.1016/j.ohx.2020.e00093 (PMC9041162; doi:10.1016/j.ohx.2020.e00093)
Supplement: Supplementary data 2 [file mmc2.zip › getEssentials.ps1]

$start_time = Get-Date
Write-Host "`r`n"
Write-Host "This script will download dashboard and device's information." -ForegroundColor Red -BackgroundColor Yellow
Write-Host "`r`n"

# Remove the files if there were already downloaded.
Remove-Item dashboard.json -ErrorAction Ignore
Remove-Item nerve_stretcher.json -ErrorAction Ignore
Remove-Item myDevices.csv -ErrorAction Ignore
[console]::beep(2000,500)
# Fetch dashboard from GitHub
$url = "https://raw.githubusercontent.com/msanaullahsahar/nestv2/master/nerve_stretcher.json"
$output = "$PSScriptRoot\nerve_stretcher.json"
Invoke-WebRequest -Uri $url -OutFile $output

# Modify dashboard file with new IP address
$Server = Read-Host -Prompt "What is your Raspberry-Pi's IP address? :"
cat nerve_stretcher.json | % { $_ -replace "localhost","$Server" } > dashboard.json

# Remove original dashboard file
Remove-Item 'nerve_stretcher.json'
[console]::beep(2000,500)

# Fetch Devices from GitHub
$url = "https://raw.githubusercontent.com/msanaullahsahar/nestv2/master/myDevices.csv"
$output = "$PSScriptRoot\myDevices.csv"
Invoke-WebRequest -Uri $url -OutFile $output

# New line for spacing
Write-Host "`r`n"
Write-Host "`nYou said your Raspberry-Pi's IP address is : $Server. If this is wrong, run this script again.`n"
Write-Host "`nDashboard is downloaded.`n"
Write-Host "`nDevice information is downloaded. `n"
Write-Host "`nAll Done! Press Ok to exit.`n"

Write-Host "Time taken: $((Get-Date).Subtract($start_time).Seconds) second(s)" -ForegroundColor Red -BackgroundColor Yellow
[console]::beep(2000,500)
# Display Ok Box
Add-Type -AssemblyName PresentationCore,PresentationFramework
$ButtonType = [System.Windows.MessageBoxButton]::Ok
$MessageIcon = [System.Windows.MessageBoxImage]::Information
$MessageBody = "Please check your folder for dashboard.json and myDevices.csv files."
$MessageTitle = "Downloading Completed"
$Result = [System.Windows.MessageBox]::Show($MessageBody,$MessageTitle,$ButtonType,$MessageIcon)
#(New-Object -com SAPI.SpVoice).speak("Please check your folder for dashboard.")
